# Supplementary material for: Crystal structure of bis­{2-[5-(3,4,5-tri­meth­oxyphenyl)-4H-1,2,4-triazol-3-yl]pyridine}palladium(II) bis­(tri­fluoro­acetate) tri­fluoro­acetic acid disolvate
Source: Acta Crystallogr E Crystallogr Commun. 2024 May 3;80(Pt 6):567–71. doi: 10.1107/S205698902400392X (PMC11151322; doi:10.1107/S205698902400392X)
Supplement: Supplementary file 1 [file e-80-00567-sup1.cif]

##############################################################################
#                                                                            #
# This CIF contains the data in a paper accepted for publication in          #
# Acta Crystallographica Section E. It conforms to the requirements of       #
# Notes for Authors for Acta Crystallographica Section E, and has been       #
# peer reviewed under the auspices of the IUCr Commission on Journals.       #
#                                                                            #
# Full details of the Crystallographic Information File format               #
# are given in the paper "The Crystallographic Information File (CIF):       #
# a New Standard Archive File for Crystallography" by S. R. Hall, F. H.      #
# Allen and I. D. Brown [Acta Cryst. (1991), A47, 655-685].                  #
#                                                                            #
# The current version of the core CIF dictionary is obtainable from          #
# ftp://ftp.iucr.org/pub/cif_core.dic.                                       #
#                                                                            #
# Software is freely available for graphical display of the structure(s)     #
# in this CIF. For information consult the CIF software page                 #
# http://www.iucr.org/resources/cif/software.                                #
#                                                                            #
# This file may be used for bona fide research purposes within the           #
# scientific community so long as proper attribution is given to the journal # 
# article from which it was obtained.                                        #
#                                                                            #
##############################################################################
data_I
_audit_creation_method
;
Olex2 1.5
(compiled 2024.02.16 svn.r378c4104 for OlexSys, GUI svn.r6928)
;
_journal_date_recd_electronic     2024-02-05
_journal_date_accepted     2024-04-29
_journal_name_full     'Acta Crystallographica, Section E'
_journal_year     2024
_journal_volume     80
_journal_issue      1
_journal_page_first     0
_journal_page_last     0
_journal_paper_category     GM
_journal_paper_doi     10.1107/S205698902400392X
_journal_coeditor_code     JW2005
_publ_contact_author_name     'Olga Yu. Vassilyeva'
_publ_contact_author_address
;
Department of Chemistry, Taras Shevchenko National University of Kyiv,
Volodymyrska str. 64/13, 01601 Kyiv, Ukraine
;
_publ_contact_author_email
;
vassilyeva@univ.kiev.ua
;
_publ_section_title
;\
Crystal structure of
bis{2-[5-(3,4,5-trimethoxyphenyl)-4<i>H</i>-1,2,4-triazol-3-yl]pyridine}\
palladium(II) bis(trifluoroacetate) trifluoroacetic acid disolvate
;
_publ_section_title_footnote     .
loop_
    _publ_author_name
    _publ_author_footnote
    _publ_author_address
    'Zakharchenko, Borys V.' .
;
Department of Chemistry, Taras Shevchenko National University of Kyiv,
Volodymyrska str. 64/13, 01601 Kyiv,
Ukraine
;
    'Khomenko, Dmytro M.' .
;
Department of Chemistry, Taras Shevchenko National University of Kyiv,
Volodymyrska str. 64/13, 01601 Kyiv,
Ukraine.
Enamine Ltd. (www.enamine.net), Winston Churchill str. 78, 02094 Kyiv,
Ukraine
;
    'Doroshchuk, Roman O.' .
;
Department of Chemistry, Taras Shevchenko National University of Kyiv,
Volodymyrska str. 64/13, 01601 Kyiv,
Ukraine
Enamine Ltd. (www.enamine.net), Winston Churchill str. 78, 02094 Kyiv,
Ukraine
;
    'Bargan, Alexandra' .
;
"PetruPoni" Institute of Macromolecular Chemistry, Aleea Gr., Ghica Voda 41A,
700487 Iasi,
Romania
;
    'Vassilyeva, Olga Yu.' .
;
Department of Chemistry, Taras Shevchenko National University of Kyiv,
Volodymyrska str. 64/13, 01601 Kyiv,
Ukraine
;
    'Lampeka, Rostyslav D.' .
;
Department of Chemistry, Taras Shevchenko National University of Kyiv,
Volodymyrska str. 64/13, 01601 Kyiv,
Ukraine
;
_publ_section_synopsis
;
In the Pd^II^ complex, two substituted 3-(pyridin-2-yl)-1,2,4-triazole ligands
in the neutral form coordinate to the metal atom through the pyridine-N and
triazole-N2 atoms in a <i>trans</i>-configuration.
;
_chemical_name_systematic
;\
Bis{2-[5-(3,4,5-trimethoxyphenyl)-4<i>H</i>-1,2,4-triazol-3-yl]pyridine}\
palladium(II) bis(trifluoroacetate) trifluoroacetic acid disolvate
;
_chemical_name_common     ?
_chemical_formula_moiety     'C32 H32 N8 O6 Pd 2+, 2(C2 F3 O2 -), 2(C2 H F3 O2)'
_chemical_formula_sum     'C40 H34 F12 N8 O14 Pd'
_chemical_formula_iupac     '[Pd (C16 H16 N4 O3)2] (C2 F3 O2)2, 2C2 H F3 O2'
_chemical_formula_weight     1185.15
_chemical_melting_point     ?
_space_group_crystal_system     triclinic
_space_group_name_H-M_alt     'P -1'
_space_group_name_Hall     '-P 1'
loop_
    _space_group_symop_operation_xyz
    'x, y, z'
    '-x, -y, -z'
_cell_length_a     8.6173(4)
_cell_length_b     10.6265(6)
_cell_length_c     13.1312(4)
_cell_angle_alpha     93.384(4)
_cell_angle_beta     98.121(3)
_cell_angle_gamma     94.090(4)
_cell_volume     1184.46(9)
_cell_formula_units_Z     1
_cell_measurement_reflns_used     3996
_cell_measurement_theta_min     1.6200
_cell_measurement_theta_max     28.8300
_cell_measurement_temperature     293(2)
_exptl_crystal_description     irregular
_exptl_crystal_colour     'clear light yellow'
_exptl_crystal_size_max     0.4
_exptl_crystal_size_mid     0.3
_exptl_crystal_size_min     0.3
_exptl_crystal_density_diffrn     1.662
_exptl_crystal_density_meas     ?
_exptl_crystal_density_method     ?
_exptl_crystal_F_000     596
_exptl_absorpt_coefficient_mu     0.513
_exptl_absorpt_correction_type     multi-scan
_exptl_absorpt_process_details
;
(CrysAlisPro; Rigaku OD, 2019)
;
_exptl_absorpt_correction_T_min     0.96779
_exptl_absorpt_correction_T_max     1.00000
_diffrn_ambient_temperature     293(2)
_diffrn_source     ?
_diffrn_radiation_type     MoK\a
_diffrn_radiation_wavelength     0.71073
_diffrn_measurement_device_type     'Xcalibur, Eos'
_diffrn_measurement_method     '\f and \w scans'
_diffrn_detector_area_resol_mean     ?
_diffrn_reflns_number     9462
_diffrn_reflns_av_R_equivalents     0.0260
_diffrn_reflns_av_unetI/netI     0.0490
_diffrn_reflns_theta_min     1.926
_diffrn_reflns_theta_max     26.728
_diffrn_reflns_theta_full     26.000
_diffrn_measured_fraction_theta_max     0.997
_diffrn_measured_fraction_theta_full     0.999
_diffrn_reflns_limit_h_min     -10
_diffrn_reflns_limit_h_max     10
_diffrn_reflns_limit_k_min     -13
_diffrn_reflns_limit_k_max     13
_diffrn_reflns_limit_l_min     -16
_diffrn_reflns_limit_l_max     16
_diffrn_standards_number     ' '
_diffrn_standards_interval_count     ' '
_diffrn_standards_interval_time     ' '
_diffrn_standards_decay_%     ' '
_refine_special_details     ?
_reflns_number_total     5010
_reflns_number_gt     4615
_reflns_threshold_expression     'I > 2\s(I)'
_refine_ls_structure_factor_coef     Fsqd
_refine_ls_matrix_type     full
_refine_ls_R_factor_all     0.0466
_refine_ls_R_factor_gt     0.0415
_refine_ls_wR_factor_gt     0.0910
_refine_ls_wR_factor_ref     0.0953
_refine_ls_goodness_of_fit_ref     1.040
_refine_ls_restrained_S_all     1.101
_refine_ls_number_reflns     5010
_refine_ls_number_parameters     444
_refine_ls_number_restraints     382
_refine_ls_hydrogen_treatment     constr
_refine_ls_weighting_scheme     calc
_refine_ls_weighting_details
              'w=1/[\s^2^(Fo^2^)+(0.0395P)^2^+0.5877P] where P=(Fo^2^+2Fc^2^)/3'
_atom_sites_solution_hydrogens     mixed
_atom_sites_solution_primary     dual
_atom_sites_solution_secondary     ?
_refine_ls_shift/su_max     0.000
_refine_ls_shift/su_mean     0.000
_refine_diff_density_max     0.386
_refine_diff_density_min     -0.454
_refine_ls_extinction_method     none
_refine_ls_extinction_coef     .
loop_
    _atom_type_symbol
    _atom_type_description
    _atom_type_scat_dispersion_real
    _atom_type_scat_dispersion_imag
    _atom_type_scat_source
    'C' 'C' 0.0033 0.0016
                         'International Tables Vol C Tables 4.2.6.8 and 6.1.1.4'
    'H' 'H' 0.0000 0.0000
                         'International Tables Vol C Tables 4.2.6.8 and 6.1.1.4'
    'F' 'F' 0.0171 0.0103
                         'International Tables Vol C Tables 4.2.6.8 and 6.1.1.4'
    'N' 'N' 0.0061 0.0033
                         'International Tables Vol C Tables 4.2.6.8 and 6.1.1.4'
    'O' 'O' 0.0106 0.0060
                         'International Tables Vol C Tables 4.2.6.8 and 6.1.1.4'
    'Pd' 'Pd' -0.9988 1.0072
                         'International Tables Vol C Tables 4.2.6.8 and 6.1.1.4'
_computing_data_collection
;
CrysAlisPro (Rigaku OD, 2019)
;
_computing_cell_refinement
;
CrysAlisPro (Rigaku OD, 2019)
;
_computing_data_reduction
;
CrysAlisPro (Rigaku OD, 2019)
;
_computing_structure_solution
;
<i>SHELXT2014/5</i> (Sheldrick, 2015a)
;
_computing_structure_refinement
;
<i>SHELXL2018/3</i> (Sheldrick, 2015b)
;
_computing_molecular_graphics
;
Mercury (Macrae <i>et al.</i>,  2020)
;
_computing_publication_material
;
Olex2 1.5 (Dolomanov <i>et al.</i>,  2009)
;
loop_
    _atom_site_type_symbol
    _atom_site_label
    _atom_site_fract_x
    _atom_site_fract_y
    _atom_site_fract_z
    _atom_site_U_iso_or_equiv
    _atom_site_adp_type
    _atom_site_calc_flag
    _atom_site_occupancy
    _atom_site_disorder_assembly
    _atom_site_disorder_group
    Pd Pd1 1.000000 1.000000 0.500000 0.02885(10) Uani d 1 . .
    C C19 0.8894(4) 0.4302(3) 0.1535(2) 0.0488(8) Uani d 1 . .
    C C20 0.9655(9) 0.3470(9) 0.0791(6) 0.081(2) Uani d 0.530(6) A 1
    F F4 1.1096(6) 0.3858(7) 0.0705(5) 0.109(2) Uani d 0.530(6) A 1
    F F5 0.9508(14) 0.2294(9) 0.1005(8) 0.139(3) Uani d 0.530(6) A 1
    F F6 0.8973(9) 0.3527(8) -0.0170(4) 0.108(2) Uani d 0.530(6) A 1
    O O5 0.7452(12) 0.425(3) 0.140(2) 0.066(4) Uani d 0.530(6) A 1
    C C20X 0.9676(14) 0.3301(10) 0.0963(10) 0.081(2) Uani d 0.470(6) A 2
    F F4X 0.9952(15) 0.3563(10) 0.0080(8) 0.134(3) Uani d 0.470(6) A 2
    F F5X 1.0921(8) 0.2898(7) 0.1463(6) 0.110(3) Uani d 0.470(6) A 2
    F F6X 0.8690(10) 0.2246(8) 0.0722(7) 0.107(3) Uani d 0.470(6) A 2
    O O5X 0.7498(15) 0.441(3) 0.123(3) 0.074(6) Uani d 0.470(6) A 2
    O O4 0.9779(3) 0.4896(2) 0.22379(16) 0.0580(6) Uani d 1 . .
    C C17 0.4530(4) 0.2377(4) 0.0206(3) 0.0643(10) Uani d 1 . .
    C C18 0.3492(9) 0.1637(9) -0.0678(6) 0.095(2) Uani d 0.587(17) B 1
    F F1 0.3053(15) 0.2296(12) -0.1475(7) 0.136(3) Uani d 0.587(17) B 1
    F F2 0.4262(13) 0.0721(12) -0.1043(11) 0.143(3) Uani d 0.587(17) B 1
    F F3 0.2162(9) 0.1158(12) -0.0410(7) 0.118(3) Uani d 0.587(17) B 1
    O O7 0.442(2) 0.2093(17) 0.1046(6) 0.100(5) Uani d 0.587(17) B 1
    O O6 0.5404(17) 0.3257(15) -0.0093(13) 0.094(5) Uani d 0.587(17) B 1
    H H6 0.613798 0.359574 0.035314 0.113 Uiso d 0.587(17) B 1
    C C18X 0.3438(13) 0.1690(10) -0.0676(7) 0.101(3) Uani d 0.413(17) B 2
    F F1X 0.4166(17) 0.1293(19) -0.1438(10) 0.125(4) Uani d 0.413(17) B 2
    F F2X 0.2443(16) 0.2475(14) -0.1086(13) 0.132(4) Uani d 0.413(17) B 2
    F F3X 0.278(2) 0.0643(15) -0.0378(12) 0.141(4) Uani d 0.413(17) B 2
    O O7X 0.428(3) 0.241(2) 0.1062(8) 0.078(4) Uani d 0.413(17) B 2
    O O6X 0.574(2) 0.288(2) -0.0120(18) 0.081(5) Uani d 0.413(17) B 2
    H H6X 0.646340 0.324285 0.033784 0.097 Uiso d 0.413(17) B 2
    O O1 0.5903(3) 0.3676(2) 0.69590(17) 0.0607(7) Uani d 1 . .
    O O2 0.6094(3) 0.15652(19) 0.57418(17) 0.0506(5) Uani d 1 . .
    O O3 0.7086(3) 0.16746(19) 0.39566(16) 0.0543(6) Uani d 1 . .
    N N4 0.9103(3) 0.6437(2) 0.37512(15) 0.0306(5) Uani d 1 . .
    H H4 0.916011 0.589624 0.324689 0.037 Uiso calc 1 . .
    N N3 0.8561(3) 0.7280(2) 0.52237(16) 0.0329(5) Uani d 1 . .
    N N2 0.9308(3) 0.81692(19) 0.47212(15) 0.0300(5) Uani d 1 . .
    N N1 1.0785(3) 0.9649(2) 0.36266(15) 0.0311(5) Uani d 1 . .
    C C10 0.7119(3) 0.2797(3) 0.4517(2) 0.0386(6) Uani d 1 . .
    C C15 0.4529(4) 0.1298(4) 0.5844(4) 0.0795(13) Uani d 1 . .
    H H15A 0.387704 0.144900 0.521519 0.119 Uiso calc 1 . .
    H H15B 0.426681 0.183175 0.640017 0.119 Uiso calc 1 . .
    H H15C 0.435939 0.042788 0.598890 0.119 Uiso calc 1 . .
    C C7 0.8445(3) 0.6231(2) 0.46214(19) 0.0303(6) Uani d 1 . .
    C C12 0.6508(3) 0.3838(3) 0.6071(2) 0.0409(7) Uani d 1 . .
    C C14 0.7558(5) 0.1699(3) 0.2963(2) 0.0638(10) Uani d 1 . .
    H H14A 0.687992 0.219861 0.253864 0.096 Uiso calc 1 . .
    H H14B 0.749120 0.085221 0.265300 0.096 Uiso calc 1 . .
    H H14C 0.862275 0.206258 0.302706 0.096 Uiso calc 1 . .
    C C4 1.0995(3) 0.8044(3) 0.2315(2) 0.0388(7) Uani d 1 . .
    H H4A 1.077270 0.721198 0.204347 0.047 Uiso calc 1 . .
    C C9 0.7732(3) 0.3943(3) 0.4228(2) 0.0365(6) Uani d 1 . .
    H H9 0.813638 0.398525 0.360914 0.044 Uiso calc 1 . .
    C C2 1.2150(4) 1.0120(3) 0.2234(2) 0.0497(8) Uani d 1 . .
    H H2 1.272046 1.071011 0.190832 0.060 Uiso calc 1 . .
    C C13 0.7108(3) 0.4976(3) 0.5783(2) 0.0382(6) Uani d 1 . .
    H H13 0.709298 0.571194 0.620054 0.046 Uiso calc 1 . .
    C C1 1.1601(4) 1.0467(3) 0.3140(2) 0.0403(7) Uani d 1 . .
    H H1 1.180841 1.129773 0.341708 0.048 Uiso calc 1 . .
    C C3 1.1847(4) 0.8902(3) 0.1821(2) 0.0492(8) Uani d 1 . .
    H H3 1.221162 0.865472 0.121268 0.059 Uiso calc 1 . .
    C C5 1.0485(3) 0.8437(2) 0.32096(18) 0.0293(5) Uani d 1 . .
    C C11 0.6520(3) 0.2734(3) 0.5440(2) 0.0384(6) Uani d 1 . .
    C C8 0.7734(3) 0.5023(2) 0.4872(2) 0.0322(6) Uani d 1 . .
    C C16 0.5794(5) 0.4776(4) 0.7613(3) 0.0674(11) Uani d 1 . .
    H H16A 0.519452 0.536517 0.723050 0.101 Uiso calc 1 . .
    H H16B 0.683090 0.516035 0.786165 0.101 Uiso calc 1 . .
    H H16C 0.528455 0.454170 0.818594 0.101 Uiso calc 1 . .
    C C6 0.9639(3) 0.7659(2) 0.38500(18) 0.0292(5) Uani d 1 . .
loop_
    _atom_site_aniso_label
    _atom_site_aniso_U_11
    _atom_site_aniso_U_22
    _atom_site_aniso_U_33
    _atom_site_aniso_U_12
    _atom_site_aniso_U_13
    _atom_site_aniso_U_23
    Pd1 0.04096(18) 0.01711(15) 0.02989(16) -0.00198(11) 0.01369(12)
                                                                    -0.00184(10)
    C19 0.064(2) 0.0396(18) 0.0431(17) -0.0077(16) 0.0198(16) -0.0102(14)
    C20 0.110(4) 0.077(4) 0.058(4) 0.005(4) 0.035(4) -0.034(4)
    F4 0.074(3) 0.144(5) 0.105(4) 0.008(3) 0.032(3) -0.064(4)
    F5 0.189(8) 0.086(5) 0.153(7) 0.043(5) 0.057(6) -0.014(5)
    F6 0.111(5) 0.153(5) 0.052(3) -0.007(4) 0.021(3) -0.057(3)
    O5 0.059(5) 0.079(9) 0.057(6) -0.014(4) 0.013(4) -0.010(5)
    C20X 0.108(5) 0.063(5) 0.070(5) 0.000(4) 0.023(4) -0.028(4)
    F4X 0.187(8) 0.130(5) 0.101(6) 0.022(6) 0.079(6) -0.014(5)
    F5X 0.103(4) 0.089(5) 0.133(5) 0.049(4) 0.001(4) -0.046(4)
    F6X 0.124(6) 0.067(4) 0.115(5) -0.011(4) 0.001(4) -0.058(3)
    O5X 0.076(7) 0.072(9) 0.073(12) -0.012(5) 0.021(5) -0.015(8)
    O4 0.0708(16) 0.0521(15) 0.0483(13) -0.0024(12) 0.0127(11) -0.0217(11)
    C17 0.053(2) 0.075(3) 0.063(2) -0.0078(19) 0.0090(18) 0.004(2)
    C18 0.079(5) 0.117(5) 0.083(5) -0.024(4) 0.013(4) -0.019(4)
    F1 0.124(6) 0.186(7) 0.083(4) -0.025(5) -0.024(4) 0.010(5)
    F2 0.151(6) 0.131(7) 0.132(7) -0.006(5) 0.001(5) -0.058(5)
    F3 0.068(4) 0.142(7) 0.131(4) -0.045(4) 0.004(3) -0.010(5)
    O7 0.099(7) 0.123(11) 0.075(6) -0.035(7) 0.006(5) 0.040(6)
    O6 0.097(8) 0.116(9) 0.059(5) -0.046(7) -0.002(5) 0.022(6)
    C18X 0.086(6) 0.122(6) 0.088(6) -0.023(6) 0.010(5) -0.019(5)
    F1X 0.125(6) 0.151(9) 0.089(6) -0.018(7) 0.017(5) -0.042(6)
    F2X 0.087(6) 0.176(7) 0.115(7) 0.012(6) -0.031(5) -0.022(6)
    F3X 0.132(8) 0.129(8) 0.147(7) -0.064(6) 0.017(7) -0.008(6)
    O7X 0.099(8) 0.076(8) 0.065(7) -0.007(6) 0.039(6) -0.012(5)
    O6X 0.062(6) 0.116(12) 0.057(6) -0.028(7) 0.013(5) -0.013(7)
    O1 0.0919(18) 0.0384(13) 0.0582(14) -0.0097(12) 0.0406(13) 0.0027(10)
    O2 0.0538(13) 0.0281(11) 0.0716(15) -0.0050(10) 0.0154(11) 0.0121(10)
    O3 0.0882(17) 0.0208(11) 0.0522(13) -0.0098(11) 0.0160(11) -0.0074(9)
    N4 0.0412(13) 0.0206(11) 0.0288(11) -0.0052(9) 0.0084(9) -0.0058(8)
    N3 0.0463(13) 0.0196(11) 0.0345(11) -0.0037(9) 0.0148(10) 0.0010(9)
    N2 0.0410(13) 0.0181(11) 0.0323(11) -0.0024(9) 0.0139(9) -0.0017(8)
    N1 0.0429(13) 0.0206(11) 0.0311(11) -0.0022(9) 0.0131(9) -0.0012(8)
    C10 0.0488(17) 0.0232(14) 0.0419(15) -0.0044(12) 0.0057(13) -0.0013(11)
    C15 0.054(2) 0.042(2) 0.143(4) -0.0146(17) 0.026(2) 0.006(2)
    C7 0.0371(15) 0.0202(13) 0.0332(13) -0.0012(11) 0.0068(11) -0.0010(10)
    C12 0.0465(17) 0.0322(16) 0.0460(16) -0.0022(13) 0.0162(13) 0.0044(13)
    C14 0.105(3) 0.0382(19) 0.0460(19) -0.0013(19) 0.0120(18) -0.0093(15)
    C4 0.0528(18) 0.0307(15) 0.0322(14) -0.0040(13) 0.0113(12) -0.0064(11)
    C9 0.0494(17) 0.0244(14) 0.0351(14) -0.0046(12) 0.0087(12) -0.0005(11)
    C2 0.071(2) 0.0403(18) 0.0423(16) -0.0079(16) 0.0301(15) 0.0003(13)
    C13 0.0506(17) 0.0238(14) 0.0407(15) -0.0027(12) 0.0135(13) -0.0026(11)
    C1 0.0583(19) 0.0241(14) 0.0403(15) -0.0054(13) 0.0197(13) -0.0011(11)
    C3 0.070(2) 0.0453(19) 0.0349(15) -0.0060(16) 0.0272(15) -0.0070(13)
    C5 0.0341(14) 0.0248(13) 0.0289(12) 0.0010(11) 0.0055(10) 0.0003(10)
    C11 0.0420(16) 0.0239(14) 0.0488(16) -0.0052(12) 0.0067(13) 0.0067(12)
    C8 0.0391(15) 0.0216(13) 0.0352(14) -0.0029(11) 0.0061(11) 0.0011(10)
    C16 0.093(3) 0.057(2) 0.059(2) 0.001(2) 0.040(2) -0.0033(18)
    C6 0.0369(14) 0.0209(13) 0.0291(12) -0.0016(10) 0.0071(10) -0.0033(10)
_geom_special_details
;
 All esds (except the esd in the dihedral angle between two l.s. planes)
 are estimated using the full covariance matrix.  The cell esds are taken
 into account individually in the estimation of esds in distances, angles
 and torsion angles; correlations between esds in cell parameters are only
 used when they are defined by crystal symmetry.  An approximate (isotropic)
 treatment of cell esds is used for estimating esds involving l.s. planes.
;
loop_
    _geom_bond_atom_site_label_1
    _geom_bond_atom_site_label_2
    _geom_bond_site_symmetry_2
    _geom_bond_distance
    _geom_bond_publ_flag
    Pd1 N2 . 1.991(2) y
    Pd1 N2 2_776 1.991(2) ?
    Pd1 N1 . 2.037(2) y
    Pd1 N1 2_776 2.037(2) ?
    C19 C20 . 1.526(9) ?
    C19 O5 . 1.227(11) ?
    C19 C20X . 1.517(11) ?
    C19 O5X . 1.231(13) ?
    C19 O4 . 1.223(4) ?
    C20 F4 . 1.303(7) ?
    C20 F5 . 1.298(7) ?
    C20 F6 . 1.321(7) ?
    C20X F4X . 1.258(12) ?
    C20X F5X . 1.290(12) ?
    C20X F6X . 1.351(11) ?
    C17 C18 . 1.504(7) ?
    C17 O7 . 1.177(7) ?
    C17 O6 . 1.273(7) ?
    C17 C18X . 1.501(8) ?
    C17 O7X . 1.174(8) ?
    C17 O6X . 1.275(8) ?
    C18 F1 . 1.320(6) ?
    C18 F2 . 1.321(6) ?
    C18 F3 . 1.323(6) ?
    O6 H6 . 0.8428 ?
    C18X F1X . 1.319(7) ?
    C18X F2X . 1.321(7) ?
    C18X F3X . 1.319(7) ?
    O6X H6X . 0.8555 ?
    O1 C12 . 1.357(3) ?
    O1 C16 . 1.425(4) ?
    O2 C15 . 1.385(4) ?
    O2 C11 . 1.367(3) ?
    O3 C10 . 1.360(3) ?
    O3 C14 . 1.421(4) ?
    N4 H4 . 0.8600 ?
    N4 C7 . 1.367(3) ?
    N4 C6 . 1.340(3) ?
    N3 N2 . 1.360(3) ?
    N3 C7 . 1.317(3) ?
    N2 C6 . 1.313(3) ?
    N1 C1 . 1.328(3) ?
    N1 C5 . 1.362(3) ?
    C10 C9 . 1.388(4) ?
    C10 C11 . 1.385(4) ?
    C15 H15A . 0.9600 ?
    C15 H15B . 0.9600 ?
    C15 H15C . 0.9600 ?
    C7 C8 . 1.458(3) ?
    C12 C13 . 1.376(4) ?
    C12 C11 . 1.397(4) ?
    C14 H14A . 0.9600 ?
    C14 H14B . 0.9600 ?
    C14 H14C . 0.9600 ?
    C4 H4A . 0.9300 ?
    C4 C3 . 1.378(4) ?
    C4 C5 . 1.365(3) ?
    C9 H9 . 0.9300 ?
    C9 C8 . 1.384(4) ?
    C2 H2 . 0.9300 ?
    C2 C1 . 1.380(4) ?
    C2 C3 . 1.366(4) ?
    C13 H13 . 0.9300 ?
    C13 C8 . 1.383(4) ?
    C1 H1 . 0.9300 ?
    C3 H3 . 0.9300 ?
    C5 C6 . 1.446(3) ?
    C16 H16A . 0.9600 ?
    C16 H16B . 0.9600 ?
    C16 H16C . 0.9600 ?
loop_
    _geom_angle_atom_site_label_1
    _geom_angle_atom_site_label_2
    _geom_angle_atom_site_label_3
    _geom_angle_site_symmetry_1
    _geom_angle_site_symmetry_3
    _geom_angle
    _geom_angle_publ_flag
    N2 Pd1 N2 . 2_776 180.00(12) ?
    N2 Pd1 N1 . 2_776 100.35(8) y
    N2 Pd1 N1 2_776 . 100.35(8) ?
    N2 Pd1 N1 2_776 2_776 79.65(8) ?
    N2 Pd1 N1 . . 79.65(8) y
    N1 Pd1 N1 2_776 . 180.00(12) ?
    O5 C19 C20 . . 116.4(14) ?
    O5X C19 C20X . . 116.7(16) ?
    O4 C19 C20 . . 116.6(4) ?
    O4 C19 O5 . . 126.9(14) ?
    O4 C19 C20X . . 113.6(6) ?
    O4 C19 O5X . . 129.6(17) ?
    F4 C20 C19 . . 114.3(6) ?
    F4 C20 F6 . . 100.3(7) ?
    F5 C20 C19 . . 110.6(7) ?
    F5 C20 F4 . . 112.8(8) ?
    F5 C20 F6 . . 107.0(9) ?
    F6 C20 C19 . . 111.1(6) ?
    F4X C20X C19 . . 115.2(10) ?
    F4X C20X F5X . . 108.9(11) ?
    F4X C20X F6X . . 100.6(11) ?
    F5X C20X C19 . . 116.1(9) ?
    F5X C20X F6X . . 103.9(9) ?
    F6X C20X C19 . . 110.5(9) ?
    O7 C17 C18 . . 117.9(10) ?
    O7 C17 O6 . . 129.6(11) ?
    O6 C17 C18 . . 112.5(9) ?
    O7X C17 C18X . . 123.2(13) ?
    O7X C17 O6X . . 126.8(15) ?
    O6X C17 C18X . . 110.0(12) ?
    F1 C18 C17 . . 114.7(7) ?
    F1 C18 F2 . . 105.2(8) ?
    F1 C18 F3 . . 104.8(8) ?
    F2 C18 C17 . . 109.5(7) ?
    F2 C18 F3 . . 109.9(8) ?
    F3 C18 C17 . . 112.4(6) ?
    C17 O6 H6 . . 116.1 ?
    F1X C18X C17 . . 113.1(9) ?
    F1X C18X F2X . . 105.1(10) ?
    F1X C18X F3X . . 103.9(10) ?
    F2X C18X C17 . . 109.2(8) ?
    F3X C18X C17 . . 110.4(9) ?
    F3X C18X F2X . . 114.9(12) ?
    C17 O6X H6X . . 116.5 ?
    C12 O1 C16 . . 117.7(2) ?
    C11 O2 C15 . . 117.5(3) ?
    C10 O3 C14 . . 117.7(2) ?
    C7 N4 H4 . . 127.3 ?
    C6 N4 H4 . . 127.3 ?
    C6 N4 C7 . . 105.5(2) ?
    C7 N3 N2 . . 105.36(19) ?
    N3 N2 Pd1 . . 135.44(16) ?
    C6 N2 Pd1 . . 114.75(16) ?
    C6 N2 N3 . . 109.8(2) ?
    C1 N1 Pd1 . . 126.23(18) ?
    C1 N1 C5 . . 118.4(2) ?
    C5 N1 Pd1 . . 115.29(16) ?
    O3 C10 C9 . . 124.2(3) ?
    O3 C10 C11 . . 115.4(2) ?
    C11 C10 C9 . . 120.4(3) ?
    O2 C15 H15A . . 109.5 ?
    O2 C15 H15B . . 109.5 ?
    O2 C15 H15C . . 109.5 ?
    H15A C15 H15B . . 109.5 ?
    H15A C15 H15C . . 109.5 ?
    H15B C15 H15C . . 109.5 ?
    N4 C7 C8 . . 125.5(2) ?
    N3 C7 N4 . . 110.5(2) ?
    N3 C7 C8 . . 123.9(2) ?
    O1 C12 C13 . . 124.8(3) ?
    O1 C12 C11 . . 115.1(3) ?
    C13 C12 C11 . . 120.0(2) ?
    O3 C14 H14A . . 109.5 ?
    O3 C14 H14B . . 109.5 ?
    O3 C14 H14C . . 109.5 ?
    H14A C14 H14B . . 109.5 ?
    H14A C14 H14C . . 109.5 ?
    H14B C14 H14C . . 109.5 ?
    C3 C4 H4A . . 120.6 ?
    C5 C4 H4A . . 120.6 ?
    C5 C4 C3 . . 118.8(3) ?
    C10 C9 H9 . . 120.4 ?
    C8 C9 C10 . . 119.1(2) ?
    C8 C9 H9 . . 120.4 ?
    C1 C2 H2 . . 120.3 ?
    C3 C2 H2 . . 120.3 ?
    C3 C2 C1 . . 119.4(3) ?
    C12 C13 H13 . . 120.1 ?
    C12 C13 C8 . . 119.8(3) ?
    C8 C13 H13 . . 120.1 ?
    N1 C1 C2 . . 121.9(3) ?
    N1 C1 H1 . . 119.0 ?
    C2 C1 H1 . . 119.0 ?
    C4 C3 H3 . . 120.3 ?
    C2 C3 C4 . . 119.4(3) ?
    C2 C3 H3 . . 120.3 ?
    N1 C5 C4 . . 122.1(2) ?
    N1 C5 C6 . . 111.5(2) ?
    C4 C5 C6 . . 126.3(2) ?
    O2 C11 C10 . . 117.9(3) ?
    O2 C11 C12 . . 122.1(3) ?
    C10 C11 C12 . . 119.6(2) ?
    C9 C8 C7 . . 120.7(2) ?
    C13 C8 C7 . . 118.3(2) ?
    C13 C8 C9 . . 120.9(2) ?
    O1 C16 H16A . . 109.5 ?
    O1 C16 H16B . . 109.5 ?
    O1 C16 H16C . . 109.5 ?
    H16A C16 H16B . . 109.5 ?
    H16A C16 H16C . . 109.5 ?
    H16B C16 H16C . . 109.5 ?
    N4 C6 C5 . . 132.4(2) ?
    N2 C6 N4 . . 108.8(2) ?
    N2 C6 C5 . . 118.8(2) ?
loop_
    _geom_torsion_atom_site_label_1
    _geom_torsion_atom_site_label_2
    _geom_torsion_atom_site_label_3
    _geom_torsion_atom_site_label_4
    _geom_torsion_site_symmetry_1
    _geom_torsion_site_symmetry_2
    _geom_torsion_site_symmetry_3
    _geom_torsion_site_symmetry_4
    _geom_torsion
    _geom_torsion_publ_flag
    Pd1 N2 C6 N4 . . . . -179.45(16) ?
    Pd1 N2 C6 C5 . . . . 1.7(3) ?
    Pd1 N1 C1 C2 . . . . 176.7(2) ?
    Pd1 N1 C5 C4 . . . . -177.2(2) ?
    Pd1 N1 C5 C6 . . . . 0.6(3) ?
    O5 C19 C20 F4 . . . . 156.2(17) ?
    O5 C19 C20 F5 . . . . -75.1(18) ?
    O5 C19 C20 F6 . . . . 43.6(18) ?
    O5X C19 C20X F4X . . . . 73(2) ?
    O5X C19 C20X F5X . . . . -158(2) ?
    O5X C19 C20X F6X . . . . -40(2) ?
    O4 C19 C20 F4 . . . . -27.5(8) ?
    O4 C19 C20 F5 . . . . 101.2(8) ?
    O4 C19 C20 F6 . . . . -140.1(6) ?
    O4 C19 C20X F4X . . . . -106.0(11) ?
    O4 C19 C20X F5X . . . . 22.9(12) ?
    O4 C19 C20X F6X . . . . 140.8(9) ?
    O7 C17 C18 F1 . . . . 147.3(16) ?
    O7 C17 C18 F2 . . . . -94.6(16) ?
    O7 C17 C18 F3 . . . . 27.8(18) ?
    O6 C17 C18 F1 . . . . -31.6(16) ?
    O6 C17 C18 F2 . . . . 86.4(15) ?
    O6 C17 C18 F3 . . . . -151.2(15) ?
    O7X C17 C18X F1X . . . . -151.8(19) ?
    O7X C17 C18X F2X . . . . 91.5(19) ?
    O7X C17 C18X F3X . . . . -36(2) ?
    O6X C17 C18X F1X . . . . 27(2) ?
    O6X C17 C18X F2X . . . . -89.8(19) ?
    O6X C17 C18X F3X . . . . 142.9(19) ?
    O1 C12 C13 C8 . . . . 178.3(3) ?
    O1 C12 C11 O2 . . . . -6.0(4) ?
    O1 C12 C11 C10 . . . . -179.7(3) ?
    O3 C10 C9 C8 . . . . -178.6(3) ?
    O3 C10 C11 O2 . . . . 5.8(4) ?
    O3 C10 C11 C12 . . . . 179.8(3) ?
    N4 C7 C8 C9 . . . . 2.5(4) ?
    N4 C7 C8 C13 . . . . -179.5(3) ?
    N3 N2 C6 N4 . . . . 0.9(3) ?
    N3 N2 C6 C5 . . . . -178.0(2) ?
    N3 C7 C8 C9 . . . . -176.4(3) ?
    N3 C7 C8 C13 . . . . 1.6(4) ?
    N2 N3 C7 N4 . . . . 0.1(3) ?
    N2 N3 C7 C8 . . . . 179.1(2) ?
    N1 C5 C6 N4 . . . . 179.9(3) ?
    N1 C5 C6 N2 . . . . -1.5(3) ?
    C10 C9 C8 C7 . . . . 176.6(3) ?
    C10 C9 C8 C13 . . . . -1.3(4) ?
    C15 O2 C11 C10 . . . . -118.1(4) ?
    C15 O2 C11 C12 . . . . 68.1(4) ?
    C7 N4 C6 N2 . . . . -0.8(3) ?
    C7 N4 C6 C5 . . . . 177.9(3) ?
    C7 N3 N2 Pd1 . . . . 179.9(2) ?
    C7 N3 N2 C6 . . . . -0.6(3) ?
    C12 C13 C8 C7 . . . . -176.4(3) ?
    C12 C13 C8 C9 . . . . 1.6(4) ?
    C14 O3 C10 C9 . . . . -6.8(5) ?
    C14 O3 C10 C11 . . . . 174.6(3) ?
    C4 C5 C6 N4 . . . . -2.4(5) ?
    C4 C5 C6 N2 . . . . 176.2(3) ?
    C9 C10 C11 O2 . . . . -172.8(3) ?
    C9 C10 C11 C12 . . . . 1.2(5) ?
    C13 C12 C11 O2 . . . . 172.9(3) ?
    C13 C12 C11 C10 . . . . -0.8(5) ?
    C1 N1 C5 C4 . . . . 0.1(4) ?
    C1 N1 C5 C6 . . . . 177.9(2) ?
    C1 C2 C3 C4 . . . . 0.2(5) ?
    C3 C4 C5 N1 . . . . 0.2(4) ?
    C3 C4 C5 C6 . . . . -177.2(3) ?
    C3 C2 C1 N1 . . . . 0.1(5) ?
    C5 N1 C1 C2 . . . . -0.3(4) ?
    C5 C4 C3 C2 . . . . -0.3(5) ?
    C11 C10 C9 C8 . . . . -0.1(4) ?
    C11 C12 C13 C8 . . . . -0.5(5) ?
    C16 O1 C12 C13 . . . . 3.9(5) ?
    C16 O1 C12 C11 . . . . -177.2(3) ?
    C6 N4 C7 N3 . . . . 0.4(3) ?
    C6 N4 C7 C8 . . . . -178.5(2) ?
loop_
    _geom_hbond_atom_site_label_D
    _geom_hbond_atom_site_label_H
    _geom_hbond_atom_site_label_A
    _geom_hbond_site_symmetry_A
    _geom_hbond_distance_DH
    _geom_hbond_distance_HA
    _geom_hbond_distance_DA
    _geom_hbond_angle_DHA
    _geom_hbond_publ_flag
    O6 H6 F6 . 0.84 2.63 3.085(15) 114.9 yes
    O6 H6 O5 . 0.84 1.73 2.56(3) 171.5 yes
    O6X H6X F6X . 0.86 2.27 2.77(3) 117.7 yes
    O6X H6X O5X . 0.86 1.76 2.58(4) 159.8 yes
    N4 H4 O4 . 0.86 1.81 2.655(3) 166.1 yes
    C15 H15A N3 2_666 0.96 2.59 3.334(5) 134.1 yes
    C15 H15B O1 . 0.96 2.35 2.929(5) 118.4 yes
    C15 H15C O3 2_656 0.96 2.49 3.400(4) 158.3 yes
    C14 H14A O7 . 0.96 2.67 3.492(17) 144.2 yes
    C4 H4A F6 2_765 0.93 2.58 3.193(6) 123.7 yes
    C4 H4A O4 . 0.93 2.59 3.425(4) 150.2 yes
    C9 H9 O4 . 0.93 2.63 3.510(4) 158.3 yes
    C2 H2 O7 1_665 0.93 2.44 3.363(14) 174.0 yes
    C2 H2 O7X 1_665 0.93 2.57 3.498(19) 177.7 yes
    C1 H1 N3 2_776 0.93 2.34 3.146(3) 144.6 yes
    C16 H16B F4 2_766 0.96 2.52 3.400(7) 151.7 yes
_shelx_space_group_comment
;
The symmetry employed for this shelxl refinement is uniquely defined
by the following loop, which should always be used as a source of
symmetry information in preference to the above space-group names.
They are only intended as comments.
;
_shelx_estimated_absorpt_T_min     0.821
_shelx_estimated_absorpt_T_max     0.861
_shelx_hkl_file
;
 -10  -4  -2    0.92    1.23
 -10  -4  -1    1.87    1.80
 -10  -4   0    7.94    2.69
 -10  -4   1    9.28    2.73
 -10  -4   2   23.65    4.25
 -10  -4   3    8.51    2.73
 -10  -4   4    2.08    1.68
 -10  -3  -4    2.95    1.75
 -10  -3  -3    0.30    1.39
 -10  -3  -2    2.96    1.97
 -10  -3  -1   14.75    3.36
 -10  -3   0   11.09    2.93
 -10  -3   1   10.93    2.96
 -10  -3   2    8.55    2.85
 -10  -3   3    7.59    2.76
 -10  -3   4    1.28    1.70
 -10  -3   5    8.79    2.70
 -10  -3   6   16.72    3.60
 -10  -3   7    5.41    2.43
 -10  -2  -5    1.26    1.48
 -10  -2  -4    2.51    1.81
 -10  -2  -3    1.72    1.66
 -10  -2  -2    8.52    2.76
 -10  -2  -1    6.22    2.29
 -10  -2   0    5.44    2.28
 -10  -2   1    9.63    2.69
 -10  -2   2   16.76    3.66
 -10  -2   3   17.52    3.56
 -10  -2   4   45.77    5.69
 -10  -2   5   29.78    4.59
 -10  -2   6   30.47    4.74
 -10  -2   7   29.88    4.63
 -10  -2   8   16.00    3.64
 -10  -1  -5    4.43    2.29
 -10  -1  -4   14.77    3.35
 -10  -1  -3   18.95    3.90
 -10  -1  -2    8.48    2.75
 -10  -1  -1    5.56    2.19
 -10  -1   0    8.27    2.68
 -10  -1   1    8.86    2.84
 -10  -1   2    5.93    2.50
 -10  -1   3    8.12    2.58
 -10  -1   4    7.11    2.55
 -10  -1   5    2.19    1.77
 -10  -1   6    3.27    1.72
 -10  -1   7    8.91    2.70
 -10  -1   8   11.07    2.88
 -10  -1   9    5.08    1.94
 -10  -1  10    9.32    2.88
 -10   0  -7    7.38    2.56
 -10   0  -5    0.24    1.07
 -10   0  -4    1.88    1.57
 -10   0  -3    1.42    1.89
 -10   0  -2   -0.36    1.44
 -10   0  -1    2.44    1.95
 -10   0   0   -0.15    1.67
 -10   0   1    8.86    2.77
 -10   0   2    1.72    1.48
 -10   0   3   12.96    2.92
 -10   0   4    6.23    2.20
 -10   0   5    0.67    1.34
 -10   0   6    2.34    1.38
 -10   0   7   10.71    2.76
 -10   0   8    0.09    1.29
 -10   0   9    6.16    2.21
 -10   0  10    2.14    1.61
 -10   0  11    2.36    1.72
 -10   1  -7    0.23    1.14
 -10   1  -6    6.42    2.33
 -10   1  -5    6.56    2.41
 -10   1  -5    6.79    2.67
 -10   1  -4    3.90    1.91
 -10   1  -4    4.44    2.01
 -10   1  -3    6.58    2.56
 -10   1  -3    5.27    2.18
 -10   1  -2    1.17    1.36
 -10   1  -2    1.81    1.34
 -10   1  -1   -0.09    1.47
 -10   1   0    6.00    2.36
 -10   1   1   16.73    3.59
 -10   1   2   24.08    4.00
 -10   1   3   24.73    4.09
 -10   1   4    3.97    1.89
 -10   1   5   -3.49    1.81
 -10   1   6    6.10    2.24
 -10   1   7   15.67    3.26
 -10   1   8   28.62    4.25
 -10   1   9    9.91    2.74
 -10   1  10   18.03    3.47
 -10   1  11    0.58    1.59
 -10   2  -6   -2.35    1.77
 -10   2  -5    0.29    1.61
 -10   2  -4    7.37    2.56
 -10   2  -4    0.10    1.64
 -10   2  -3    3.74    2.25
 -10   2  -3    0.12    1.33
 -10   2  -2    5.83    2.39
 -10   2  -2    8.45    2.76
 -10   2  -1    5.29    2.33
 -10   2  -1   12.35    3.07
 -10   2   0   22.70    4.04
 -10   2   0   27.56    4.39
 -10   2   1   15.87    3.54
 -10   2   2   27.18    4.39
 -10   2   3    9.56    2.73
 -10   2   4    1.89    1.68
 -10   2   5    0.92    1.25
 -10   2   6   14.85    3.33
 -10   2   7   20.75    3.77
 -10   2   8   15.29    3.31
 -10   2   9   17.23    3.41
 -10   2  10    7.15    2.45
 -10   3  -5    1.98    1.76
 -10   3  -4    5.75    2.30
 -10   3  -3   -0.13    1.27
 -10   3  -2    2.29    1.89
 -10   3  -1    1.28    1.37
 -10   3   0    1.27    1.58
 -10   3   0    6.04    2.36
 -10   3   1    0.21    1.50
 -10   3   1    0.72    1.44
 -10   3   2    2.00    1.70
 -10   3   3    2.15    1.46
 -10   3   4    3.21    1.85
 -10   3   5   14.53    3.26
 -10   3   6   24.47    4.10
 -10   3   7   15.92    3.37
 -10   3   8   14.91    3.31
 -10   3   9   17.20    3.42
 -10   3  10    4.93    2.07
 -10   4  -3    6.14    2.28
 -10   4  -2    7.59    2.62
 -10   4  -1   11.94    3.18
 -10   4   0   12.28    3.08
 -10   4   1   14.02    3.33
 -10   4   2   12.56    3.05
 -10   4   2    5.97    2.53
 -10   4   3   13.21    3.25
 -10   4   4    9.64    2.57
 -10   4   5    7.43    2.42
 -10   4   6    2.39    1.59
 -10   4   7    4.09    1.92
 -10   4   8    6.39    2.14
 -10   4   9    4.76    1.85
 -10   5  -1   10.37    2.99
 -10   5   0    6.78    2.51
 -10   5   1    7.24    2.30
 -10   5   2   10.01    3.11
 -10   5   3    7.15    2.51
 -10   5   3    9.71    2.80
 -10   5   4    6.57    2.23
 -10   5   5    5.48    2.30
 -10   5   6    6.04    2.35
 -10   5   7    8.85    2.51
 -10   5   8    7.26    2.41
 -10   6   1    5.32    2.34
 -10   6   2    6.04    2.59
 -10   6   3    7.99    2.69
 -10   6   4    5.78    2.26
 -10   6   4    4.80    2.25
 -10   6   5   -0.04    1.05
 -10   6   6    1.52    1.12
 -10   6   7   15.26    3.37
 -10   6   8   17.51    3.58
 -10   7   5   -0.46    1.10
 -10   7   6    4.40    1.93
 -10   7   7    4.45    2.30
  -9  -7  -4   12.24    3.03
  -9  -7  -3    7.38    2.38
  -9  -7  -2   12.95    3.20
  -9  -7  -1    5.52    2.41
  -9  -7   0    8.48    2.65
  -9  -7   1    5.96    2.36
  -9  -6  -5    5.82    2.19
  -9  -6  -4   21.21    3.84
  -9  -6  -3   31.22    4.58
  -9  -6  -2   11.86    2.92
  -9  -6  -1    4.40    2.33
  -9  -6   0    5.50    2.15
  -9  -6   1   10.74    2.95
  -9  -6   2   11.41    3.20
  -9  -6   3    7.07    2.46
  -9  -6   4   12.46    3.13
  -9  -6   5   15.44    3.44
  -9  -6   6    8.83    3.07
  -9  -5  -6    4.99    2.08
  -9  -5  -5    1.61    1.63
  -9  -5  -4    7.92    2.48
  -9  -5  -3   15.17    3.35
  -9  -5  -2    1.11    1.31
  -9  -5  -1    2.68    1.74
  -9  -5   0    7.77    2.43
  -9  -5   1    3.28    1.63
  -9  -5   2    8.93    2.74
  -9  -5   3   26.12    4.36
  -9  -5   4   14.38    3.36
  -9  -5   5   21.85    3.99
  -9  -5   6   24.06    4.25
  -9  -5   7   12.94    3.30
  -9  -5   8   11.86    3.10
  -9  -4  -6    9.21    2.64
  -9  -4  -5    4.96    2.13
  -9  -4  -4   18.23    3.40
  -9  -4  -3   10.41    2.79
  -9  -4  -2   -0.35    1.01
  -9  -4  -1    1.13    1.15
  -9  -4   0    4.74    2.09
  -9  -4   1   22.91    3.99
  -9  -4   2   31.81    4.58
  -9  -4   3   36.41    4.91
  -9  -4   4   37.19    4.93
  -9  -4   5    9.64    2.61
  -9  -4   6    8.74    2.53
  -9  -4   7   11.40    2.94
  -9  -4   8   15.78    3.47
  -9  -4   9    7.61    2.61
  -9  -4  10    8.26    2.73
  -9  -3  -7    3.83    2.00
  -9  -3  -6    3.17    1.82
  -9  -3  -5    4.65    1.86
  -9  -3  -4    7.80    2.46
  -9  -3  -3    7.01    2.32
  -9  -3  -2   14.92    3.17
  -9  -3  -1   25.08    3.97
  -9  -3   0   26.22    4.06
  -9  -3   1   15.78    3.20
  -9  -3   2   23.16    3.87
  -9  -3   3    8.87    2.67
  -9  -3   4   -0.24    1.26
  -9  -3   5   -1.40    1.29
  -9  -3   6    4.82    2.06
  -9  -3   7   10.02    2.84
  -9  -3   8   20.73    3.86
  -9  -3   9   15.87    3.33
  -9  -3  10   14.17    3.35
  -9  -3  11   35.39    5.23
  -9  -2  -8   -1.05    1.24
  -9  -2  -7    1.55    1.51
  -9  -2  -6    6.31    2.12
  -9  -2  -5    7.89    2.37
  -9  -2  -4    8.94    2.38
  -9  -2  -3   15.10    3.35
  -9  -2  -2   10.94    2.72
  -9  -2  -1   19.56    3.52
  -9  -2   0    5.73    2.21
  -9  -2   1   42.24    5.06
  -9  -2   2   17.49    3.33
  -9  -2   3   49.06    5.49
  -9  -2   4   66.14    6.30
  -9  -2   5   75.82    6.79
  -9  -2   6   32.53    4.57
  -9  -2   7   23.73    3.91
  -9  -2   8   17.81    3.52
  -9  -2   9   18.56    3.68
  -9  -2  10    7.90    2.54
  -9  -2  11   14.58    3.19
  -9  -2  12   14.87    3.40
  -9  -2  13    6.61    2.62
  -9  -1  -9    2.59    1.47
  -9  -1  -8    2.19    1.62
  -9  -1  -7    2.87    1.63
  -9  -1  -6   10.39    2.74
  -9  -1  -5    9.80    2.68
  -9  -1  -4    5.78    2.15
  -9  -1  -3    8.33    2.52
  -9  -1  -2    5.69    2.11
  -9  -1  -1    6.48    2.00
  -9  -1   0    4.61    1.97
  -9  -1   1    2.57    1.75
  -9  -1   2   17.87    3.42
  -9  -1   3   21.75    3.62
  -9  -1   4   18.27    3.31
  -9  -1   5   11.60    2.65
  -9  -1   6   -4.61    1.84
  -9  -1   7    3.27    1.84
  -9  -1   8   17.49    3.34
  -9  -1   9    7.32    2.31
  -9  -1  10   18.04    3.45
  -9  -1  11   10.18    2.72
  -9  -1  12    1.39    1.58
  -9   0  -9    3.49    1.86
  -9   0  -8    8.40    2.66
  -9   0  -8   10.80    2.72
  -9   0  -7   12.39    2.95
  -9   0  -7   12.12    3.07
  -9   0  -6    6.41    1.96
  -9   0  -6   10.17    2.56
  -9   0  -5    4.89    1.97
  -9   0  -5    6.57    2.22
  -9   0  -4   15.52    3.16
  -9   0  -4    9.98    2.71
  -9   0  -3   15.59    3.05
  -9   0  -3   12.43    3.13
  -9   0  -2   23.59    3.93
  -9   0  -1   -2.39    1.52
  -9   0   0   10.00    2.57
  -9   0   1    7.95    2.17
  -9   0   2    7.41    2.41
  -9   0   3   13.65    2.91
  -9   0   4   22.57    3.77
  -9   0   5    3.24    1.64
  -9   0   6    3.63    1.71
  -9   0   7   10.91    2.63
  -9   0   8   36.71    4.72
  -9   0   9   10.16    2.68
  -9   0  10    6.20    2.18
  -9   0  11    9.42    2.51
  -9   0  12    7.51    2.43
  -9   1  -9    1.70    1.42
  -9   1  -9   -0.46    1.19
  -9   1  -8    5.07    2.16
  -9   1  -8    2.81    1.45
  -9   1  -7    5.30    2.06
  -9   1  -7    4.83    2.09
  -9   1  -6    4.68    2.01
  -9   1  -6    4.96    2.09
  -9   1  -5   10.67    2.71
  -9   1  -5    9.09    2.61
  -9   1  -4   20.80    3.84
  -9   1  -4   14.66    3.06
  -9   1  -3    6.81    2.29
  -9   1  -3    5.70    2.31
  -9   1  -2   10.45    2.69
  -9   1  -2    5.94    2.41
  -9   1  -1    3.74    1.48
  -9   1  -1    3.91    1.86
  -9   1   0    7.24    2.44
  -9   1   1    6.37    2.04
  -9   1   2   22.11    3.67
  -9   1   3   20.26    3.52
  -9   1   4   21.53    3.52
  -9   1   5    2.51    1.67
  -9   1   6    3.02    1.65
  -9   1   7   15.85    3.04
  -9   1   8    9.47    2.58
  -9   1   9    9.06    2.55
  -9   1  10   26.77    4.02
  -9   1  11    8.40    2.35
  -9   2  -9    1.92    1.62
  -9   2  -8    3.06    1.87
  -9   2  -7    2.58    1.16
  -9   2  -6    4.94    2.00
  -9   2  -5    0.42    1.47
  -9   2  -4    2.82    1.77
  -9   2  -3   15.14    3.21
  -9   2  -2    3.74    1.64
  -9   2  -1   15.31    3.08
  -9   2   0   27.49    4.26
  -9   2   0   28.08    4.17
  -9   2   1   38.49    4.74
  -9   2   1   29.71    4.30
  -9   2   2   36.25    4.61
  -9   2   3   29.52    4.21
  -9   2   4   11.35    2.87
  -9   2   5    4.06    1.61
  -9   2   6   13.48    2.87
  -9   2   7   54.99    5.56
  -9   2   8   57.31    5.70
  -9   2   9   51.36    5.36
  -9   2  10   15.87    3.04
  -9   2  11   21.80    3.55
  -9   3  -8   -1.55    1.42
  -9   3  -7    1.86    1.53
  -9   3  -6    0.56    1.20
  -9   3  -5    3.63    1.84
  -9   3  -4    1.62    1.70
  -9   3  -3    3.54    1.66
  -9   3  -2    7.45    2.54
  -9   3  -1   19.11    3.45
  -9   3   0   12.41    3.03
  -9   3   1   19.88    3.59
  -9   3   2   12.17    2.82
  -9   3   2   12.74    2.93
  -9   3   3   12.39    2.85
  -9   3   4   12.22    2.81
  -9   3   5   14.49    3.03
  -9   3   6   28.38    3.98
  -9   3   7   26.32    3.79
  -9   3   8    4.82    1.92
  -9   3   9    6.71    2.14
  -9   3  10   10.80    2.63
  -9   4  -7   25.39    4.24
  -9   4  -6   44.63    5.62
  -9   4  -5   26.59    4.34
  -9   4  -4   24.46    4.07
  -9   4  -3   15.18    3.33
  -9   4  -2   11.41    2.86
  -9   4  -1   13.83    3.02
  -9   4   0   21.55    3.75
  -9   4   1   16.23    3.37
  -9   4   2   11.32    2.78
  -9   4   3   10.31    2.73
  -9   4   3   16.81    3.37
  -9   4   4   35.71    4.66
  -9   4   5   13.91    2.90
  -9   4   6    4.61    1.97
  -9   4   7   -2.19    1.52
  -9   4   8    5.76    1.93
  -9   4   9    7.70    2.26
  -9   5  -6   12.75    3.21
  -9   5  -5    6.65    2.54
  -9   5  -4    2.52    1.72
  -9   5  -3    0.72    1.30
  -9   5  -2    9.11    2.64
  -9   5  -1    8.79    2.74
  -9   5   0   20.19    3.66
  -9   5   1   10.23    2.91
  -9   5   2    6.38    2.27
  -9   5   3   10.31    2.73
  -9   5   4    3.43    1.63
  -9   5   5    1.47    1.51
  -9   5   6    0.53    0.99
  -9   5   7   10.36    2.59
  -9   5   8    9.51    2.42
  -9   5   9   21.54    3.55
  -9   6  -5    5.91    2.33
  -9   6  -4    3.68    2.04
  -9   6  -3    4.72    2.03
  -9   6  -2    3.07    1.99
  -9   6  -1    3.29    1.88
  -9   6   0    4.42    2.07
  -9   6   1    3.56    1.85
  -9   6   2    3.81    1.85
  -9   6   3   13.50    3.12
  -9   6   4   31.98    4.62
  -9   6   5   52.08    5.77
  -9   6   6   24.43    3.82
  -9   6   7   30.50    4.30
  -9   6   8   37.30    4.60
  -9   7  -3    0.50    1.39
  -9   7  -2    3.48    1.94
  -9   7  -1    5.63    2.28
  -9   7   0    2.04    1.66
  -9   7   1    8.35    2.73
  -9   7   2    5.83    2.30
  -9   7   3    7.72    2.50
  -9   7   4   -0.18    1.40
  -9   7   5    0.85    1.46
  -9   7   6    3.83    1.99
  -9   7   7    2.10    1.48
  -9   8  -1    9.44    2.95
  -9   8   0    8.71    2.66
  -9   8   1   20.09    3.85
  -9   8   2   21.54    3.96
  -9   8   3    3.04    1.99
  -9   8   4   12.36    3.08
  -9   8   5   11.55    3.03
  -9   8   6   17.18    3.47
  -9   9   3    9.29    2.71
  -9   9   4    3.26    1.88
  -9   9   5   16.03    3.54
  -9   9   6   10.47    2.83
  -8  -9  -3    9.34    2.81
  -8  -9  -2    9.03    2.77
  -8  -9  -1    7.51    2.76
  -8  -9   0    8.91    2.90
  -8  -8  -4    8.10    2.46
  -8  -8  -3   12.31    2.81
  -8  -8  -2   16.04    3.39
  -8  -8  -1   14.00    3.19
  -8  -8   0    7.96    2.51
  -8  -8   1   12.68    3.13
  -8  -8   2   18.86    3.89
  -8  -8   3   11.18    3.11
  -8  -8   4   43.62    5.91
  -8  -8   5   25.54    4.42
  -8  -7  -5    1.80    1.23
  -8  -7  -4   -0.14    1.22
  -8  -7  -3   21.16    3.67
  -8  -7  -2   19.19    3.57
  -8  -7  -1   34.58    4.69
  -8  -7   0   34.43    4.72
  -8  -7   1   30.21    4.54
  -8  -7   2   43.93    5.49
  -8  -7   3   46.66    5.65
  -8  -7   4   18.26    3.61
  -8  -7   5   11.73    3.06
  -8  -7   6    6.87    2.64
  -8  -7   7   13.21    3.40
  -8  -7   8   18.23    3.98
  -8  -6  -5    7.70    2.23
  -8  -6  -4   15.38    3.17
  -8  -6  -3   38.87    4.84
  -8  -6  -2   32.07    4.36
  -8  -6  -1    2.23    1.64
  -8  -6   0    1.12    1.51
  -8  -6   1    5.55    2.07
  -8  -6   2    0.21    1.57
  -8  -6   3    3.89    1.80
  -8  -6   4   20.06    3.64
  -8  -6   5   21.82    3.94
  -8  -6   6   17.47    3.60
  -8  -6   7   17.51    3.67
  -8  -6   8   16.34    3.61
  -8  -6   9   12.62    3.29
  -8  -6  10    6.88    2.56
  -8  -5  -6    8.85    2.41
  -8  -5  -5    0.16    1.01
  -8  -5  -4   27.23    4.02
  -8  -5  -3   23.00    3.72
  -8  -5  -2    5.44    1.84
  -8  -5  -1    0.15    1.19
  -8  -5   0    0.06    1.01
  -8  -5   1    0.43    1.23
  -8  -5   2   24.10    3.77
  -8  -5   3   29.22    4.30
  -8  -5   4   30.79    4.31
  -8  -5   5   10.79    2.61
  -8  -5   6    1.87    1.46
  -8  -5   7    6.75    2.48
  -8  -5   8   29.06    4.49
  -8  -5   9    9.06    2.57
  -8  -5  10    7.86    2.76
  -8  -5  11   30.42    4.83
  -8  -5  12   43.98    5.85
  -8  -4  -9    6.18    2.23
  -8  -4  -8    5.88    2.05
  -8  -4  -7    5.15    1.74
  -8  -4  -7    7.36    2.13
  -8  -4  -6    9.51    2.45
  -8  -4  -6    7.56    2.11
  -8  -4  -5   11.01    2.47
  -8  -4  -4   11.65    2.56
  -8  -4  -3   22.10    3.61
  -8  -4  -2    3.09    1.78
  -8  -4  -1    2.74    1.51
  -8  -4   0   12.15    2.66
  -8  -4   1   54.99    5.50
  -8  -4   2   22.08    3.66
  -8  -4   3   42.88    5.07
  -8  -4   4   24.40    3.81
  -8  -4   5   19.54    3.45
  -8  -4   6   32.33    4.44
  -8  -4   7   38.22    4.87
  -8  -4   8   13.90    3.06
  -8  -4   9   19.61    3.76
  -8  -4  10   10.25    2.69
  -8  -4  11   13.52    3.31
  -8  -4  12   15.63    3.49
  -8  -4  13   -0.06    1.46
  -8  -3  -9    7.77    2.40
  -8  -3  -8    2.27    1.45
  -8  -3  -8    1.28    1.19
  -8  -3  -7    3.33    1.52
  -8  -3  -7    3.36    1.53
  -8  -3  -6    2.10    1.11
  -8  -3  -6    0.69    1.23
  -8  -3  -5   -0.57    1.25
  -8  -3  -5    2.86    1.31
  -8  -3  -4    7.91    1.69
  -8  -3  -4   12.63    2.66
  -8  -3  -3    8.69    2.26
  -8  -3  -2    5.82    1.96
  -8  -3  -1   44.95    4.91
  -8  -3   0   20.44    3.35
  -8  -3   1   16.02    3.04
  -8  -3   2   44.80    4.96
  -8  -3   3   63.39    5.88
  -8  -3   4   43.87    5.00
  -8  -3   5   87.02    6.93
  -8  -3   6   25.70    3.84
  -8  -3   7   50.73    5.35
  -8  -3   8   47.99    5.35
  -8  -3   9   31.53    4.36
  -8  -3  10   29.26    4.38
  -8  -3  11   26.08    4.20
  -8  -3  12   18.72    3.62
  -8  -3  13   12.29    3.12
  -8  -3  14    7.13    2.43
  -8  -2 -10    3.56    2.21
  -8  -2  -9    3.31    1.79
  -8  -2  -8    1.83    1.06
  -8  -2  -8    4.06    1.79
  -8  -2  -7    4.75    1.50
  -8  -2  -7    7.77    2.14
  -8  -2  -6   13.76    2.53
  -8  -2  -6   14.01    2.99
  -8  -2  -5    7.60    2.32
  -8  -2  -5    6.72    1.65
  -8  -2  -4   26.61    3.01
  -8  -2  -4   23.81    3.67
  -8  -2  -3   34.06    3.16
  -8  -2  -3   30.73    4.10
  -8  -2  -2   95.51    7.04
  -8  -2  -1   23.76    3.58
  -8  -2   0   56.89    5.42
  -8  -2   1   15.85    2.98
  -8  -2   2   42.85    4.72
  -8  -2   3   32.14    4.17
  -8  -2   4   17.40    3.08
  -8  -2   5    8.54    2.31
  -8  -2   6   13.09    2.77
  -8  -2   7    0.67    1.01
  -8  -2   8   22.73    3.59
  -8  -2   9   29.70    4.20
  -8  -2  10   15.96    3.13
  -8  -2  11   27.43    4.17
  -8  -2  12   24.50    4.02
  -8  -2  13    4.16    1.98
  -8  -1  -9    6.35    2.30
  -8  -1  -8    4.57    1.65
  -8  -1  -8    1.95    1.75
  -8  -1  -7   16.89    3.14
  -8  -1  -7   18.13    3.08
  -8  -1  -6    6.04    1.85
  -8  -1  -6   10.59    2.60
  -8  -1  -5   10.47    2.70
  -8  -1  -5   10.89    2.42
  -8  -1  -4    7.12    1.99
  -8  -1  -4    8.21    2.17
  -8  -1  -3    0.34    1.36
  -8  -1  -2   12.04    2.71
  -8  -1  -1   10.36    2.44
  -8  -1   0    3.54    1.27
  -8  -1   1    3.74    1.73
  -8  -1   2   27.95    3.80
  -8  -1   3    1.39    1.23
  -8  -1   4   44.23    4.67
  -8  -1   5   23.35    3.48
  -8  -1   6   -0.43    1.38
  -8  -1   7   -1.65    1.27
  -8  -1   8    3.85    1.51
  -8  -1   9   16.46    3.02
  -8  -1  10   10.23    2.48
  -8  -1  11    7.02    2.24
  -8  -1  12    9.43    2.49
  -8  -1  13   11.53    2.81
  -8   0 -10    4.29    2.04
  -8   0  -9    0.31    1.15
  -8   0  -9    1.43    1.57
  -8   0  -8    2.46    1.25
  -8   0  -8    6.29    1.93
  -8   0  -7   11.58    2.63
  -8   0  -7   15.92    3.24
  -8   0  -6   10.10    2.57
  -8   0  -6   12.73    2.73
  -8   0  -5   13.29    2.75
  -8   0  -5   11.91    2.82
  -8   0  -4    3.50    1.43
  -8   0  -4    7.00    2.27
  -8   0  -3   37.97    4.50
  -8   0  -3   33.83    4.09
  -8   0  -2   23.62    3.66
  -8   0  -2   26.62    3.62
  -8   0  -1   13.63    2.60
  -8   0  -1   15.40    2.88
  -8   0   0   12.96    2.72
  -8   0   1   22.40    3.45
  -8   0   2   10.85    2.50
  -8   0   3   41.14    4.60
  -8   0   4   56.91    5.33
  -8   0   5   49.11    5.01
  -8   0   6    2.39    1.45
  -8   0   7    7.52    2.15
  -8   0   8   44.05    4.76
  -8   0   9   58.55    5.51
  -8   0  10   17.48    3.21
  -8   0  11   35.24    4.39
  -8   0  12    6.87    2.29
  -8   1 -10    0.31    1.09
  -8   1  -9    0.22    1.34
  -8   1  -8    9.13    2.29
  -8   1  -7    7.26    2.10
  -8   1  -6    5.06    1.89
  -8   1  -5   16.57    3.06
  -8   1  -4   19.89    3.25
  -8   1  -3   21.89    3.36
  -8   1  -2    7.15    2.09
  -8   1  -1   20.75    3.23
  -8   1  -1   13.07    2.72
  -8   1   0    2.85    1.75
  -8   1   0    3.21    1.47
  -8   1   1   64.57    5.70
  -8   1   1   61.16    5.43
  -8   1   2   30.97    4.00
  -8   1   3   33.75    4.12
  -8   1   4   75.06    6.05
  -8   1   5    5.93    1.87
  -8   1   6    8.18    2.08
  -8   1   7   18.82    3.10
  -8   1   8   29.13    3.87
  -8   1   9   31.92    4.00
  -8   1  10   34.22    4.13
  -8   1  11   17.35    3.06
  -8   2 -10    1.29    1.23
  -8   2  -9    4.77    1.81
  -8   2  -8    9.72    2.46
  -8   2  -7    7.88    2.08
  -8   2  -6   20.97    3.47
  -8   2  -5   19.15    3.25
  -8   2  -4   26.20    3.69
  -8   2  -3   26.50    3.78
  -8   2  -2    4.76    1.82
  -8   2  -1    4.69    1.73
  -8   2   0   14.53    2.72
  -8   2   1    2.31    1.47
  -8   2   2    8.19    2.14
  -8   2   2   11.09    2.40
  -8   2   3    2.69    1.20
  -8   2   4   11.12    2.38
  -8   2   5   28.95    3.93
  -8   2   6   28.67    3.74
  -8   2   7   59.77    5.33
  -8   2   8   68.05    5.68
  -8   2   9   16.54    2.83
  -8   2  10   41.56    4.46
  -8   2  11   23.06    3.34
  -8   3 -11    7.28    2.30
  -8   3  -9    1.36    1.21
  -8   3  -8    0.02    1.12
  -8   3  -7    0.68    1.28
  -8   3  -6    5.02    1.93
  -8   3  -5    4.41    2.00
  -8   3  -4    8.05    2.28
  -8   3  -3    1.05    1.42
  -8   3  -2   27.82    3.80
  -8   3  -1    6.07    2.03
  -8   3   0   27.28    3.75
  -8   3   1   47.57    4.89
  -8   3   2   28.80    3.88
  -8   3   3   67.75    5.86
  -8   3   3   71.50    5.99
  -8   3   4   36.93    4.25
  -8   3   5   39.78    4.39
  -8   3   6   50.96    4.96
  -8   3   7   11.81    2.56
  -8   3   8   11.43    2.38
  -8   3   9   15.90    2.85
  -8   3  10    5.43    1.84
  -8   4  -4   19.28    3.38
  -8   4  -3    4.35    1.81
  -8   4  -2    9.65    2.53
  -8   4  -1   17.64    3.07
  -8   4   0   26.33    3.77
  -8   4   1   51.32    5.24
  -8   4   2   37.95    4.59
  -8   4   3   22.95    3.58
  -8   4   4   40.31    4.61
  -8   4   5   23.37    3.61
  -8   4   6    7.39    2.08
  -8   4   7   15.85    2.84
  -8   4   8    6.22    1.67
  -8   4   9   12.22    2.51
  -8   5  -3   -1.19    1.53
  -8   5  -2    6.29    1.91
  -8   5  -1   20.79    3.51
  -8   5   0   46.14    5.07
  -8   5   1   31.88    4.29
  -8   5   2   17.09    3.29
  -8   5   3   11.11    2.57
  -8   5   4    6.85    2.00
  -8   5   5   13.08    2.74
  -8   5   6    3.21    1.52
  -8   5   7   -0.25    0.90
  -8   5   8    5.17    1.56
  -8   5   9   48.31    4.75
  -8   6  -1   23.62    3.72
  -8   6   0   20.67    3.53
  -8   6   1    8.82    2.35
  -8   6   2    4.60    1.76
  -8   6   3    8.25    2.21
  -8   6   4   10.94    2.61
  -8   6   5    2.83    1.62
  -8   6   7    6.68    1.93
  -8   6   8   23.64    3.42
  -8   7  -1    2.69    1.48
  -8   7   0    6.39    2.13
  -8   7   1    7.97    2.37
  -8   7   2   13.46    2.83
  -8   7   3    6.63    2.15
  -8   7   4   13.30    2.87
  -8   7   5   19.07    3.45
  -8   7   6   36.42    4.57
  -8   7   7   10.27    2.25
  -8   8   0   10.89    2.72
  -8   8   1   32.38    4.50
  -8   8   2   19.14    3.55
  -8   8   3   18.04    3.45
  -8   8   4   12.18    2.84
  -8   8   5   17.38    3.32
  -8   8   6   22.56    3.71
  -8   9   1   17.37    3.49
  -8   9   2   27.64    4.28
  -8   9   3    4.90    2.11
  -8   9   4    1.01    1.40
  -8   9   5   13.55    2.97
  -8   9   6   15.66    3.24
  -8   9   7    9.55    2.63
  -8  10   1   17.14    3.66
  -8  10   2    2.75    1.69
  -8  10   3   -3.16    1.86
  -8  10   4    2.89    1.43
  -8  10   5    0.33    1.07
  -8  11   4    9.03    2.77
  -7 -10  -2    0.64    1.27
  -7 -10  -1    0.45    1.52
  -7 -10   0    1.93    1.52
  -7 -10   1   11.50    3.09
  -7 -10   2   15.18    3.63
  -7  -9  -3   19.48    3.57
  -7  -9  -2    2.26    1.65
  -7  -9  -1    8.76    2.64
  -7  -9   0   17.75    3.54
  -7  -9   1    8.00    2.38
  -7  -9   2   23.80    4.32
  -7  -9   3   18.23    3.79
  -7  -9   4    8.69    2.65
  -7  -9   5   46.82    6.04
  -7  -9   6   26.38    4.67
  -7  -8  -4   31.69    4.40
  -7  -8  -3   25.15    3.89
  -7  -8  -2   38.62    4.78
  -7  -8  -1   22.48    3.62
  -7  -8   0   12.80    3.10
  -7  -8   1   21.22    3.70
  -7  -8   2    4.48    1.96
  -7  -8   3   14.09    3.29
  -7  -8   4   30.83    4.62
  -7  -8   5   28.46    4.44
  -7  -8   6   13.44    3.16
  -7  -8   7   11.71    3.10
  -7  -8   8    1.39    1.39
  -7  -8   9   -0.09    1.24
  -7  -7  -8   29.78    4.32
  -7  -7  -7   13.81    2.89
  -7  -7  -6   23.77    3.44
  -7  -7  -5    1.72    1.11
  -7  -7  -5    1.51    1.29
  -7  -7  -4   14.85    2.94
  -7  -7  -4   15.76    2.61
  -7  -7  -3    9.80    2.45
  -7  -7  -2   46.83    5.12
  -7  -7  -1   76.90    6.64
  -7  -7   0   26.67    4.02
  -7  -7   1   14.47    2.94
  -7  -7   2   54.88    5.78
  -7  -7   3   34.76    4.65
  -7  -7   4   25.10    3.99
  -7  -7   5   34.29    4.78
  -7  -7   6   17.69    3.60
  -7  -7   7   13.51    3.17
  -7  -7   8   52.15    6.15
  -7  -7   9   45.33    5.83
  -7  -7  10   21.52    4.19
  -7  -7  11    8.76    3.00
  -7  -6  -9    7.49    2.38
  -7  -6  -8    2.15    1.08
  -7  -6  -7   -2.96    1.54
  -7  -6  -6   -0.59    0.88
  -7  -6  -6    0.03    1.18
  -7  -6  -5    5.74    1.83
  -7  -6  -5    2.91    1.17
  -7  -6  -4    1.89    1.16
  -7  -6  -4    0.53    1.10
  -7  -6  -3    5.36    1.73
  -7  -6  -3    5.56    1.55
  -7  -6  -2   53.50    5.20
  -7  -6  -1   14.54    2.86
  -7  -6   0    0.68    1.02
  -7  -6   1   28.08    3.91
  -7  -6   2    3.09    1.44
  -7  -6   3   23.79    3.76
  -7  -6   4   25.00    3.87
  -7  -6   5   29.55    4.28
  -7  -6   6   21.44    3.77
  -7  -6   7   24.89    4.17
  -7  -6   8   28.60    4.32
  -7  -6   9   22.23    4.07
  -7  -6  10    8.62    2.55
  -7  -6  11    5.09    2.17
  -7  -6  12   29.81    4.78
  -7  -5  -9    9.30    2.55
  -7  -5  -8    1.06    0.98
  -7  -5  -7    9.11    2.25
  -7  -5  -7   12.13    2.42
  -7  -5  -6   22.39    3.14
  -7  -5  -6   23.29    3.34
  -7  -5  -5   32.24    3.90
  -7  -5  -5   27.59    3.28
  -7  -5  -4   38.67    3.72
  -7  -5  -4   42.21    4.53
  -7  -5  -3   34.71    4.13
  -7  -5  -3   33.38    3.29
  -7  -5  -2   27.58    3.74
  -7  -5  -2   34.00    3.05
  -7  -5  -1   21.34    3.33
  -7  -5  -1   23.94    2.36
  -7  -5   0    0.89    1.19
  -7  -5   1   22.67    3.35
  -7  -5   2   47.56    4.92
  -7  -5   3   39.22    4.51
  -7  -5   4   47.33    5.14
  -7  -5   5   79.55    6.60
  -7  -5   6   -0.12    1.57
  -7  -5   7    8.03    2.47
  -7  -5   8    2.67    1.45
  -7  -5   9   30.94    4.42
  -7  -5  10   34.08    4.80
  -7  -5  11   12.50    3.08
  -7  -5  12   18.48    3.76
  -7  -5  13   44.15    5.76
  -7  -5  14   15.55    3.54
  -7  -4 -10    3.68    1.87
  -7  -4  -9    7.30    2.14
  -7  -4  -8   12.54    2.67
  -7  -4  -7   10.36    2.27
  -7  -4  -7    9.40    2.24
  -7  -4  -6   14.73    2.58
  -7  -4  -6   15.00    2.77
  -7  -4  -5    8.77    1.87
  -7  -4  -5   12.84    2.51
  -7  -4  -4    9.12    1.83
  -7  -4  -4   10.01    2.24
  -7  -4  -3   38.20    3.31
  -7  -4  -3   32.95    4.00
  -7  -4  -2   62.91    4.01
  -7  -4  -2   61.04    5.31
  -7  -4  -1    1.86    1.38
  -7  -4  -1    2.92    0.96
  -7  -4   0  146.15    5.27
  -7  -4   0  145.98    8.32
  -7  -4   1   24.41    3.56
  -7  -4   2   38.54    4.34
  -7  -4   3   25.34    3.51
  -7  -4   4   17.93    2.96
  -7  -4   5   -0.46    1.26
  -7  -4   6   -0.21    1.61
  -7  -4   7    0.53    1.26
  -7  -4   8   34.06    4.35
  -7  -4   9   27.77    4.11
  -7  -4  10   27.50    4.13
  -7  -4  11   28.83    4.34
  -7  -4  12   46.98    5.66
  -7  -4  13   20.86    3.91
  -7  -4  14    8.57    2.57
  -7  -3 -10    5.80    1.99
  -7  -3  -9    9.01    2.36
  -7  -3  -8    1.85    1.31
  -7  -3  -8    1.98    1.30
  -7  -3  -7    3.46    1.41
  -7  -3  -7    6.28    1.80
  -7  -3  -6    2.06    1.07
  -7  -3  -6    0.29    0.85
  -7  -3  -5   16.29    2.78
  -7  -3  -5   20.20    2.67
  -7  -3  -4   59.79    4.35
  -7  -3  -4   68.14    5.52
  -7  -3  -3   10.86    1.81
  -7  -3  -3   10.90    2.35
  -7  -3  -2   81.88    4.44
  -7  -3  -2   79.29    5.99
  -7  -3  -1   15.19    2.84
  -7  -3  -1   19.19    1.96
  -7  -3   0   29.04    2.11
  -7  -3   0   29.88    3.67
  -7  -3   1   15.53    2.77
  -7  -3   2   48.59    4.68
  -7  -3   3   34.80    4.03
  -7  -3   4  122.82    7.68
  -7  -3   5  153.68    8.66
  -7  -3   6  286.18   12.18
  -7  -3   7  159.42    9.03
  -7  -3   8   45.86    4.95
  -7  -3   9   46.09    5.10
  -7  -3  10   46.70    5.09
  -7  -3  11   13.95    3.03
  -7  -3  12   17.28    3.35
  -7  -3  13   17.43    3.44
  -7  -3  14    8.02    2.53
  -7  -2 -11    2.66    1.93
  -7  -2 -10    5.42    2.02
  -7  -2  -9    3.04    1.49
  -7  -2  -9    4.31    1.75
  -7  -2  -8    0.28    0.88
  -7  -2  -8   -1.80    1.17
  -7  -2  -7   10.38    2.25
  -7  -2  -7    7.70    1.89
  -7  -2  -7    6.94    1.92
  -7  -2  -6   29.33    3.73
  -7  -2  -6   31.45    3.55
  -7  -2  -5   32.06    3.89
  -7  -2  -5   31.03    3.27
  -7  -2  -4   27.36    2.88
  -7  -2  -4   28.31    3.67
  -7  -2  -3   54.24    4.92
  -7  -2  -3   63.27    4.11
  -7  -2  -2    5.41    1.76
  -7  -2  -2    7.48    1.42
  -7  -2  -1   39.85    2.72
  -7  -2  -1   50.44    4.64
  -7  -2   0   10.56    2.12
  -7  -2   0   10.53    1.25
  -7  -2   1    2.54    1.32
  -7  -2   1    3.51    0.60
  -7  -2   2    9.23    2.13
  -7  -2   3   38.67    4.13
  -7  -2   4   44.12    4.43
  -7  -2   5   48.52    4.70
  -7  -2   6   24.41    3.39
  -7  -2   7    0.45    1.00
  -7  -2   8    5.32    1.88
  -7  -2   9   32.70    4.16
  -7  -2  10    7.49    2.29
  -7  -2  11   36.58    4.50
  -7  -2  12   10.74    2.61
  -7  -2  13    5.52    2.03
  -7  -1 -10   16.51    3.01
  -7  -1  -9   11.22    2.28
  -7  -1  -9   13.67    2.69
  -7  -1  -8   36.49    3.94
  -7  -1  -8   37.19    4.20
  -7  -1  -7   38.16    4.04
  -7  -1  -7   32.23    4.10
  -7  -1  -6   25.47    3.50
  -7  -1  -6   25.67    3.32
  -7  -1  -5   64.14    5.08
  -7  -1  -5   64.61    5.45
  -7  -1  -4    0.74    1.34
  -7  -1  -4    0.63    0.79
  -7  -1  -3   30.02    3.76
  -7  -1  -3   29.18    3.43
  -7  -1  -2   40.94    4.24
  -7  -1  -1   54.45    4.85
  -7  -1   0    0.25    1.01
  -7  -1   1    7.35    0.86
  -7  -1   1    7.38    2.24
  -7  -1   2   35.94    3.90
  -7  -1   3   26.85    3.41
  -7  -1   4   28.11    3.47
  -7  -1   5   23.73    3.22
  -7  -1   6   58.11    5.06
  -7  -1   7   10.73    2.24
  -7  -1   8    0.01    0.89
  -7  -1   9   60.12    5.30
  -7  -1  10   25.49    3.54
  -7  -1  11   -0.66    1.52
  -7  -1  12   21.51    3.37
  -7  -1  13    7.31    2.14
  -7   0  -9    1.50    1.22
  -7   0  -8    4.72    1.62
  -7   0  -7    8.44    2.08
  -7   0  -6   26.34    3.43
  -7   0  -5    4.70    1.57
  -7   0  -4   15.36    2.62
  -7   0  -3   35.41    3.81
  -7   0  -3   37.34    4.12
  -7   0  -2   14.66    2.68
  -7   0  -2   15.95    2.75
  -7   0  -1   22.54    3.22
  -7   0  -1   17.18    2.67
  -7   0   0   31.30    3.77
  -7   0   0   23.36    3.11
  -7   0   1   14.28    2.55
  -7   0   2   58.30    5.02
  -7   0   3   48.97    4.52
  -7   0   4   83.03    5.93
  -7   0   5  140.65    7.75
  -7   0   6   10.13    2.16
  -7   0   7    2.13    1.40
  -7   0   8   49.73    4.70
  -7   0   9    9.81    2.11
  -7   0  10   35.15    4.06
  -7   0  11   28.11    3.61
  -7   0  12   36.54    4.23
  -7   1 -10    8.18    2.20
  -7   1  -9    6.01    1.91
  -7   1  -8    9.49    2.28
  -7   1  -7    4.37    1.75
  -7   1  -6    7.19    1.92
  -7   1  -5    4.75    1.69
  -7   1  -4    2.23    1.27
  -7   1  -3    2.38    1.18
  -7   1  -2   10.59    2.20
  -7   1  -1   27.69    3.41
  -7   1   0   41.15    4.13
  -7   1   1  112.03    6.88
  -7   1   1  106.11    6.77
  -7   1   2  132.37    7.47
  -7   1   3  163.07    8.35
  -7   1   4   82.51    5.81
  -7   1   5   27.41    3.41
  -7   1   6   31.27    3.68
  -7   1   7    0.94    0.95
  -7   1   8   55.13    4.76
  -7   1   9  133.92    7.56
  -7   1  10   81.33    5.89
  -7   1  11   67.63    5.43
  -7   1  12   31.94    3.82
  -7   2  -6    1.80    1.40
  -7   2  -5    2.40    1.32
  -7   2  -4   37.88    4.09
  -7   2  -3   17.40    2.76
  -7   2  -2   18.34    2.87
  -7   2  -1   31.16    3.70
  -7   2   0   39.25    4.14
  -7   2   1   48.26    4.57
  -7   2   2   35.31    3.91
  -7   2   3    7.84    2.00
  -7   2   3   11.01    2.27
  -7   2   4   11.12    2.30
  -7   2   5   46.17    4.33
  -7   2   6   -0.25    1.11
  -7   2   7   91.26    6.02
  -7   2   8   44.18    4.21
  -7   2   9   18.27    2.76
  -7   2  10   13.33    2.43
  -7   2  11   24.79    3.18
  -7   3  -3  109.72    7.08
  -7   3  -2   89.64    6.26
  -7   3  -1   38.08    4.14
  -7   3   0   27.76    3.53
  -7   3   1   36.36    4.00
  -7   3   2   34.71    3.94
  -7   3   3   59.23    5.09
  -7   3   4   13.41    2.48
  -7   3   4   13.02    2.44
  -7   3   5   56.55    4.81
  -7   3   6   84.58    5.89
  -7   3   7    9.25    1.93
  -7   3   8   -0.72    1.09
  -7   3   9    1.87    1.21
  -7   3  10   26.92    3.26
  -7   4  -1   17.32    3.00
  -7   4   0   17.26    2.87
  -7   4   1   56.04    5.02
  -7   4   2   57.83    5.07
  -7   4   3    1.17    1.01
  -7   4   4   47.79    4.63
  -7   4   5    3.81    1.65
  -7   4   6    4.71    1.49
  -7   4   7   21.10    2.91
  -7   4   8   20.53    2.92
  -7   4   9   26.95    3.24
  -7   4  10   38.46    3.78
  -7   5   0    9.61    2.19
  -7   5   1    5.80    1.79
  -7   5   2   35.33    4.01
  -7   5   3   15.94    2.77
  -7   5   4    6.66    1.84
  -7   5   5   84.15    6.30
  -7   5   6  131.90    7.44
  -7   5   7   75.31    5.65
  -7   5   8   60.52    4.89
  -7   5   9   52.16    4.52
  -7   6   1   45.57    4.71
  -7   6   2    2.58    1.28
  -7   6   3   20.77    3.21
  -7   6   4   25.05    3.48
  -7   6   5    2.82    1.45
  -7   6   6    2.14    1.32
  -7   6   7    1.21    1.19
  -7   6   8    3.64    1.39
  -7   7   1   27.75    3.79
  -7   7   2   72.69    6.08
  -7   7   3   69.68    5.85
  -7   7   4   30.07    3.87
  -7   7   5   30.07    3.82
  -7   7   6   35.15    4.19
  -7   8   2   50.60    5.22
  -7   8   3   48.00    4.99
  -7   8   4   21.29    3.40
  -7   8   5   16.96    3.07
  -7   8   6   26.91    3.76
  -7   8   7   28.14    3.80
  -7   9   2   59.70    5.76
  -7   9   3   13.22    2.77
  -7   9   4    0.82    1.33
  -7   9   5    6.91    2.05
  -7   9   6   10.91    2.52
  -7   9   7    6.67    2.21
  -7  10   2    1.39    1.09
  -7  10   3    0.70    1.09
  -7  10   4   -1.97    1.40
  -7  10   5   -1.38    1.27
  -7  11   3    2.37    1.42
  -7  11   4   10.25    2.54
  -7  12   3   18.28    3.55
  -6 -11  -2   28.30    4.46
  -6 -11  -1   35.64    5.17
  -6 -11   0   14.25    3.32
  -6 -11   1   10.71    3.00
  -6 -11   2   40.95    5.66
  -6 -11   3   35.02    5.47
  -6 -10  -6    3.41    1.57
  -6 -10  -3    5.83    1.92
  -6 -10  -2    7.04    2.12
  -6 -10  -1    7.70    2.55
  -6 -10   0   11.59    2.85
  -6 -10   1   31.55    4.74
  -6 -10   2   19.05    3.72
  -6 -10   3   16.24    3.43
  -6 -10   4   10.68    2.90
  -6 -10   5   13.37    3.41
  -6 -10   6   18.35    3.94
  -6  -9  -7    2.81    1.55
  -6  -9  -6   13.12    2.83
  -6  -9  -5    4.51    1.89
  -6  -9  -4   15.95    3.05
  -6  -9  -4   20.24    3.23
  -6  -9  -3    7.30    2.04
  -6  -9  -2   12.87    2.85
  -6  -9  -1   45.73    5.37
  -6  -9   0   32.94    4.42
  -6  -9   1   12.61    2.87
  -6  -9   2   31.59    4.48
  -6  -9   3   37.51    5.12
  -6  -9   4   33.59    4.86
  -6  -9   5   35.88    5.12
  -6  -9   6   25.26    4.22
  -6  -9   7   14.42    3.36
  -6  -9   8   15.36    3.63
  -6  -9   9   31.44    5.21
  -6  -8  -8   12.88    2.96
  -6  -8  -7   23.90    3.83
  -6  -8  -6   17.48    3.00
  -6  -8  -5    7.36    2.23
  -6  -8  -5    8.19    2.09
  -6  -8  -4   20.79    3.01
  -6  -8  -4   18.18    3.13
  -6  -8  -3   17.53    2.73
  -6  -8  -3   21.34    3.39
  -6  -8  -2   47.89    5.11
  -6  -8  -1   52.43    5.40
  -6  -8   0   79.10    6.77
  -6  -8   1   67.99    6.26
  -6  -8   2   45.82    5.25
  -6  -8   3   59.31    6.03
  -6  -8   4   30.59    4.45
  -6  -8   5   33.29    4.70
  -6  -8   6   20.29    3.73
  -6  -8   7   10.57    2.84
  -6  -8   8    8.90    2.52
  -6  -8   9   20.47    4.04
  -6  -8  10    9.01    2.94
  -6  -8  11    3.56    2.02
  -6  -7  -9   11.92    2.83
  -6  -7  -8   24.50    3.77
  -6  -7  -7   37.33    4.39
  -6  -7  -6   15.67    2.85
  -6  -7  -6   14.43    2.59
  -6  -7  -5   54.76    4.86
  -6  -7  -5   60.96    5.31
  -6  -7  -4   80.64    6.12
  -6  -7  -4   73.09    5.37
  -6  -7  -3   35.15    3.60
  -6  -7  -3   35.14    4.08
  -6  -7  -2   69.67    4.81
  -6  -7  -2   67.66    5.74
  -6  -7  -1  114.53    7.65
  -6  -7   0   10.81    2.47
  -6  -7   1   -0.60    1.08
  -6  -7   2    1.54    1.30
  -6  -7   3   -1.48    1.29
  -6  -7   4    0.12    1.48
  -6  -7   5   42.89    5.03
  -6  -7   6   37.86    4.85
  -6  -7   7   52.57    5.76
  -6  -7   8   16.74    3.47
  -6  -7   9   20.98    3.85
  -6  -7  10   48.22    5.90
  -6  -7  11   17.58    3.78
  -6  -7  12    4.41    2.17
  -6  -7  13    4.20    1.93
  -6  -6 -10    1.27    1.64
  -6  -6  -9    5.95    2.19
  -6  -6  -8    3.81    1.53
  -6  -6  -7    3.16    1.38
  -6  -6  -6    2.77    1.21
  -6  -6  -6    1.66    1.16
  -6  -6  -5    1.54    1.14
  -6  -6  -5    3.97    1.59
  -6  -6  -4    1.21    1.17
  -6  -6  -4    1.71    1.03
  -6  -6  -3   19.92    3.01
  -6  -6  -3   16.89    2.42
  -6  -6  -2  112.91    5.82
  -6  -6  -2  113.93    7.15
  -6  -6  -1    5.02    1.40
  -6  -6  -1    3.32    1.54
  -6  -6   0   14.02    2.75
  -6  -6   1   12.75    2.53
  -6  -6   2    8.00    2.01
  -6  -6   3   22.27    3.37
  -6  -6   4   39.59    4.56
  -6  -6   5   86.29    6.83
  -6  -6   6   58.80    5.75
  -6  -6   7    5.56    2.17
  -6  -6   8   34.18    4.60
  -6  -6   9   33.10    4.56
  -6  -6  10   20.93    3.73
  -6  -6  11    4.75    1.89
  -6  -6  12   18.56    3.70
  -6  -6  13   35.29    5.06
  -6  -6  14   48.61    6.12
  -6  -5 -10   13.95    3.02
  -6  -5  -9   12.60    2.81
  -6  -5  -8   32.30    4.00
  -6  -5  -7   23.51    3.02
  -6  -5  -7   13.84    2.69
  -6  -5  -6   22.63    3.00
  -6  -5  -6   22.28    3.08
  -6  -5  -5   26.62    3.20
  -6  -5  -5   29.75    3.52
  -6  -5  -4   29.65    3.54
  -6  -5  -4   37.70    3.54
  -6  -5  -3    5.91    1.80
  -6  -5  -3    5.60    1.40
  -6  -5  -2   85.86    4.81
  -6  -5  -2   82.08    5.89
  -6  -5  -1   10.93    2.20
  -6  -5  -1   11.81    1.70
  -6  -5   0    0.79    0.94
  -6  -5   0    2.60    0.92
  -6  -5   1    4.04    1.55
  -6  -5   2   95.67    6.52
  -6  -5   2   92.57    3.16
  -6  -5   3   55.67    5.09
  -6  -5   4  114.23    7.39
  -6  -5   5   31.54    3.96
  -6  -5   6  101.36    7.16
  -6  -5   7   52.54    5.36
  -6  -5   8   64.60    6.00
  -6  -5   9   41.44    4.86
  -6  -5  10   26.90    4.14
  -6  -5  11   17.34    3.32
  -6  -5  12    6.45    2.09
  -6  -5  13   19.26    3.63
  -6  -5  14    2.64    1.63
  -6  -4 -11    3.36    1.78
  -6  -4 -11    6.81    2.21
  -6  -4 -10   10.52    2.46
  -6  -4 -10    9.29    2.52
  -6  -4  -9   22.37    3.58
  -6  -4  -9   24.14    3.28
  -6  -4  -8   10.31    2.05
  -6  -4  -8    7.42    2.17
  -6  -4  -8   13.50    2.49
  -6  -4  -7   24.30    3.02
  -6  -4  -7   16.03    2.69
  -6  -4  -6   18.52    2.74
  -6  -4  -6   17.97    2.75
  -6  -4  -5   10.91    2.03
  -6  -4  -5   11.11    2.08
  -6  -4  -4    0.60    0.88
  -6  -4  -4    0.81    0.83
  -6  -4  -3   59.90    4.82
  -6  -4  -3   49.30    3.70
  -6  -4  -2   -0.35    0.83
  -6  -4  -2    0.14    0.62
  -6  -4  -1   60.50    3.53
  -6  -4  -1   51.59    4.47
  -6  -4   0   87.66    3.91
  -6  -4   0   91.74    6.04
  -6  -4   1   90.57    2.48
  -6  -4   1  101.40    6.41
  -6  -4   2  125.59    7.25
  -6  -4   3   46.26    4.43
  -6  -4   4  149.62    8.22
  -6  -4   4  140.12    3.46
  -6  -4   5  136.38    3.97
  -6  -4   5  136.65    7.87
  -6  -4   6   52.38    2.65
  -6  -4   6   47.57    4.67
  -6  -4   7   28.52    3.75
  -6  -4   7   32.01    2.34
  -6  -4   8   28.03    3.81
  -6  -4   8   28.08    2.39
  -6  -4   9   59.35    5.61
  -6  -4  10   32.62    4.33
  -6  -4  11   56.96    5.71
  -6  -4  12   19.97    3.50
  -6  -4  13   31.80    4.57
  -6  -4  14   29.63    4.41
  -6  -3 -12    4.73    2.17
  -6  -3 -11   15.65    3.17
  -6  -3 -11   18.38    3.12
  -6  -3 -10   19.20    3.12
  -6  -3 -10   15.89    3.12
  -6  -3  -9   19.10    2.74
  -6  -3  -9   22.64    3.13
  -6  -3  -9   18.72    3.23
  -6  -3  -8   19.72    3.18
  -6  -3  -8   18.31    2.69
  -6  -3  -8   18.02    2.62
  -6  -3  -7    9.47    2.02
  -6  -3  -7    9.80    1.99
  -6  -3  -7   11.38    2.02
  -6  -3  -6    0.36    0.86
  -6  -3  -6    3.21    1.13
  -6  -3  -6    2.20    1.16
  -6  -3  -5   65.57    4.63
  -6  -3  -5   69.31    4.22
  -6  -3  -4   24.45    2.68
  -6  -3  -4   27.91    2.44
  -6  -3  -4   19.72    2.76
  -6  -3  -3   35.40    3.72
  -6  -3  -3   42.25    3.32
  -6  -3  -3   42.50    2.71
  -6  -3  -2   76.40    4.15
  -6  -3  -2   89.03    3.53
  -6  -3  -2   76.40    5.57
  -6  -3  -1  241.73    5.52
  -6  -3  -1  239.67    7.19
  -6  -3  -1  230.90    5.40
  -6  -3  -1  220.48    9.45
  -6  -3   0  141.86    7.35
  -6  -3   0  136.43    4.74
  -6  -3   1  162.86    8.00
  -6  -3   1  176.97    4.80
  -6  -3   2   67.14    5.10
  -6  -3   3  163.72    8.10
  -6  -3   4  121.40    7.01
  -6  -3   5   27.88    3.40
  -6  -3   6   23.04    3.18
  -6  -3   6   22.80    1.57
  -6  -3   7   31.85    2.22
  -6  -3   7   31.08    3.76
  -6  -3   8    2.59    1.42
  -6  -3   8    0.30    0.49
  -6  -3   9    8.00    1.88
  -6  -3   9   10.47    1.54
  -6  -3  10   47.11    3.59
  -6  -3  10   49.78    5.12
  -6  -3  11   25.13    3.68
  -6  -3  11   20.09    2.55
  -6  -3  12   28.24    3.93
  -6  -3  13   25.09    3.88
  -6  -3  14   17.66    3.32
  -6  -2 -13   11.99    2.77
  -6  -2 -12    7.16    2.59
  -6  -2 -12   17.48    3.24
  -6  -2 -11   20.00    3.58
  -6  -2 -11   14.00    2.76
  -6  -2 -10   12.05    2.59
  -6  -2 -10   19.55    3.11
  -6  -2  -9    9.26    1.93
  -6  -2  -9   10.77    2.29
  -6  -2  -8    6.79    1.71
  -6  -2  -8    7.35    1.74
  -6  -2  -8    6.89    1.63
  -6  -2  -7    2.25    0.98
  -6  -2  -7    2.29    1.19
  -6  -2  -7    2.98    1.09
  -6  -2  -6   47.59    3.98
  -6  -2  -6   47.87    4.23
  -6  -2  -6   50.97    3.80
  -6  -2  -5   25.83    3.17
  -6  -2  -5   22.08    2.31
  -6  -2  -5   23.89    2.79
  -6  -2  -4   54.79    3.30
  -6  -2  -4   52.81    4.49
  -6  -2  -3   55.41    2.95
  -6  -2  -3   47.40    4.19
  -6  -2  -3   54.98    3.65
  -6  -2  -2   -0.25    0.42
  -6  -2  -2    0.56    0.51
  -6  -2  -2   -0.19    1.00
  -6  -2  -2    0.53    0.34
  -6  -2  -1   28.43    2.20
  -6  -2  -1   29.41    1.37
  -6  -2   0   32.76    3.44
  -6  -2   0   35.85    2.15
  -6  -2   1   11.67    2.13
  -6  -2   1   11.19    0.99
  -6  -2   2   35.38    3.54
  -6  -2   3    2.23    1.05
  -6  -2   4   42.19    3.90
  -6  -2   5   37.45    3.88
  -6  -2   6   96.09    6.16
  -6  -2   7    9.73    2.12
  -6  -2   8    4.45    1.60
  -6  -2   9    4.44    1.56
  -6  -2  10   60.08    5.27
  -6  -2  11   23.79    3.42
  -6  -2  12   13.33    2.57
  -6  -2  13   18.63    3.09
  -6  -1 -13   21.57    3.64
  -6  -1 -12   21.11    3.51
  -6  -1 -11   16.63    2.90
  -6  -1 -10    3.46    1.54
  -6  -1 -10    3.15    1.35
  -6  -1  -9   12.39    2.38
  -6  -1  -9   10.90    2.21
  -6  -1  -9   10.74    2.01
  -6  -1  -8   12.06    2.20
  -6  -1  -8   14.58    2.45
  -6  -1  -8   12.88    2.20
  -6  -1  -7    0.46    0.74
  -6  -1  -7    0.27    0.71
  -6  -1  -7    1.16    1.10
  -6  -1  -6   24.64    2.89
  -6  -1  -6   21.70    2.49
  -6  -1  -6   23.61    3.18
  -6  -1  -5   98.83    4.84
  -6  -1  -5  100.66    5.88
  -6  -1  -5  103.70    6.33
  -6  -1  -4   25.70    2.25
  -6  -1  -4   23.37    3.04
  -6  -1  -4   26.15    2.21
  -6  -1  -4   25.75    2.94
  -6  -1  -3   55.44    4.50
  -6  -1  -3   49.62    2.73
  -6  -1  -3   51.68    4.13
  -6  -1  -2  114.20    3.71
  -6  -1  -2  116.29    6.28
  -6  -1  -2  110.41    6.40
  -6  -1  -1  100.16    6.06
  -6  -1   0  113.36    6.39
  -6  -1   1    5.66    1.51
  -6  -1   1    3.01    0.56
  -6  -1   2    4.01    1.33
  -6  -1   3   78.04    5.33
  -6  -1   4   14.19    2.28
  -6  -1   5   85.20    5.55
  -6  -1   6  153.63    7.69
  -6  -1   7   15.82    2.50
  -6  -1   8    0.67    1.12
  -6  -1   9   47.90    4.37
  -6  -1  10  112.81    7.07
  -6  -1  11   48.19    4.62
  -6  -1  12   40.48    4.31
  -6  -1  13   17.70    2.96
  -6   0 -12    1.74    1.26
  -6   0 -11    0.79    1.26
  -6   0 -10    6.51    2.00
  -6   0 -10    6.55    1.76
  -6   0  -9   14.07    2.41
  -6   0  -9   11.27    2.13
  -6   0  -8    0.34    0.99
  -6   0  -8    0.65    0.87
  -6   0  -7   38.37    3.79
  -6   0  -6   44.77    3.96
  -6   0  -5    5.84    1.63
  -6   0  -4  133.16    6.94
  -6   0  -4  122.38    5.00
  -6   0  -3   50.22    2.81
  -6   0  -3   54.51    4.28
  -6   0  -2  100.58    5.87
  -6   0  -1   97.92    6.01
  -6   0  -1  101.27    5.90
  -6   0   0    3.75    1.35
  -6   0   0    6.78    1.66
  -6   0   1   66.68    4.84
  -6   0   2   13.76    2.24
  -6   0   3   99.92    5.88
  -6   0   4   43.59    3.86
  -6   0   5  125.97    6.69
  -6   0   6   32.04    3.40
  -6   0   7   64.72    4.81
  -6   0   8   18.18    2.69
  -6   0   9   77.84    5.45
  -6   0  10   44.00    4.12
  -6   0  11   33.53    3.68
  -6   0  12   34.68    3.86
  -6   1  -5   44.81    4.07
  -6   1  -4   90.78    5.74
  -6   1  -3   65.64    4.81
  -6   1  -2   24.64    2.96
  -6   1  -1   46.30    4.05
  -6   1   0   20.39    2.75
  -6   1   1    2.38    1.21
  -6   1   2   53.77    4.34
  -6   1   2   43.14    3.99
  -6   1   3   11.00    0.95
  -6   1   3   11.32    2.03
  -6   1   4   15.17    1.03
  -6   1   4   18.77    2.60
  -6   1   5   24.11    2.79
  -6   1   6  102.13    5.93
  -6   1   7   64.32    4.68
  -6   1   8   60.82    4.56
  -6   1   9  173.87    7.98
  -6   1  10   49.82    4.22
  -6   1  11   84.92    5.65
  -6   1  12   48.28    4.29
  -6   2  -2   11.46    2.09
  -6   2  -1   13.54    2.27
  -6   2   0   74.53    5.20
  -6   2   1   52.26    4.31
  -6   2   2  126.44    6.79
  -6   2   3  127.59    6.84
  -6   2   3  119.39    4.13
  -6   2   4  214.41    8.85
  -6   2   4  224.65    5.89
  -6   2   5  110.48    6.20
  -6   2   5  107.31    3.84
  -6   2   6   66.57    4.66
  -6   2   7   96.10    5.73
  -6   2   8   49.75    4.06
  -6   2   9   26.16    2.93
  -6   2  10   29.96    3.19
  -6   2  11    3.99    1.37
  -6   3  -1   33.75    3.52
  -6   3   0   41.15    3.86
  -6   3   1   51.66    4.32
  -6   3   2  185.48    8.45
  -6   3   3  213.44    6.56
  -6   3   3  231.25    9.49
  -6   3   4   44.98    2.76
  -6   3   4   43.47    4.02
  -6   3   5   68.63    3.47
  -6   3   5   78.57    5.13
  -6   3   6   94.29    5.60
  -6   3   7   16.67    2.34
  -6   3   8   31.23    3.16
  -6   3   9    1.25    0.88
  -6   3  10   10.76    1.92
  -6   4   0   41.71    4.02
  -6   4   1  169.76    8.15
  -6   4   2  117.01    6.69
  -6   4   3   55.06    4.58
  -6   4   4   50.95    4.37
  -6   4   5    9.47    1.97
  -6   4   6   29.95    3.23
  -6   4   7    4.20    1.31
  -6   4   8    0.25    0.65
  -6   4   9    5.83    1.47
  -6   4  10   37.36    3.40
  -6   5   1   41.42    4.04
  -6   5   2   54.74    4.61
  -6   5   3   19.76    2.80
  -6   5   4    2.96    1.26
  -6   5   5   44.44    4.17
  -6   5   6   20.47    2.89
  -6   5   7   30.57    3.27
  -6   5   8   34.35    3.34
  -6   5   9   34.59    3.26
  -6   6   2    4.67    1.54
  -6   6   3   32.31    3.61
  -6   6   4   28.39    3.45
  -6   6   5    7.15    1.74
  -6   6   6   38.76    3.95
  -6   6   8   45.80    3.88
  -6   7   3   53.74    4.75
  -6   7   4   63.84    5.28
  -6   7   5   28.01    3.42
  -6   7   6   20.15    2.92
  -6   7   7   66.67    5.25
  -6   8   3  107.34    6.96
  -6   8   3  104.13    7.55
  -6   8   4   31.16    4.14
  -6   8   4   26.99    3.55
  -6   8   5    4.62    1.74
  -6   8   5    6.03    1.67
  -6   8   6   17.53    2.78
  -6   8   6   22.35    3.55
  -6   8   7   40.40    4.19
  -6   8   7   42.08    4.89
  -6   8   8   25.68    4.01
  -6   8   9   17.76    3.47
  -6   8  10    8.83    2.63
  -6   9   1   30.87    4.17
  -6   9   2   44.06    4.95
  -6   9   3   39.44    4.82
  -6   9   3   30.19    3.82
  -6   9   4    3.20    1.84
  -6   9   4    4.54    1.68
  -6   9   5    1.55    0.91
  -6   9   5    0.29    1.03
  -6   9   6    6.98    1.89
  -6   9   6   10.79    2.67
  -6   9   7    7.02    2.35
  -6   9   8    7.44    2.71
  -6   9   9   24.85    4.10
  -6   9  10   23.09    4.00
  -6  10   0   24.20    3.76
  -6  10   1   29.74    4.19
  -6  10   2   31.23    4.44
  -6  10   3   14.94    3.28
  -6  10   4   13.68    2.68
  -6  10   4   10.67    2.84
  -6  10   5   11.61    2.96
  -6  10   5    8.66    2.31
  -6  10   6   26.40    4.41
  -6  10   7   17.25    3.73
  -6  11  -1   18.99    3.53
  -6  11   0   15.15    3.23
  -6  11   1   12.39    2.97
  -6  11   2   14.69    3.25
  -6  11   3    1.08    1.47
  -6  11   4    7.99    2.62
  -6  11   4    8.36    2.25
  -6  12  -1   -0.26    1.62
  -6  12   0   13.84    3.14
  -6  12   1    5.13    2.31
  -5 -11  -2   23.67    3.87
  -5 -11  -1   27.47    4.26
  -5 -11   0    4.71    1.89
  -5 -11   1    0.73    1.57
  -5 -11   2    8.32    2.63
  -5 -11   3   10.29    2.63
  -5 -11   4   13.47    3.37
  -5 -11   5   12.38    3.27
  -5 -10  -6   29.99    4.23
  -5 -10  -3   23.99    3.64
  -5 -10  -2   34.73    4.51
  -5 -10  -1   14.56    3.14
  -5 -10   0   10.23    2.62
  -5 -10   1   10.60    2.69
  -5 -10   2    7.66    2.27
  -5 -10   3   26.66    4.23
  -5 -10   4   12.66    3.11
  -5 -10   5   12.03    3.06
  -5 -10   6   44.92    5.78
  -5 -10   7   71.92    7.41
  -5 -10   8   54.34    6.58
  -5  -9  -8    4.69    2.06
  -5  -9  -7   23.66    3.83
  -5  -9  -6   20.85    3.46
  -5  -9  -5   20.40    3.27
  -5  -9  -4   27.13    3.54
  -5  -9  -4   34.11    4.04
  -5  -9  -3   41.50    4.57
  -5  -9  -2   42.52    4.68
  -5  -9  -1   47.75    5.13
  -5  -9   0   44.33    4.99
  -5  -9   1   29.29    4.13
  -5  -9   2   22.30    3.70
  -5  -9   3   22.70    3.69
  -5  -9   3   23.49    2.70
  -5  -9   4   24.79    4.19
  -5  -9   4   27.59    2.97
  -5  -9   5   46.39    5.57
  -5  -9   5   52.84    4.12
  -5  -9   6   42.08    5.47
  -5  -9   7   45.21    5.66
  -5  -9   8    7.31    2.66
  -5  -9   9    3.55    1.70
  -5  -9  10    2.76    2.09
  -5  -8  -9   15.62    3.14
  -5  -8  -8   16.87    3.32
  -5  -8  -7   46.46    4.97
  -5  -8  -6   54.28    5.16
  -5  -8  -5   26.84    3.51
  -5  -8  -5   24.40    3.25
  -5  -8  -4    5.17    1.63
  -5  -8  -4    6.18    1.84
  -5  -8  -3    5.10    1.66
  -5  -8  -3    4.50    1.47
  -5  -8  -2    5.94    1.78
  -5  -8  -1   30.48    3.87
  -5  -8   0  183.37    9.94
  -5  -8   1   55.36    5.38
  -5  -8   2   56.75    5.46
  -5  -8   3  107.70    5.42
  -5  -8   3   95.04    7.34
  -5  -8   4  106.57    7.82
  -5  -8   4  112.18    5.55
  -5  -8   5   69.95    6.47
  -5  -8   5   70.24    4.43
  -5  -8   6   42.39    5.15
  -5  -8   6   42.38    3.53
  -5  -8   7   13.76    2.15
  -5  -8   7   16.63    3.39
  -5  -8   8   16.08    3.42
  -5  -8   8    9.81    1.93
  -5  -8   9   38.48    5.17
  -5  -8   9   31.55    3.43
  -5  -8  10   45.69    5.80
  -5  -8  11   42.49    5.73
  -5  -7 -10   22.99    3.78
  -5  -7  -9   14.60    2.92
  -5  -7  -8   43.91    4.81
  -5  -7  -7   24.15    3.51
  -5  -7  -6   -0.41    1.18
  -5  -7  -6    0.49    0.78
  -5  -7  -5   -1.25    1.06
  -5  -7  -5   -0.22    0.75
  -5  -7  -4    0.10    0.89
  -5  -7  -4    0.53    0.94
  -5  -7  -3   13.39    2.37
  -5  -7  -3   12.97    2.08
  -5  -7  -2   12.53    2.37
  -5  -7  -2   14.35    2.24
  -5  -7  -1   36.91    4.04
  -5  -7   0  109.55    7.09
  -5  -7   1    2.54    1.39
  -5  -7   2   42.82    4.55
  -5  -7   3   20.53    2.12
  -5  -7   3   18.02    3.12
  -5  -7   4   46.46    4.91
  -5  -7   4   50.34    3.38
  -5  -7   5   13.54    1.87
  -5  -7   5   10.94    2.69
  -5  -7   6   66.96    6.10
  -5  -7   6   68.69    4.19
  -5  -7   7   19.89    2.35
  -5  -7   7   21.58    3.68
  -5  -7   8   14.90    3.19
  -5  -7   8   23.26    2.68
  -5  -7   9   14.72    2.30
  -5  -7   9   17.25    3.30
  -5  -7  10   24.90    4.18
  -5  -7  10   20.33    2.81
  -5  -7  11   14.18    2.44
  -5  -7  11   19.22    3.76
  -5  -7  12    9.76    2.90
  -5  -6 -11    7.23    2.08
  -5  -6 -10    0.95    1.13
  -5  -6  -9   12.04    2.70
  -5  -6  -8    1.20    1.26
  -5  -6  -7   16.51    2.79
  -5  -6  -7   18.86    2.56
  -5  -6  -6   26.63    3.40
  -5  -6  -6   25.84    3.06
  -5  -6  -5   48.15    4.31
  -5  -6  -5   52.88    4.30
  -5  -6  -4  103.82    6.18
  -5  -6  -4  106.54    6.19
  -5  -6  -3  142.34    6.78
  -5  -6  -3  142.58    7.43
  -5  -6  -2   31.72    3.06
  -5  -6  -2   35.64    3.70
  -5  -6  -1  156.03    6.51
  -5  -6  -1  151.23    7.92
  -5  -6   0   44.30    4.29
  -5  -6   1    3.38    1.40
  -5  -6   2   20.22    3.05
  -5  -6   3   31.25    2.35
  -5  -6   3   33.89    3.95
  -5  -6   4   54.16    5.06
  -5  -6   4   54.82    3.19
  -5  -6   5   81.97    4.06
  -5  -6   5   75.13    6.08
  -5  -6   6   96.88    7.01
  -5  -6   6   99.35    4.72
  -5  -6   7   17.48    3.09
  -5  -6   7   17.90    2.11
  -5  -6   8    1.27    0.70
  -5  -6   8   -0.19    1.16
  -5  -6   9    2.11    1.05
  -5  -6   9   -0.31    0.90
  -5  -6  10   17.09    2.40
  -5  -6  10   15.51    3.30
  -5  -6  11   47.08    5.48
  -5  -6  11   50.58    4.44
  -5  -6  12   24.43    4.07
  -5  -6  12   17.38    2.85
  -5  -6  13   12.30    2.45
  -5  -5 -12    4.23    1.82
  -5  -5 -11    7.22    2.15
  -5  -5 -10    5.10    1.80
  -5  -5  -9    3.68    1.71
  -5  -5  -8   29.41    3.78
  -5  -5  -7   19.48    2.53
  -5  -5  -7   15.44    2.62
  -5  -5  -6   20.71    2.84
  -5  -5  -6   26.15    2.94
  -5  -5  -5   40.18    3.75
  -5  -5  -5   30.97    3.32
  -5  -5  -4   19.52    2.58
  -5  -5  -4   20.03    2.67
  -5  -5  -3   58.19    4.05
  -5  -5  -3   55.76    4.34
  -5  -5  -2   28.94    2.46
  -5  -5  -2   32.46    3.34
  -5  -5  -2   29.83    2.78
  -5  -5  -1  278.33    8.47
  -5  -5  -1  261.67   10.21
  -5  -5   0    9.00    1.88
  -5  -5   0    8.80    1.37
  -5  -5   1  124.15    6.90
  -5  -5   2   80.85    5.63
  -5  -5   3   68.86    5.28
  -5  -5   3   73.32    3.21
  -5  -5   4   39.58    4.04
  -5  -5   4   41.93    2.46
  -5  -5   4   38.90    2.42
  -5  -5   5   19.88    3.02
  -5  -5   5   24.72    2.04
  -5  -5   5   25.71    2.03
  -5  -5   6    8.05    1.99
  -5  -5   6    7.40    1.22
  -5  -5   6    9.37    1.39
  -5  -5   7    0.76    0.60
  -5  -5   7    2.14    1.41
  -5  -5   8    3.46    0.89
  -5  -5   8    2.96    1.22
  -5  -5   9   55.37    5.39
  -5  -5   9   53.65    3.91
  -5  -5  10   42.71    3.75
  -5  -5  10   40.05    4.77
  -5  -5  11   32.02    4.32
  -5  -5  11   33.01    3.48
  -5  -5  12   23.01    3.09
  -5  -5  12   24.25    3.90
  -5  -5  13   40.31    4.30
  -5  -5  13   38.55    5.01
  -5  -5  14   30.86    3.96
  -5  -4 -13    1.22    1.33
  -5  -4 -12   -0.05    1.08
  -5  -4 -12   -2.94    1.69
  -5  -4 -11   -0.22    1.07
  -5  -4 -11    1.57    1.55
  -5  -4 -10   16.43    3.10
  -5  -4  -9   12.53    2.70
  -5  -4  -8   14.42    2.69
  -5  -4  -8   15.10    2.18
  -5  -4  -7   18.86    2.87
  -5  -4  -7   22.90    2.66
  -5  -4  -6    2.06    0.97
  -5  -4  -6    2.54    0.97
  -5  -4  -5    1.36    0.68
  -5  -4  -5    0.20    0.78
  -5  -4  -4   58.05    4.06
  -5  -4  -4   58.63    4.28
  -5  -4  -3  107.52    4.82
  -5  -4  -3  105.86    5.25
  -5  -4  -3  103.03    5.76
  -5  -4  -2  105.84    5.91
  -5  -4  -2  113.25    4.58
  -5  -4  -2  102.21    4.88
  -5  -4  -1  130.23    4.58
  -5  -4  -1  129.90    6.64
  -5  -4  -1  127.55    5.12
  -5  -4   0   49.01    2.80
  -5  -4   0   50.19    4.12
  -5  -4   0   46.85    2.40
  -5  -4   1   38.24    3.63
  -5  -4   2   72.29    2.61
  -5  -4   2   64.49    4.80
  -5  -4   3    0.35    0.26
  -5  -4   3    0.96    0.38
  -5  -4   3    0.86    0.75
  -5  -4   4  155.64    7.82
  -5  -4   4  153.97    4.58
  -5  -4   4  153.55    4.49
  -5  -4   5  116.52    6.87
  -5  -4   5  119.86    4.25
  -5  -4   6  280.38   11.39
  -5  -4   6  313.34    8.13
  -5  -4   7  446.47   14.97
  -5  -4   7  469.58   11.35
  -5  -4   8  502.36   12.58
  -5  -4   8  472.46   15.86
  -5  -4   9   85.05    6.45
  -5  -4   9   86.05    4.89
  -5  -4  10   91.70    6.73
  -5  -4  10   95.49    5.50
  -5  -4  11   61.79    5.67
  -5  -4  11   50.68    4.23
  -5  -4  12   30.79    4.15
  -5  -4  12   44.12    4.18
  -5  -4  13    9.63    2.16
  -5  -4  13    9.42    2.37
  -5  -4  14   18.42    3.10
  -5  -4  15   -0.62    1.37
  -5  -4  16    1.93    1.52
  -5  -3 -13    5.09    2.27
  -5  -3 -12    5.23    2.25
  -5  -3 -12    4.37    1.98
  -5  -3 -11   43.26    4.72
  -5  -3 -11   53.37    5.47
  -5  -3 -10   22.91    3.40
  -5  -3 -10   26.39    3.74
  -5  -3  -9   19.71    2.91
  -5  -3  -9   16.12    2.24
  -5  -3  -9   18.38    3.10
  -5  -3  -8   13.51    2.05
  -5  -3  -8   15.29    2.46
  -5  -3  -8   16.39    2.74
  -5  -3  -7   10.79    1.88
  -5  -3  -7    8.76    2.11
  -5  -3  -6    1.45    1.08
  -5  -3  -6    3.12    1.06
  -5  -3  -5  105.43    5.73
  -5  -3  -5  113.43    5.92
  -5  -3  -4   80.32    4.70
  -5  -3  -4   73.59    4.78
  -5  -3  -3   53.19    3.51
  -5  -3  -3   56.73    3.19
  -5  -3  -3   55.96    4.14
  -5  -3  -2  150.80    5.78
  -5  -3  -2  164.48    5.17
  -5  -3  -2  151.48    7.00
  -5  -3  -1   50.49    2.39
  -5  -3  -1   46.82    3.81
  -5  -3  -1   51.80    2.95
  -5  -3   0  116.35    4.16
  -5  -3   0  117.33    3.30
  -5  -3   0  111.95    5.97
  -5  -3   1   98.68    2.55
  -5  -3   1  112.50    6.02
  -5  -3   1  107.99    3.48
  -5  -3   2    3.88    1.29
  -5  -3   3   50.91    1.71
  -5  -3   3   51.96    4.20
  -5  -3   4   10.75    2.01
  -5  -3   4   11.19    0.96
  -5  -3   5  126.44    4.04
  -5  -3   5  125.13    6.71
  -5  -3   6   87.55    3.69
  -5  -3   6   81.24    5.56
  -5  -3   7   13.43    1.59
  -5  -3   7   16.91    2.56
  -5  -3   8   13.41    2.37
  -5  -3   8   16.71    1.93
  -5  -3   9    0.74    0.79
  -5  -3   9    1.19    1.21
  -5  -3  10   47.59    4.65
  -5  -3  10   41.84    3.51
  -5  -3  11   29.19    3.71
  -5  -3  11   31.65    3.32
  -5  -3  12   29.43    3.43
  -5  -3  12   33.66    4.05
  -5  -3  13   11.92    2.32
  -5  -3  13   17.78    3.00
  -5  -3  14   10.63    2.32
  -5  -3  14   10.56    2.51
  -5  -3  15    3.66    1.59
  -5  -2 -13   -1.27    1.24
  -5  -2 -13   -4.22    1.80
  -5  -2 -12   13.41    2.92
  -5  -2 -12   15.61    3.07
  -5  -2 -11   33.37    4.03
  -5  -2 -10   48.38    4.68
  -5  -2 -10   44.72    3.82
  -5  -2  -9   49.71    4.02
  -5  -2  -9   56.35    4.72
  -5  -2  -9   44.67    3.46
  -5  -2  -8   66.33    4.59
  -5  -2  -8   73.08    5.08
  -5  -2  -8   64.49    4.19
  -5  -2  -7  110.56    5.92
  -5  -2  -7   95.92    5.07
  -5  -2  -7   95.13    5.54
  -5  -2  -6  114.01    5.59
  -5  -2  -6  111.64    5.96
  -5  -2  -6  126.87    5.99
  -5  -2  -5   74.48    4.81
  -5  -2  -5   73.97    4.20
  -5  -2  -5   71.22    4.34
  -5  -2  -4  151.44    5.70
  -5  -2  -4  146.73    5.56
  -5  -2  -4  152.07    6.44
  -5  -2  -4  140.92    6.70
  -5  -2  -3   11.29    1.93
  -5  -2  -3   12.61    1.42
  -5  -2  -2   11.92    1.18
  -5  -2  -2   12.72    1.53
  -5  -2  -2   12.29    1.99
  -5  -2  -2   14.47    1.32
  -5  -2  -1   98.00    4.02
  -5  -2  -1  110.89    3.23
  -5  -2  -1  106.90    3.16
  -5  -2  -1   99.09    5.59
  -5  -2   0   58.79    4.11
  -5  -2   0   55.23    2.57
  -5  -2   0   46.96    1.38
  -5  -2   1  173.52    7.37
  -5  -2   1  160.54    4.11
  -5  -2   2   29.04    3.00
  -5  -2   3  143.06    6.82
  -5  -2   4  105.03    5.81
  -5  -2   5   61.53    2.52
  -5  -2   5   59.29    4.38
  -5  -2   6   10.72    1.21
  -5  -2   6   12.10    2.01
  -5  -2   7  149.86    5.39
  -5  -2   7  149.06    7.42
  -5  -2   8    9.62    1.46
  -5  -2   8   10.27    2.02
  -5  -2   9    9.83    1.68
  -5  -2   9    9.62    2.03
  -5  -2  10    7.15    1.91
  -5  -2  10    4.08    1.17
  -5  -2  11   84.67    5.37
  -5  -2  11   93.17    6.34
  -5  -2  12    0.53    0.81
  -5  -2  12   -0.05    0.90
  -5  -2  13    8.31    2.04
  -5  -1 -14    8.15    2.50
  -5  -1 -13    5.56    2.13
  -5  -1 -12   23.26    3.58
  -5  -1 -11   15.57    2.84
  -5  -1 -10    9.29    2.13
  -5  -1 -10   12.66    2.01
  -5  -1  -9   31.70    3.55
  -5  -1  -9   30.21    2.99
  -5  -1  -8   23.19    2.85
  -5  -1  -8   21.53    2.51
  -5  -1  -7    1.20    0.75
  -5  -1  -7    0.86    0.83
  -5  -1  -6   30.32    2.86
  -5  -1  -6   28.83    2.82
  -5  -1  -5   31.15    2.65
  -5  -1  -5   28.81    2.81
  -5  -1  -4   45.95    2.91
  -5  -1  -4   48.08    2.94
  -5  -1  -4   48.37    3.64
  -5  -1  -3   20.37    2.35
  -5  -1  -3   20.31    1.68
  -5  -1  -3   18.04    2.42
  -5  -1  -3   19.03    1.69
  -5  -1  -2   37.36    3.16
  -5  -1  -2   40.38    2.11
  -5  -1  -2   35.40    1.96
  -5  -1  -2   34.32    3.17
  -5  -1  -1   24.38    2.62
  -5  -1  -1   27.30    2.84
  -5  -1  -1   22.84    1.27
  -5  -1   0  109.52    5.74
  -5  -1   1   38.12    3.29
  -5  -1   1   33.11    1.58
  -5  -1   2  144.69    6.64
  -5  -1   3  147.66    6.77
  -5  -1   4  103.60    5.69
  -5  -1   5  212.53    8.28
  -5  -1   6  264.10    9.58
  -5  -1   7  119.05    6.22
  -5  -1   8   14.85    2.30
  -5  -1   9    3.60    1.23
  -5  -1  10   43.78    4.01
  -5  -1  11   41.82    4.03
  -5  -1  12   45.48    4.27
  -5  -1  13   43.59    4.28
  -5   0 -14   10.96    2.65
  -5   0 -13   12.07    3.00
  -5   0 -12    1.23    1.31
  -5   0 -11    4.12    1.65
  -5   0 -10   13.88    2.58
  -5   0  -9    9.53    2.10
  -5   0  -8    3.80    1.37
  -5   0  -7   50.91    3.95
  -5   0  -6    4.66    1.21
  -5   0  -5   42.72    3.53
  -5   0  -5   50.42    3.36
  -5   0  -4   28.05    2.26
  -5   0  -4   28.20    2.29
  -5   0  -4   31.08    2.93
  -5   0  -3    4.66    0.87
  -5   0  -3    2.68    1.05
  -5   0  -2    2.90    0.99
  -5   0  -2    3.57    0.65
  -5   0  -1    3.41    1.05
  -5   0   0   51.45    3.96
  -5   0   0   59.57    4.10
  -5   0   1  193.40    7.63
  -5   0   1  189.26    7.61
  -5   0   2  105.53    5.54
  -5   0   3  343.57   10.63
  -5   0   4  510.30   13.68
  -5   0   5  182.82    7.45
  -5   0   6  132.94    6.27
  -5   0   7   35.57    3.26
  -5   0   8   14.19    2.13
  -5   0   9   11.45    1.94
  -5   0  10  171.69    7.83
  -5   0  11  125.84    6.79
  -5   0  12   88.53    5.72
  -5   1 -11    8.01    2.09
  -5   1 -10   12.72    2.47
  -5   1  -9   19.00    2.80
  -5   1  -4    3.98    0.99
  -5   1  -3  216.72    6.47
  -5   1  -2  125.99    6.09
  -5   1  -1   85.20    4.91
  -5   1   0  145.62    6.59
  -5   1   1    2.35    0.93
  -5   1   2  197.53    7.94
  -5   1   3   52.77    2.07
  -5   1   3   54.32    3.89
  -5   1   4   -0.21    0.85
  -5   1   4    0.18    0.26
  -5   1   5    8.39    1.59
  -5   1   6   39.72    3.29
  -5   1   7   40.76    3.34
  -5   1   8   72.88    4.56
  -5   1   9  136.23    6.41
  -5   1  10   24.59    2.72
  -5   1  11   25.77    2.88
  -5   1  12   13.76    2.16
  -5   2  -7    8.31    1.30
  -5   2  -6    7.16    1.24
  -5   2  -5   54.57    3.37
  -5   2  -1   67.00    4.45
  -5   2   0  410.77   11.94
  -5   2   1   60.94    4.25
  -5   2   2   14.49    2.14
  -5   2   3  195.29    5.32
  -5   2   3  175.95    7.63
  -5   2   4   91.48    5.04
  -5   2   4   91.93    3.48
  -5   2   5   53.70    2.66
  -5   2   5   53.03    3.83
  -5   2   6  100.23    5.25
  -5   2   7  178.78    7.18
  -5   2   8  100.26    5.21
  -5   2   9    1.81    0.93
  -5   2  10    2.61    0.91
  -5   2  11   26.16    2.69
  -5   3  -6   33.44    2.48
  -5   3  -5   35.22    2.62
  -5   3  -4  147.94    5.73
  -5   3   1   52.30    3.95
  -5   3   2  166.36    7.22
  -5   3   3  166.47    5.51
  -5   3   3  171.22    7.37
  -5   3   4   54.19    3.00
  -5   3   4   59.30    4.28
  -5   3   5   46.42    2.82
  -5   3   5   47.90    3.60
  -5   3   6   23.46    2.10
  -5   3   6   24.42    2.55
  -5   3   7   19.95    2.32
  -5   3   8   30.35    2.82
  -5   3   9   47.26    3.49
  -5   3  10   61.70    3.94
  -5   4   2   59.93    4.31
  -5   4   3   88.01    5.28
  -5   4   4   49.08    3.91
  -5   4   5   34.90    3.33
  -5   4   7  204.36    7.69
  -5   4   8  164.21    6.63
  -5   4   9   75.98    4.30
  -5   5   3   20.04    2.57
  -5   5   4   32.79    3.27
  -5   5   4   31.28    3.35
  -5   5   5   39.74    3.87
  -5   5   5   40.19    3.63
  -5   5   6   22.17    3.01
  -5   5   6   29.51    3.13
  -5   5   7    2.98    1.41
  -5   5   7    3.52    1.07
  -5   5   8    2.51    1.36
  -5   5   8    2.17    1.02
  -5   5   9    0.42    0.63
  -5   6   1   40.51    3.86
  -5   6   2   34.60    3.71
  -5   6   3   89.89    6.05
  -5   6   3  102.34    5.92
  -5   6   4  222.59    9.14
  -5   6   4  231.74    9.94
  -5   6   5   74.13    5.02
  -5   6   5   72.88    5.55
  -5   6   6   31.50    3.73
  -5   6   6   31.72    3.26
  -5   6   7   79.92    6.00
  -5   6   8   84.65    4.73
  -5   6   8   76.05    5.97
  -5   6   9   74.66    6.07
  -5   6  10   34.33    4.15
  -5   6  11   70.29    6.09
  -5   7   0    2.51    1.14
  -5   7   1   76.89    5.68
  -5   7   2   94.58    6.41
  -5   7   3   91.36    6.36
  -5   7   4  116.37    6.48
  -5   7   4  115.36    7.27
  -5   7   5   61.73    4.69
  -5   7   5   60.92    5.30
  -5   7   6   40.65    4.40
  -5   7   6   37.69    3.71
  -5   7   7   98.53    5.86
  -5   7   7  103.62    7.23
  -5   7   8   51.52    5.12
  -5   7   9   39.21    4.57
  -5   7  10   28.51    4.02
  -5   7  11   23.05    3.62
  -5   7  12    8.53    2.30
  -5   7  13   26.04    4.00
  -5   8  -2    9.62    2.03
  -5   8  -1   20.12    3.09
  -5   8   0   45.20    4.47
  -5   8   1   18.94    3.02
  -5   8   2   24.38    3.39
  -5   8   3   88.05    6.50
  -5   8   4   67.00    5.80
  -5   8   4   73.44    5.21
  -5   8   5    8.08    2.30
  -5   8   5    9.34    1.99
  -5   8   6    1.24    1.41
  -5   8   6    3.26    1.09
  -5   8   7   16.96    3.10
  -5   8   7   22.62    2.87
  -5   8   8   41.25    4.85
  -5   8   9    8.92    2.40
  -5   8  10   31.23    4.39
  -5   8  11   21.79    3.72
  -5   8  12   18.32    3.47
  -5   8  13    1.66    1.46
  -5   9  -2   44.81    4.53
  -5   9  -1   21.58    3.29
  -5   9   0   30.71    3.86
  -5   9   1   21.62    3.41
  -5   9   2   26.50    3.82
  -5   9   3   38.50    4.53
  -5   9   4    1.85    1.25
  -5   9   4    1.01    1.26
  -5   9   5    1.31    1.18
  -5   9   5    5.41    1.55
  -5   9   6    0.37    1.10
  -5   9   6    0.59    0.77
  -5   9   7    9.94    2.72
  -5   9   8   19.98    3.73
  -5   9   9   32.55    4.69
  -5   9  10   30.46    4.61
  -5   9  11    1.55    1.76
  -5  10  -3   16.93    2.91
  -5  10  -2    7.28    2.03
  -5  10  -1   19.24    3.24
  -5  10   0   41.64    4.73
  -5  10   1   42.46    4.85
  -5  10   2   30.72    4.26
  -5  10   3   24.02    3.96
  -5  10   4   29.56    4.46
  -5  10   5   18.09    2.78
  -5  10   5   16.81    3.25
  -5  10   6   33.32    4.69
  -5  10   7   39.39    5.11
  -5  10   8   38.29    5.13
  -5  10   9   29.22    4.66
  -5  11  -4   -1.07    1.27
  -5  11  -3    1.67    1.43
  -5  11  -2   -0.57    1.10
  -5  11  -1    3.68    1.74
  -5  11   0    7.10    2.18
  -5  11   1   13.16    3.03
  -5  11   2   11.70    2.84
  -5  11   3   16.99    3.52
  -5  11   4   25.99    4.26
  -5  11   5   42.74    5.51
  -5  11   6   35.03    5.10
  -5  12  -4   10.44    2.63
  -5  12  -3   10.07    2.58
  -5  12  -2    7.99    2.29
  -5  12  -1    9.13    2.58
  -5  12   0   27.24    4.25
  -5  12   1   19.44    3.75
  -5  12   2   19.01    3.70
  -5  12   3   25.30    4.34
  -5  13  -4   11.15    2.77
  -5  13  -3   10.78    2.82
  -5  13  -2   18.15    3.78
  -5  13  -1   22.95    4.13
  -4 -12   3   48.24    4.84
  -4 -12   4   63.56    5.59
  -4 -12   5   19.61    3.22
  -4 -11   4   20.84    3.02
  -4 -11   5   15.83    2.76
  -4 -11   6   14.09    2.66
  -4 -11   7   23.00    3.28
  -4 -11   8    9.43    2.22
  -4 -11   9    5.05    1.89
  -4 -10  -7    7.53    2.41
  -4 -10  -6   11.57    2.75
  -4 -10  -4   11.61    2.40
  -4 -10  -3   25.87    3.64
  -4 -10  -2   20.93    3.30
  -4 -10  -1   20.84    3.37
  -4 -10   0   73.08    6.47
  -4 -10   1   58.70    5.87
  -4 -10   2   38.89    4.88
  -4 -10   3   18.79    3.53
  -4 -10   4   40.91    3.96
  -4 -10   4   46.72    5.56
  -4 -10   5   40.92    4.00
  -4 -10   5   42.20    5.28
  -4 -10   6   31.60    3.56
  -4 -10   7   39.94    4.07
  -4 -10   8   18.07    2.85
  -4 -10   9    9.25    2.24
  -4 -10  10   25.58    3.57
  -4 -10  11   25.88    3.78
  -4  -9  -9    8.50    2.49
  -4  -9  -8   13.83    2.98
  -4  -9  -7   24.65    3.68
  -4  -9  -6   32.15    4.14
  -4  -9  -5   43.95    4.68
  -4  -9  -5   48.93    4.50
  -4  -9  -4   44.67    4.51
  -4  -9  -4   34.84    3.91
  -4  -9  -3   25.38    3.48
  -4  -9  -2   89.57    6.62
  -4  -9  -1   56.10    5.26
  -4  -9   0  102.88    7.28
  -4  -9   1   71.58    6.16
  -4  -9   2   83.44    6.85
  -4  -9   3   35.93    4.55
  -4  -9   4   62.12    4.57
  -4  -9   4   72.46    6.56
  -4  -9   5   20.41    2.66
  -4  -9   5   21.54    3.75
  -4  -9   6   43.41    3.92
  -4  -9   6   41.04    5.19
  -4  -9   7   25.98    3.18
  -4  -9   7   32.90    4.62
  -4  -9   8   29.36    3.41
  -4  -9   9    4.32    1.43
  -4  -9  10   12.35    2.48
  -4  -9  11    7.47    2.07
  -4  -9  12    1.10    1.22
  -4  -9  13   14.89    3.03
  -4  -8 -10   10.77    2.89
  -4  -8  -9    8.09    2.33
  -4  -8  -8   12.66    2.72
  -4  -8  -7   54.59    5.27
  -4  -8  -6   80.90    6.18
  -4  -8  -5   40.19    3.89
  -4  -8  -5   38.36    4.09
  -4  -8  -4   66.96    5.10
  -4  -8  -4   60.38    5.04
  -4  -8  -3  188.99    8.69
  -4  -8  -3  199.87    9.19
  -4  -8  -2   68.87    5.40
  -4  -8  -1  122.38    7.34
  -4  -8   0  154.22    8.48
  -4  -8   1  148.71    8.43
  -4  -8   2    0.79    0.92
  -4  -8   3    7.35    2.14
  -4  -8   4    1.92    0.94
  -4  -8   4    2.61    1.41
  -4  -8   5    1.51    1.34
  -4  -8   5    0.94    0.87
  -4  -8   6   20.00    2.53
  -4  -8   6   18.47    3.44
  -4  -8   7   59.46    6.01
  -4  -8   7   59.35    4.44
  -4  -8   8   65.44    6.42
  -4  -8   8   67.82    4.94
  -4  -8   9   45.35    4.22
  -4  -8   9   41.96    5.31
  -4  -8  10   21.99    3.07
  -4  -8  11   44.51    4.50
  -4  -8  12   25.49    3.64
  -4  -8  13    5.00    1.74
  -4  -8  14    3.79    1.64
  -4  -7 -11   28.92    4.43
  -4  -7 -10   27.51    4.14
  -4  -7  -9   20.64    3.53
  -4  -7  -8   28.96    3.86
  -4  -7  -7   12.74    2.55
  -4  -7  -6    2.95    1.16
  -4  -7  -6    1.46    0.90
  -4  -7  -5   11.39    1.97
  -4  -7  -5   11.45    2.20
  -4  -7  -4   16.58    2.48
  -4  -7  -4   11.57    2.14
  -4  -7  -3    0.13    0.83
  -4  -7  -3   -2.72    1.14
  -4  -7  -2    5.81    1.65
  -4  -7  -2    5.38    1.36
  -4  -7  -1  130.86    7.25
  -4  -7   0   70.84    5.38
  -4  -7   1   11.75    2.32
  -4  -7   2    4.55    1.58
  -4  -7   3    1.49    1.19
  -4  -7   4   26.11    2.50
  -4  -7   4   22.59    3.29
  -4  -7   5   72.65    5.95
  -4  -7   5   77.27    4.48
  -4  -7   6   81.54    6.50
  -4  -7   6   79.74    4.70
  -4  -7   7  113.76    5.89
  -4  -7   7  115.48    7.96
  -4  -7   8   17.31    2.44
  -4  -7   8   22.25    3.60
  -4  -7   9   39.10    3.69
  -4  -7   9   40.24    4.86
  -4  -7  10   44.69    5.21
  -4  -7  10   46.60    4.25
  -4  -7  11   22.57    3.07
  -4  -7  12    4.75    1.59
  -4  -7  13   10.00    2.35
  -4  -7  14   11.64    2.77
  -4  -7  15   37.11    4.86
  -4  -6 -11   15.12    3.06
  -4  -6 -10   25.23    3.79
  -4  -6  -9   21.57    3.38
  -4  -6  -8   12.66    2.54
  -4  -6  -7   91.04    5.03
  -4  -6  -7  100.84    6.59
  -4  -6  -6   59.08    4.13
  -4  -6  -6   64.04    5.03
  -4  -6  -5   22.37    2.57
  -4  -6  -5   25.80    3.08
  -4  -6  -4   97.11    5.59
  -4  -6  -4   92.73    5.54
  -4  -6  -3   58.67    4.38
  -4  -6  -3   61.33    4.30
  -4  -6  -2   38.45    3.56
  -4  -6  -2   38.60    3.21
  -4  -6  -1   44.14    3.31
  -4  -6  -1   34.74    3.51
  -4  -6   0   79.46    5.35
  -4  -6   1   14.15    2.36
  -4  -6   2    6.71    1.75
  -4  -6   3   98.50    4.44
  -4  -6   3   91.59    6.12
  -4  -6   4  160.93    5.94
  -4  -6   4  145.50    7.99
  -4  -6   5  132.52    5.51
  -4  -6   5  121.45    7.42
  -4  -6   6   92.42    4.70
  -4  -6   6   81.10    6.20
  -4  -6   7   69.20    5.79
  -4  -6   7   65.98    4.18
  -4  -6   8  119.13    7.80
  -4  -6   8  110.41    5.78
  -4  -6   9   21.29    3.49
  -4  -6   9   20.36    2.57
  -4  -6  10   55.30    5.52
  -4  -6  10   53.19    4.39
  -4  -6  11   19.13    3.45
  -4  -6  11   16.39    2.62
  -4  -6  12   32.43    3.78
  -4  -6  13    3.07    1.53
  -4  -6  14   12.20    2.63
  -4  -6  15    6.59    2.05
  -4  -6  16    2.93    1.41
  -4  -5 -12   -0.62    1.16
  -4  -5 -11    0.49    1.18
  -4  -5 -10    0.30    1.20
  -4  -5  -9   21.86    3.23
  -4  -5  -8   55.89    4.94
  -4  -5  -8   55.77    3.65
  -4  -5  -7   24.49    3.16
  -4  -5  -7   28.11    2.67
  -4  -5  -6   39.15    3.21
  -4  -5  -6   42.70    3.96
  -4  -5  -5   83.14    4.74
  -4  -5  -5   69.56    4.82
  -4  -5  -4   52.62    3.92
  -4  -5  -4   49.58    3.77
  -4  -5  -3    0.17    0.63
  -4  -5  -3    1.86    0.84
  -4  -5  -2   26.81    2.54
  -4  -5  -2   24.80    2.70
  -4  -5  -1   29.44    3.06
  -4  -5  -1   28.78    2.48
  -4  -5   0   63.45    3.50
  -4  -5   0   66.56    4.58
  -4  -5   1  257.50    9.64
  -4  -5   2  171.04    7.84
  -4  -5   3  381.73    9.03
  -4  -5   3  358.83   12.30
  -4  -5   4   67.91    5.07
  -4  -5   4   72.84    3.52
  -4  -5   5  143.30    7.73
  -4  -5   5  154.51    5.59
  -4  -5   5  163.35    5.81
  -4  -5   6  232.03   10.20
  -4  -5   6  249.64    7.74
  -4  -5   7   36.47    2.95
  -4  -5   7   45.82    4.46
  -4  -5   8    9.87    2.24
  -4  -5   8   14.62    2.04
  -4  -5   9    2.31    1.13
  -4  -5   9    3.09    1.53
  -4  -5  10   51.67    4.21
  -4  -5  10   55.01    5.33
  -4  -5  11   43.41    4.82
  -4  -5  11   47.24    4.26
  -4  -5  12   47.49    4.52
  -4  -5  13   41.93    4.46
  -4  -5  14   34.52    4.26
  -4  -5  15   33.76    4.42
  -4  -5  16   23.30    3.90
  -4  -4 -13   -2.20    1.60
  -4  -4 -13    2.24    1.57
  -4  -4 -12   -1.27    1.52
  -4  -4 -11    1.20    1.31
  -4  -4 -10   55.36    5.29
  -4  -4  -9   14.86    2.67
  -4  -4  -8   36.03    3.89
  -4  -4  -8   41.92    3.11
  -4  -4  -7   65.05    4.94
  -4  -4  -7   68.97    4.08
  -4  -4  -6   11.75    1.76
  -4  -4  -6   10.40    1.98
  -4  -4  -5   11.02    1.90
  -4  -4  -5   10.43    1.64
  -4  -4  -4   47.02    3.50
  -4  -4  -4   48.31    3.57
  -4  -4  -3  125.57    5.62
  -4  -4  -3  112.25    5.54
  -4  -4  -2  171.40    6.23
  -4  -4  -2  168.71    6.94
  -4  -4  -2  173.71    5.90
  -4  -4  -1  121.36    5.84
  -4  -4  -1  117.76    4.77
  -4  -4   0  284.89    7.47
  -4  -4   0  279.06    9.48
  -4  -4   1  604.54   15.35
  -4  -4   2   80.89    5.05
  -4  -4   3  263.19    6.43
  -4  -4   3  249.65    9.39
  -4  -4   4  117.92    4.21
  -4  -4   4  120.02    4.19
  -4  -4   4  125.62    6.54
  -4  -4   5  324.37    8.20
  -4  -4   5  327.79    8.37
  -4  -4   5  319.64   11.31
  -4  -4   6   60.51    3.37
  -4  -4   6   52.41    4.41
  -4  -4   6   56.79    3.25
  -4  -4   7   86.58    5.82
  -4  -4   7   80.03    4.22
  -4  -4   8   44.01    3.31
  -4  -4   8   42.79    4.26
  -4  -4   9   85.77    6.13
  -4  -4   9   81.59    4.90
  -4  -4  10    1.56    1.01
  -4  -4  10    3.66    1.63
  -4  -4  11   66.70    5.71
  -4  -4  11   59.87    4.68
  -4  -4  12   27.24    3.78
  -4  -4  12   29.17    3.48
  -4  -4  13   29.00    3.67
  -4  -4  14   21.67    3.36
  -4  -4  15   25.88    3.91
  -4  -4  16    5.52    1.81
  -4  -3 -14   23.50    4.02
  -4  -3 -13    5.69    2.25
  -4  -3 -13    6.63    2.30
  -4  -3 -12   24.75    3.74
  -4  -3 -12   31.60    4.27
  -4  -3 -11   35.38    4.32
  -4  -3 -11   44.00    4.68
  -4  -3 -10   31.72    3.97
  -4  -3  -9   41.17    4.24
  -4  -3  -9   40.96    3.09
  -4  -3  -8   41.22    4.03
  -4  -3  -8   41.18    3.13
  -4  -3  -7   -0.17    0.52
  -4  -3  -7    0.17    0.72
  -4  -3  -6   27.95    2.97
  -4  -3  -6   23.41    2.36
  -4  -3  -5   14.59    2.07
  -4  -3  -5   16.22    2.01
  -4  -3  -4  124.51    5.61
  -4  -3  -4  126.38    5.32
  -4  -3  -4  128.37    5.79
  -4  -3  -3  269.87    8.23
  -4  -3  -3  249.88    8.50
  -4  -3  -2   73.93    3.71
  -4  -3  -2   76.63    3.44
  -4  -3  -2   78.44    4.45
  -4  -3  -1   82.13    3.62
  -4  -3  -1   85.46    3.30
  -4  -3  -1   87.25    4.68
  -4  -3   0    4.07    1.17
  -4  -3   0    5.01    0.82
  -4  -3   1   -0.22    0.77
  -4  -3   1    0.63    0.35
  -4  -3   2   97.61    2.84
  -4  -3   2   99.66    5.25
  -4  -3   3    5.53    1.39
  -4  -3   3    6.62    0.75
  -4  -3   3    7.33    0.77
  -4  -3   4    1.43    0.92
  -4  -3   4    1.72    0.47
  -4  -3   4    1.46    0.49
  -4  -3   5   46.18    3.77
  -4  -3   5   44.40    2.46
  -4  -3   6   55.71    4.25
  -4  -3   6   61.03    3.22
  -4  -3   7  206.88    8.75
  -4  -3   7  209.87    6.94
  -4  -3   8   62.54    4.79
  -4  -3   8   66.46    4.01
  -4  -3   9    8.65    1.52
  -4  -3   9    5.43    1.58
  -4  -3  10    1.41    0.92
  -4  -3  10    1.20    1.08
  -4  -3  11   27.68    3.18
  -4  -3  11   17.25    2.79
  -4  -3  12   72.11    5.43
  -4  -3  12   63.67    5.43
  -4  -3  13   10.07    2.16
  -4  -3  14   17.14    3.07
  -4  -3  15   11.11    2.62
  -4  -3  16    5.30    1.99
  -4  -3  17   14.86    3.17
  -4  -2 -14   20.23    3.77
  -4  -2 -13   23.16    3.80
  -4  -2 -13   17.06    3.25
  -4  -2 -12   19.64    3.44
  -4  -2 -12   14.17    2.84
  -4  -2 -11   63.73    5.57
  -4  -2 -10   64.96    4.10
  -4  -2 -10   69.23    5.43
  -4  -2  -9   19.99    2.32
  -4  -2  -9   19.97    2.84
  -4  -2  -9   24.28    2.29
  -4  -2  -8   39.14    2.89
  -4  -2  -8   43.16    3.94
  -4  -2  -8   41.24    3.22
  -4  -2  -7   45.90    3.38
  -4  -2  -7   44.07    3.00
  -4  -2  -6   38.10    3.08
  -4  -2  -6   34.31    2.63
  -4  -2  -5   46.52    3.05
  -4  -2  -5   46.45    3.36
  -4  -2  -4  143.53    6.04
  -4  -2  -4  146.78    5.67
  -4  -2  -4  145.61    5.50
  -4  -2  -3  323.63    9.57
  -4  -2  -3  308.79    8.80
  -4  -2  -3  321.00    8.11
  -4  -2  -2   72.46    4.15
  -4  -2  -2   74.31    3.56
  -4  -2  -2   78.57    3.17
  -4  -2  -1  141.04    4.64
  -4  -2  -1  151.80    4.03
  -4  -2  -1  134.80    5.81
  -4  -2   0  726.19   16.28
  -4  -2   0  729.40   11.80
  -4  -2   0  749.43   13.07
  -4  -2   1  209.89    7.50
  -4  -2   1  209.12    4.63
  -4  -2   2   94.47    4.89
  -4  -2   3   56.37    3.79
  -4  -2   3   55.05    1.85
  -4  -2   4   86.01    2.90
  -4  -2   4   80.96    4.64
  -4  -2   5   83.31    4.89
  -4  -2   5   87.39    3.38
  -4  -2   6   38.87    2.47
  -4  -2   6   38.54    3.31
  -4  -2   7  182.42    7.75
  -4  -2   7  194.29    6.53
  -4  -2   8  126.47    5.60
  -4  -2   8  128.80    6.64
  -4  -2   9    4.24    1.14
  -4  -2   9    5.68    1.55
  -4  -2  10   18.52    2.61
  -4  -2  10   21.22    2.55
  -4  -2  11  112.24    6.62
  -4  -2  11  105.20    6.16
  -4  -2  12   70.59    5.27
  -4  -2  12   67.45    5.23
  -4  -2  13   23.41    3.17
  -4  -2  13   22.80    3.22
  -4  -2  14   19.83    3.22
  -4  -2  15   11.74    2.60
  -4  -1 -14    4.82    2.18
  -4  -1 -13   -0.85    1.25
  -4  -1 -12    3.27    1.54
  -4  -1 -11    8.07    2.02
  -4  -1 -10   11.12    2.25
  -4  -1  -9   28.84    3.34
  -4  -1  -8   28.26    3.09
  -4  -1  -7   28.02    2.84
  -4  -1  -6   25.17    2.38
  -4  -1  -6   26.72    2.61
  -4  -1  -5  102.64    4.74
  -4  -1  -5  105.22    4.89
  -4  -1  -4   85.13    4.35
  -4  -1  -4   89.37    4.04
  -4  -1  -4   90.09    4.13
  -4  -1  -3   15.87    1.51
  -4  -1  -3   15.49    1.51
  -4  -1  -3   13.30    1.72
  -4  -1  -2  353.26   10.24
  -4  -1  -2  372.03    9.92
  -4  -1  -2  366.73    7.85
  -4  -1  -2  375.98    7.95
  -4  -1  -1  294.94    8.79
  -4  -1  -1  303.49    6.03
  -4  -1  -1  299.10    9.05
  -4  -1  -1  299.79    5.98
  -4  -1  -1  285.52    8.65
  -4  -1   0  245.65    7.70
  -4  -1   0  230.75    7.81
  -4  -1   1    0.19    0.51
  -4  -1   1    0.93    0.25
  -4  -1   2   44.46    3.24
  -4  -1   3   63.30    3.94
  -4  -1   4  136.47    5.89
  -4  -1   5  153.85    4.64
  -4  -1   5  141.27    6.13
  -4  -1   6   48.52    3.52
  -4  -1   6   55.71    2.97
  -4  -1   7  170.53    7.15
  -4  -1   7  176.54    6.17
  -4  -1   8   78.14    4.28
  -4  -1   8   76.46    4.72
  -4  -1   9   19.35    2.44
  -4  -1   9   19.11    2.29
  -4  -1  10   74.01    4.93
  -4  -1  10   80.55    4.98
  -4  -1  11   49.28    4.10
  -4  -1  11   55.17    4.37
  -4  -1  12   33.28    3.47
  -4  -1  12   26.51    3.24
  -4  -1  13   32.04    3.47
  -4   0 -14   26.15    3.98
  -4   0 -13   19.74    3.35
  -4   0 -12   10.29    2.43
  -4   0 -11   10.61    2.33
  -4   0 -10   26.75    3.35
  -4   0  -9    9.69    1.94
  -4   0  -8   63.50    4.54
  -4   0  -7   28.10    2.80
  -4   0  -6   47.04    3.44
  -4   0  -5   30.41    2.56
  -4   0  -4   81.15    3.78
  -4   0  -4   78.02    4.01
  -4   0  -4   76.03    3.74
  -4   0  -3  105.50    4.02
  -4   0  -3  106.73    4.70
  -4   0  -3  106.28    4.94
  -4   0  -3  110.80    4.08
  -4   0  -2  159.42    4.52
  -4   0  -2  155.66    6.04
  -4   0  -2  165.93    5.93
  -4   0  -1    1.61    0.75
  -4   0  -1    2.30    0.75
  -4   0   0   79.66    3.96
  -4   0   0   67.97    3.89
  -4   0   1  220.15    7.56
  -4   0   1  223.28    7.12
  -4   0   1  211.83    7.40
  -4   0   2    9.40    1.47
  -4   0   2   10.85    1.52
  -4   0   3  102.07    4.88
  -4   0   4  115.87    5.17
  -4   0   5   82.43    4.35
  -4   0   6   63.72    3.86
  -4   0   7   40.80    3.17
  -4   0   8  158.74    6.56
  -4   0   9   32.84    3.01
  -4   0  10  154.17    6.82
  -4   0  11  157.17    7.02
  -4   0  12   68.19    4.67
  -4   1 -14    3.27    1.68
  -4   1 -13    4.57    1.51
  -4   1 -12    5.38    1.92
  -4   1 -11    5.17    1.63
  -4   1 -10   24.69    3.23
  -4   1  -9  157.23    7.73
  -4   1  -8   59.59    3.35
  -4   1  -8   70.75    4.77
  -4   1  -7   20.24    1.91
  -4   1  -7   22.36    2.60
  -4   1  -6   79.26    3.80
  -4   1  -6   83.82    4.61
  -4   1  -5    3.39    0.83
  -4   1  -5    4.87    1.11
  -4   1  -4    0.92    0.62
  -4   1  -4    1.33    0.57
  -4   1  -3    1.68    0.65
  -4   1  -3    1.09    0.75
  -4   1  -2    3.51    0.72
  -4   1  -2    2.30    0.83
  -4   1  -1   28.10    2.54
  -4   1  -1   30.89    2.34
  -4   1   0   11.42    1.48
  -4   1   0    8.76    1.44
  -4   1   1  143.74    5.87
  -4   1   1  138.41    5.43
  -4   1   2  258.64    7.96
  -4   1   2  270.98    8.48
  -4   1   3  166.37    4.03
  -4   1   3  161.62    6.16
  -4   1   4  552.99    9.89
  -4   1   4  531.10   12.84
  -4   1   5  278.60    8.39
  -4   1   6  305.70    8.94
  -4   1   7  121.36    5.28
  -4   1   8   20.35    2.17
  -4   1   9  140.78    5.98
  -4   1  10   27.69    2.63
  -4   1  11   35.24    3.03
  -4   2  -8   17.04    1.52
  -4   2  -7   66.62    3.12
  -4   2  -6   48.25    2.67
  -4   2  -5   61.22    3.07
  -4   2  -4  331.14    9.03
  -4   2  -4  311.23    8.05
  -4   2  -3 1758.47   29.17
  -4   2  -2  577.21   12.54
  -4   2  -1  272.65    7.73
  -4   2   0  120.18    4.99
  -4   2   1  120.55    5.40
  -4   2   2   98.50    4.90
  -4   2   3  140.45    4.29
  -4   2   3  131.45    5.75
  -4   2   4  704.89   13.13
  -4   2   5  111.85    5.01
  -4   2   5  117.34    4.17
  -4   2   6   44.54    3.00
  -4   2   7  181.49    6.43
  -4   2   8   65.79    3.71
  -4   2   9   14.06    1.73
  -4   2  10   10.43    1.51
  -4   2  11   -0.03    0.49
  -4   3   2  258.44    8.41
  -4   3   3  257.73    8.45
  -4   3   3  264.63    7.11
  -4   3   4  175.19    6.76
  -4   3   4  164.42    5.49
  -4   3   5   26.27    2.13
  -4   3   6   33.97    2.56
  -4   3   6   36.48    2.72
  -4   3   7   59.44    3.41
  -4   3   8    8.54    1.30
  -4   3   9    1.64    0.70
  -4   3  10    4.81    0.99
  -4   4   2    6.03    1.36
  -4   4   2    7.30    1.21
  -4   4   3   95.98    4.97
  -4   4   3  100.42    4.50
  -4   4   3  108.71    5.57
  -4   4   4   23.68    2.44
  -4   4   4   24.88    2.76
  -4   4   5   31.92    3.13
  -4   4   5   33.92    2.95
  -4   4   6   31.11    3.19
  -4   4   7   63.65    3.58
  -4   4   7   63.19    4.61
  -4   4   8  146.45    5.47
  -4   4   8  151.52    7.40
  -4   4   9  127.63    6.90
  -4   4   9  127.64    4.88
  -4   4  10   63.38    4.84
  -4   5  -1  110.34    5.50
  -4   5   0    0.32    0.66
  -4   5   1   18.19    2.32
  -4   5   2    1.97    1.04
  -4   5   3   64.24    4.57
  -4   5   3   68.08    4.24
  -4   5   4   39.49    3.61
  -4   5   4   37.36    3.10
  -4   5   5   13.42    2.28
  -4   5   5   14.23    1.94
  -4   5   6  117.25    6.59
  -4   5   6  117.96    5.71
  -4   5   7    3.47    1.40
  -4   5   8  104.10    4.50
  -4   5   8   93.26    6.11
  -4   5   9   85.12    5.91
  -4   5  10   20.32    2.95
  -4   5  11   41.23    4.21
  -4   5  12   39.68    4.20
  -4   5  13   21.58    3.19
  -4   6  -2   52.92    3.90
  -4   6  -1  124.09    6.25
  -4   6   0   99.02    5.64
  -4   6   1  286.86   10.25
  -4   6   2  196.65    8.47
  -4   6   3  142.52    7.27
  -4   6   4  245.74    8.65
  -4   6   4  240.25    9.89
  -4   6   5  201.94    7.74
  -4   6   5  203.57    9.09
  -4   6   6   36.11    3.82
  -4   6   6   44.77    3.47
  -4   6   7   31.90    3.66
  -4   6   8   24.80    3.34
  -4   6   8   24.21    2.14
  -4   6   9  101.45    6.86
  -4   6  10   74.72    5.97
  -4   6  11   77.80    6.12
  -4   6  12   51.29    5.09
  -4   6  13    3.72    1.53
  -4   6  14   14.37    2.87
  -4   7  -3   30.77    3.10
  -4   7  -2   97.07    5.68
  -4   7  -1   48.60    4.09
  -4   7   0   30.47    3.34
  -4   7   1   36.22    3.74
  -4   7   2   69.71    5.22
  -4   7   3   68.26    5.25
  -4   7   4  166.78    8.50
  -4   7   4  174.41    7.34
  -4   7   5  228.69    8.50
  -4   7   5  218.10   10.00
  -4   7   6   11.97    1.86
  -4   7   6   11.25    2.44
  -4   7   7   16.08    2.14
  -4   7   7   15.75    2.86
  -4   7   8   59.91    5.36
  -4   7   9   22.57    3.43
  -4   7  10   25.74    3.69
  -4   7  11   15.39    2.85
  -4   7  12    4.81    1.89
  -4   7  13    9.05    2.37
  -4   7  14    6.62    2.15
  -4   8  -4   52.05    4.21
  -4   8  -3   77.93    5.31
  -4   8  -2   39.58    3.92
  -4   8  -1    0.83    0.88
  -4   8   0   14.59    2.63
  -4   8   1    8.18    2.06
  -4   8   2   62.81    5.24
  -4   8   3   99.14    6.79
  -4   8   4   77.91    6.05
  -4   8   5   29.36    3.04
  -4   8   5   28.54    3.74
  -4   8   6    0.37    0.86
  -4   8   6   -0.01    0.58
  -4   8   7    7.79    2.26
  -4   8   7    6.81    1.49
  -4   8   8   27.72    4.02
  -4   8   9    1.49    1.47
  -4   8  10   23.42    3.79
  -4   8  11   53.48    5.65
  -4   8  12   29.26    4.30
  -4   8  13   13.54    3.20
  -4   8  14   34.26    4.83
  -4   9  -5   20.71    2.79
  -4   9  -4   12.10    2.22
  -4   9  -3   10.51    2.16
  -4   9  -2   19.63    2.91
  -4   9  -1    6.89    1.98
  -4   9   0   22.00    3.30
  -4   9   1   74.81    5.94
  -4   9   2   32.36    4.05
  -4   9   3   69.19    5.97
  -4   9   4   38.47    4.48
  -4   9   5   20.55    2.62
  -4   9   5   11.64    2.68
  -4   9   6    9.31    2.44
  -4   9   6    7.42    1.56
  -4   9   7   29.95    4.25
  -4   9   8   34.43    4.53
  -4   9   9   39.04    5.02
  -4   9  10   31.97    4.51
  -4   9  11    3.95    2.02
  -4   9  12    4.63    2.10
  -4  10  -5   26.74    3.36
  -4  10  -4   44.69    4.42
  -4  10  -3   82.86    6.27
  -4  10  -2  114.29    7.44
  -4  10  -1  140.98    8.52
  -4  10   0   60.87    5.67
  -4  10   1   43.62    4.86
  -4  10   2   16.92    3.63
  -4  10   3   13.98    3.03
  -4  10   4   17.67    3.42
  -4  10   5   10.40    2.66
  -4  10   6   23.71    4.03
  -4  10   7   39.81    5.06
  -4  10   8   41.05    5.21
  -4  10   9   36.67    5.01
  -4  10  10   23.44    4.05
  -4  11  -6   19.10    3.01
  -4  11  -5   11.37    2.42
  -4  11  -4    7.26    2.06
  -4  11  -3    2.54    1.20
  -4  11  -2   -0.09    1.16
  -4  11  -1   -0.79    1.14
  -4  11   0    1.46    1.41
  -4  11   1   10.06    2.77
  -4  11   2   21.29    3.81
  -4  11   3   15.32    3.09
  -4  11   4   39.91    5.00
  -4  11   5   55.82    6.13
  -4  11   6   28.85    4.57
  -4  11   7    7.68    2.50
  -4  12  -5   22.02    3.47
  -4  12  -4   10.36    2.59
  -4  12  -3    3.55    1.86
  -4  12  -2   11.19    2.81
  -4  12  -1   18.01    3.51
  -4  12   0   55.59    5.97
  -4  12   1   41.41    5.24
  -4  12   2   19.72    3.68
  -4  12   3   22.91    4.14
  -4  12   4   18.98    3.78
  -4  12   5   41.00    5.48
  -4  13  -4   10.78    2.86
  -4  13  -3    7.58    2.38
  -4  13  -2   17.13    3.35
  -4  13  -1   17.59    3.55
  -4  13   0   30.10    4.84
  -4  13   1   23.02    4.17
  -3 -13   4    6.60    2.01
  -3 -13   5   20.27    3.56
  -3 -13   6   16.03    3.17
  -3 -13   7   33.04    4.45
  -3 -12   4   12.24    2.58
  -3 -12   5   16.67    2.96
  -3 -12   6   14.51    2.82
  -3 -12   7   13.80    2.87
  -3 -12   8   24.13    3.73
  -3 -12   9   26.69    4.01
  -3 -11   4   22.02    3.14
  -3 -11   5   16.49    2.87
  -3 -11   6    8.07    2.11
  -3 -11   7   19.66    3.15
  -3 -11   8   45.86    4.82
  -3 -11   9   44.62    4.84
  -3 -11  10   27.44    3.92
  -3 -11  11   18.47    3.42
  -3 -10  -8   13.35    2.94
  -3 -10  -7   13.51    2.91
  -3 -10  -6   20.41    3.38
  -3 -10   4   27.44    3.30
  -3 -10   5   37.53    3.87
  -3 -10   6   50.55    4.67
  -3 -10   7   38.62    4.15
  -3 -10   8   40.38    4.26
  -3 -10   9   19.44    3.10
  -3 -10  10    0.77    1.10
  -3 -10  11    2.52    1.54
  -3 -10  12    6.90    2.31
  -3  -9  -9   27.73    4.17
  -3  -9  -8   26.86    3.93
  -3  -9  -7   23.13    3.55
  -3  -9  -6   61.07    5.56
  -3  -9  -5  135.39    8.09
  -3  -9  -4   53.01    4.83
  -3  -9  -4   58.37    4.75
  -3  -9  -3   14.33    2.33
  -3  -9  -2   -0.80    1.22
  -3  -9  -1    7.88    2.02
  -3  -9   0   26.40    3.55
  -3  -9   1  220.07   10.70
  -3  -9   2  137.84    8.46
  -3  -9   3   84.50    6.69
  -3  -9   4   94.21    7.24
  -3  -9   4   92.65    5.71
  -3  -9   5  160.21    7.69
  -3  -9   6   73.42    5.23
  -3  -9   7   48.85    4.32
  -3  -9   8   15.47    2.55
  -3  -9   9    8.35    2.12
  -3  -9  10   22.00    3.33
  -3  -9  11   33.81    4.20
  -3  -9  12   25.94    3.78
  -3  -9  13   23.07    3.74
  -3  -8 -10   31.32    4.42
  -3  -8  -9   24.77    3.82
  -3  -8  -8   31.61    4.10
  -3  -8  -7   40.40    4.46
  -3  -8  -6   73.20    4.70
  -3  -8  -6   81.08    6.04
  -3  -8  -5    9.71    2.04
  -3  -8  -5    7.70    1.61
  -3  -8  -4   -0.28    0.87
  -3  -8  -4   -0.41    0.98
  -3  -8  -3   13.91    2.32
  -3  -8  -3   16.84    2.55
  -3  -8  -2    6.37    1.65
  -3  -8  -1    6.85    1.73
  -3  -8   0   35.37    3.89
  -3  -8   1  164.03    8.57
  -3  -8   2   27.61    3.66
  -3  -8   3    6.73    1.84
  -3  -8   4   10.27    2.39
  -3  -8   4   18.28    2.33
  -3  -8   5   26.94    2.93
  -3  -8   5   24.00    3.53
  -3  -8   6   19.24    2.53
  -3  -8   6   21.93    3.50
  -3  -8   7   22.14    2.77
  -3  -8   8   80.03    5.48
  -3  -8   9   15.41    2.57
  -3  -8  10   15.79    2.68
  -3  -8  11    9.86    2.30
  -3  -8  12   18.26    3.11
  -3  -8  13   10.79    2.63
  -3  -8  14   11.46    2.85
  -3  -7 -11   18.18    3.34
  -3  -7 -10    5.54    1.90
  -3  -7  -9    1.62    1.37
  -3  -7  -8   18.17    3.06
  -3  -7  -7    5.64    1.65
  -3  -7  -6   13.55    1.91
  -3  -7  -6   12.58    2.40
  -3  -7  -5   38.99    3.28
  -3  -7  -5   33.70    3.59
  -3  -7  -4   96.66    5.83
  -3  -7  -4   97.28    5.47
  -3  -7  -3  203.98    8.32
  -3  -7  -3  202.09    8.39
  -3  -7  -2  235.81    8.93
  -3  -7  -2  234.62    9.21
  -3  -7  -1  128.39    6.79
  -3  -7   0  157.10    7.76
  -3  -7   1   79.17    5.55
  -3  -7   2   17.44    2.65
  -3  -7   3    1.02    1.07
  -3  -7   4   11.41    1.71
  -3  -7   4   11.58    2.32
  -3  -7   5   34.82    3.06
  -3  -7   5   37.19    4.18
  -3  -7   6   83.31    4.91
  -3  -7   6   69.58    5.85
  -3  -7   7  129.89    8.25
  -3  -7   7  125.74    6.32
  -3  -7   8   50.86    4.13
  -3  -7   8   58.30    5.67
  -3  -7   9    1.83    1.07
  -3  -7  10    2.18    1.24
  -3  -7  11   13.96    2.59
  -3  -7  12   29.26    3.77
  -3  -7  13   23.28    3.56
  -3  -7  14   11.87    2.73
  -3  -7  15   22.82    3.84
  -3  -6 -12   29.41    4.31
  -3  -6 -11   24.09    3.74
  -3  -6 -10   17.83    3.11
  -3  -6  -9   23.40    3.32
  -3  -6  -8   16.14    2.71
  -3  -6  -7   68.77    5.35
  -3  -6  -7   70.56    3.89
  -3  -6  -6   72.02    4.13
  -3  -6  -6   68.08    5.05
  -3  -6  -5   51.30    3.58
  -3  -6  -5   53.40    4.29
  -3  -6  -4   28.45    3.02
  -3  -6  -4   33.16    2.98
  -3  -6  -3   33.34    3.08
  -3  -6  -3   36.89    3.18
  -3  -6  -2   80.79    4.88
  -3  -6  -2   83.39    4.70
  -3  -6  -1   35.37    2.91
  -3  -6  -1   30.03    3.09
  -3  -6   0  265.86    9.79
  -3  -6   1  149.73    7.21
  -3  -6   2    8.74    1.86
  -3  -6   3  181.70    8.38
  -3  -6   4   59.53    3.61
  -3  -6   4   58.40    4.74
  -3  -6   5  124.73    5.54
  -3  -6   5  119.13    7.09
  -3  -6   6   21.15    2.31
  -3  -6   6   21.76    3.10
  -3  -6   7   33.33    3.02
  -3  -6   7   31.29    3.82
  -3  -6   8   14.30    2.14
  -3  -6   8   10.13    2.35
  -3  -6   9   29.04    3.85
  -3  -6   9   32.58    3.34
  -3  -6  10   28.04    3.26
  -3  -6  11   63.32    5.15
  -3  -6  12   19.59    3.02
  -3  -6  13   20.65    3.28
  -3  -6  14   21.60    3.50
  -3  -6  15   17.66    3.43
  -3  -6  16    6.64    2.40
  -3  -5 -13    2.97    1.83
  -3  -5 -12    0.26    1.27
  -3  -5 -11    1.13    1.22
  -3  -5 -10   -0.33    1.02
  -3  -5  -9   45.91    4.57
  -3  -5  -8   63.29    5.15
  -3  -5  -8   61.10    3.26
  -3  -5  -7   21.47    2.05
  -3  -5  -7   21.52    2.93
  -3  -5  -6   76.40    5.10
  -3  -5  -6   79.34    4.07
  -3  -5  -5    3.03    0.90
  -3  -5  -5    2.37    0.99
  -3  -5  -4    4.14    1.21
  -3  -5  -4    2.62    0.88
  -3  -5  -3   25.54    2.57
  -3  -5  -3   25.36    2.45
  -3  -5  -2  100.25    4.84
  -3  -5  -2  100.10    5.12
  -3  -5  -1  229.13    8.20
  -3  -5  -1  231.75    7.37
  -3  -5   0  110.65    5.68
  -3  -5   1  148.90    6.79
  -3  -5   2   77.40    4.94
  -3  -5   3  146.49    5.26
  -3  -5   3  145.71    7.00
  -3  -5   4   42.32    2.79
  -3  -5   4   34.00    3.46
  -3  -5   5   76.33    5.25
  -3  -5   5   78.52    4.02
  -3  -5   6  158.82    7.90
  -3  -5   6  163.24    6.26
  -3  -5   7  412.29   13.79
  -3  -5   7  413.25   11.41
  -3  -5   8  309.74   12.06
  -3  -5   8  334.01   10.46
  -3  -5   9  547.18   14.93
  -3  -5   9  572.57   17.46
  -3  -5  10  149.00    8.52
  -3  -5  10  141.76    7.20
  -3  -5  11   57.56    4.78
  -3  -5  12   55.28    4.94
  -3  -5  13   43.68    4.65
  -3  -5  14    8.18    2.18
  -3  -5  15   10.61    2.82
  -3  -5  16   10.19    2.75
  -3  -4 -14    6.55    2.39
  -3  -4 -13   15.47    3.20
  -3  -4 -12    0.06    0.96
  -3  -4 -11    2.00    1.36
  -3  -4 -10   56.20    5.16
  -3  -4  -9   88.63    6.17
  -3  -4  -8   84.66    5.73
  -3  -4  -8   72.74    3.52
  -3  -4  -7   19.76    2.68
  -3  -4  -7   19.65    1.83
  -3  -4  -6  112.31    4.71
  -3  -4  -6  117.04    6.12
  -3  -4  -5   -0.18    0.36
  -3  -4  -5    1.12    0.95
  -3  -4  -4  112.22    5.40
  -3  -4  -4  109.56    4.78
  -3  -4  -3  233.43    7.63
  -3  -4  -3  228.95    7.38
  -3  -4  -2   58.09    3.53
  -3  -4  -2   57.61    3.37
  -3  -4  -1  106.62    4.37
  -3  -4  -1  110.61    5.06
  -3  -4   0  432.30   11.51
  -3  -4   0  438.11    9.86
  -3  -4   1  121.37    5.61
  -3  -4   2  804.79   17.96
  -3  -4   3   14.21    1.41
  -3  -4   3   10.92    1.82
  -3  -4   4   48.66    2.74
  -3  -4   4   53.84    3.99
  -3  -4   4   52.40    2.86
  -3  -4   5  100.94    5.71
  -3  -4   5   96.40    4.19
  -3  -4   5  103.92    4.37
  -3  -4   6   97.39    4.53
  -3  -4   6   89.54    4.30
  -3  -4   6   91.09    5.57
  -3  -4   7   43.32    3.13
  -3  -4   7   43.94    3.92
  -3  -4   8   15.02    2.46
  -3  -4   8   18.58    2.25
  -3  -4   9    0.13    0.80
  -3  -4   9    0.17    0.76
  -3  -4  10    0.18    0.74
  -3  -4  10    0.41    0.87
  -3  -4  11    5.00    1.48
  -3  -4  12   29.37    3.53
  -3  -4  13   31.12    3.84
  -3  -4  14   19.04    3.22
  -3  -4  15   15.07    3.06
  -3  -4  16   10.84    2.66
  -3  -3 -14   10.50    2.92
  -3  -3 -14    6.17    2.42
  -3  -3 -13   20.69    3.71
  -3  -3 -13   21.35    3.70
  -3  -3 -12    2.65    1.67
  -3  -3 -11   13.19    2.79
  -3  -3 -10   57.11    5.11
  -3  -3  -9  139.66    7.70
  -3  -3  -9  145.77    4.40
  -3  -3  -9  148.71    5.19
  -3  -3  -8   61.01    4.77
  -3  -3  -8   55.93    2.58
  -3  -3  -8   56.36    3.12
  -3  -3  -7  210.06    8.57
  -3  -3  -7  198.42    6.36
  -3  -3  -6  201.39    7.94
  -3  -3  -6  198.69    6.39
  -3  -3  -5  157.23    6.60
  -3  -3  -5  157.89    5.63
  -3  -3  -4  310.43    9.24
  -3  -3  -4  326.69    9.10
  -3  -3  -4  309.13    8.47
  -3  -3  -3  196.80    6.65
  -3  -3  -3  212.30    6.53
  -3  -3  -3  198.52    6.51
  -3  -3  -2   81.69    4.04
  -3  -3  -2   92.30    3.76
  -3  -3  -2   90.21    3.93
  -3  -3  -1   90.19    3.63
  -3  -3  -1   87.26    4.23
  -3  -3   0   22.28    1.60
  -3  -3   0   21.35    2.12
  -3  -3   1  143.72    5.76
  -3  -3   2  335.25    9.63
  -3  -3   3    0.52    0.78
  -3  -3   3    0.01    0.30
  -3  -3   3    1.76    0.74
  -3  -3   4   77.28    3.20
  -3  -3   4   80.83    4.04
  -3  -3   4   83.19    4.64
  -3  -3   4   76.14    3.14
  -3  -3   5  140.64    4.91
  -3  -3   5  134.68    4.76
  -3  -3   5  145.25    6.41
  -3  -3   5  131.22    5.30
  -3  -3   6  164.60    7.13
  -3  -3   6  164.89    5.98
  -3  -3   6  160.36    5.71
  -3  -3   7    1.42    0.88
  -3  -3   7    2.17    0.81
  -3  -3   7    1.03    0.56
  -3  -3   8   95.17    4.92
  -3  -3   8   87.02    5.43
  -3  -3   9   51.02    4.32
  -3  -3   9   55.96    4.03
  -3  -3  10    7.21    1.65
  -3  -3  10    1.90    0.94
  -3  -3  11   -0.38    0.97
  -3  -3  11    0.71    1.00
  -3  -3  12   70.50    5.41
  -3  -3  13   19.43    3.01
  -3  -3  14    3.71    1.51
  -3  -3  15   23.65    3.72
  -3  -3  16   11.43    2.77
  -3  -2 -14   29.29    4.30
  -3  -2 -14   41.55    5.16
  -3  -2 -13   34.99    4.54
  -3  -2 -13   42.05    4.90
  -3  -2 -12   21.28    3.31
  -3  -2 -12   20.65    3.41
  -3  -2 -11   38.27    4.22
  -3  -2 -10   81.61    5.81
  -3  -2 -10   63.17    3.50
  -3  -2  -9   18.89    1.93
  -3  -2  -8   25.91    2.21
  -3  -2  -8   24.96    1.97
  -3  -2  -7   80.87    3.91
  -3  -2  -7   80.18    3.54
  -3  -2  -6    2.54    0.73
  -3  -2  -6    4.01    0.78
  -3  -2  -5    0.93    0.45
  -3  -2  -5    1.34    0.52
  -3  -2  -4  152.69    5.48
  -3  -2  -4  155.09    5.03
  -3  -2  -4  159.81    5.71
  -3  -2  -3   95.96    4.25
  -3  -2  -3   98.81    3.93
  -3  -2  -3  107.50    4.17
  -3  -2  -2  395.06    9.09
  -3  -2  -2  406.48    8.66
  -3  -2  -1    8.02    1.24
  -3  -2  -1    8.07    0.98
  -3  -2  -1   10.15    0.94
  -3  -2   0   32.20    1.68
  -3  -2   0   33.05    2.49
  -3  -2   1  252.34    5.11
  -3  -2   1  251.52    7.47
  -3  -2   2   74.38    2.18
  -3  -2   2   77.63    2.20
  -3  -2   2   73.74    3.70
  -3  -2   2   71.18    3.80
  -3  -2   3  114.95    4.66
  -3  -2   3  100.21    4.69
  -3  -2   3  108.19    3.14
  -3  -2   3  104.86    3.10
  -3  -2   4  144.50    5.32
  -3  -2   4  134.74    4.13
  -3  -2   4  137.22    5.66
  -3  -2   5  152.10    6.20
  -3  -2   5  167.10    5.82
  -3  -2   5  159.72    5.07
  -3  -2   6  168.02    6.75
  -3  -2   6  174.38    6.10
  -3  -2   6  170.96    5.78
  -3  -2   7  476.95   12.95
  -3  -2   7  494.58   11.92
  -3  -2   7  503.69   12.06
  -3  -2   8  217.62    7.67
  -3  -2   8  207.06    8.09
  -3  -2   9    8.61    1.58
  -3  -2   9    9.24    1.71
  -3  -2  10   14.49    2.23
  -3  -2  10   14.77    2.26
  -3  -2  11   61.14    4.66
  -3  -2  11   64.57    4.89
  -3  -2  12   37.61    3.94
  -3  -2  13   77.17    5.97
  -3  -2  14   22.99    3.44
  -3  -2  15   41.99    4.86
  -3  -2  16    6.25    1.97
  -3  -1 -15    3.67    1.89
  -3  -1 -14    6.90    2.18
  -3  -1 -13    6.53    2.14
  -3  -1 -12   24.20    3.52
  -3  -1 -11   10.93    2.23
  -3  -1 -10   16.78    2.71
  -3  -1  -9   10.88    2.09
  -3  -1  -8   36.38    3.41
  -3  -1  -7   15.67    2.16
  -3  -1  -5   84.70    4.18
  -3  -1  -4  284.23    7.56
  -3  -1  -4  304.63    8.02
  -3  -1  -3    0.54    0.37
  -3  -1  -3    0.02    0.39
  -3  -1  -2  594.54   12.33
  -3  -1  -2  596.41   11.08
  -3  -1  -1    9.11    1.28
  -3  -1  -1    7.82    1.12
  -3  -1  -1    7.88    0.74
  -3  -1   0    5.29    0.97
  -3  -1   0    6.00    1.02
  -3  -1   0    5.39    0.42
  -3  -1   0    5.27    0.42
  -3  -1   1  103.23    4.40
  -3  -1   1  106.03    2.40
  -3  -1   1  112.08    4.37
  -3  -1   2   78.80    3.77
  -3  -1   2   85.81    3.80
  -3  -1   3   71.83    2.32
  -3  -1   3   80.93    3.69
  -3  -1   3   70.14    3.58
  -3  -1   4  481.40   10.94
  -3  -1   4  476.78    9.28
  -3  -1   4  453.42   11.09
  -3  -1   5  336.37    9.35
  -3  -1   5  351.87    8.24
  -3  -1   5  363.45    9.26
  -3  -1   6  734.19   14.80
  -3  -1   6  732.34   15.78
  -3  -1   7  122.10    5.14
  -3  -1   7  106.89    5.10
  -3  -1   8   87.20    4.73
  -3  -1   8   87.04    4.66
  -3  -1   9   60.10    4.15
  -3  -1   9   60.46    4.02
  -3  -1  10   13.54    2.08
  -3  -1  10   16.49    2.17
  -3  -1  11   94.15    5.95
  -3  -1  11   88.00    5.22
  -3  -1  12  187.35    8.96
  -3  -1  13   56.62    5.08
  -3  -1  14   65.66    5.82
  -3   0 -15    6.26    2.36
  -3   0 -14    4.78    2.06
  -3   0 -13   10.31    2.32
  -3   0 -12    4.12    1.75
  -3   0 -11   42.25    4.30
  -3   0 -10    0.78    1.02
  -3   0  -9   60.07    4.60
  -3   0  -8   17.58    2.39
  -3   0  -7  108.84    5.60
  -3   0  -6   30.80    2.69
  -3   0  -5   73.56    3.94
  -3   0  -5   78.38    3.96
  -3   0  -4   21.61    1.90
  -3   0  -4   20.56    1.88
  -3   0  -3  219.08    6.02
  -3   0  -3  223.88    6.00
  -3   0  -2  132.38    3.95
  -3   0  -2  140.48    4.77
  -3   0  -2  137.59    3.97
  -3   0  -1 1224.00   18.87
  -3   0  -1 1240.35   21.18
  -3   0  -1 1219.73   21.47
  -3   0   0  214.68    6.44
  -3   0   0  215.66    6.15
  -3   0   1   30.64    2.12
  -3   0   1   26.75    2.11
  -3   0   1   29.25    2.22
  -3   0   2  107.49    4.31
  -3   0   2  106.16    4.22
  -3   0   3   39.82    2.55
  -3   0   3   41.36    2.61
  -3   0   4  158.85    5.56
  -3   0   4  179.83    6.01
  -3   0   5    2.01    0.70
  -3   0   6   23.30    2.06
  -3   0   7   27.93    2.34
  -3   0   7   22.15    2.18
  -3   0   8  188.93    7.20
  -3   0   8  199.96    6.88
  -3   0   9   60.83    4.19
  -3   0   9   54.73    3.56
  -3   0  10  210.91    7.61
  -3   0  10  222.41    8.85
  -3   0  11   44.50    3.37
  -3   1 -15    2.37    1.58
  -3   1 -14    3.11    1.48
  -3   1 -13    7.59    2.24
  -3   1 -12    8.48    2.24
  -3   1 -11    3.66    1.60
  -3   1 -10   25.90    3.23
  -3   1  -9  110.88    6.29
  -3   1  -8   82.65    5.08
  -3   1  -7   54.77    3.93
  -3   1  -6   51.73    3.54
  -3   1  -6   52.65    2.67
  -3   1  -5  106.68    4.75
  -3   1  -5  105.35    3.85
  -3   1  -4    1.02    0.67
  -3   1  -4    0.15    0.50
  -3   1  -4   -0.07    0.32
  -3   1  -3  687.00   13.02
  -3   1  -3  649.03   12.63
  -3   1  -2 1550.75   25.30
  -3   1  -2 1565.29   24.81
  -3   1  -1  868.80   15.74
  -3   1   0  196.31    6.14
  -3   1   0  196.18    5.72
  -3   1   1  661.65   13.61
  -3   1   1  653.44   13.13
  -3   1   2  217.94    4.73
  -3   1   2  225.96    6.61
  -3   1   2  227.00    6.78
  -3   1   3  296.87    6.05
  -3   1   3  299.52    7.79
  -3   1   4   47.45    2.77
  -3   1   4   49.97    2.17
  -3   1   5  598.28   12.48
  -3   1   6  254.41    7.12
  -3   1   7   76.90    3.66
  -3   1   8  217.56    6.78
  -3   1   9  265.47    7.82
  -3   1  10    4.74    1.06
  -3   1  11   20.76    2.05
  -3   2 -14   11.09    2.72
  -3   2 -13   11.41    2.46
  -3   2 -12   30.57    3.89
  -3   2 -11   22.01    3.11
  -3   2 -10  169.24    8.39
  -3   2  -9   79.62    2.76
  -3   2  -9   92.07    5.72
  -3   2  -8  180.36    4.60
  -3   2  -8  179.85    7.84
  -3   2  -7   85.25    2.95
  -3   2  -6  120.25    3.66
  -3   2  -5   87.48    3.09
  -3   2  -4  103.54    3.48
  -3   2  -4  104.77    4.49
  -3   2  -3   97.60    4.03
  -3   2  -3   93.12    3.41
  -3   2  -2  259.48    6.52
  -3   2  -1   16.67    1.51
  -3   2   2   57.59    2.49
  -3   2   2   58.13    3.21
  -3   2   3  113.19    3.73
  -3   2   3  108.69    4.54
  -3   2   4 1409.17   22.98
  -3   2   4 1372.05   24.85
  -3   2   5  148.83    4.93
  -3   2   5  147.71    5.75
  -3   2   5  148.13    4.99
  -3   2   6  193.75    6.83
  -3   2   6  196.60    5.85
  -3   2   7   17.93    2.02
  -3   2   7   15.01    1.48
  -3   2   8   37.92    2.39
  -3   2   8   37.74    3.00
  -3   2   9   16.19    1.59
  -3   2  10   75.35    3.52
  -3   3   0    1.27    0.65
  -3   3   1   38.93    2.75
  -3   3   2  156.14    5.00
  -3   3   2  142.28    5.68
  -3   3   3  240.61    6.63
  -3   3   3  234.77    7.64
  -3   3   3  234.08    7.15
  -3   3   4  104.18    4.20
  -3   3   4  105.21    4.55
  -3   3   4   99.63    4.87
  -3   3   5  391.29    9.69
  -3   3   5  393.93   10.89
  -3   3   6   15.64    1.75
  -3   3   6   19.41    2.23
  -3   3   6   17.28    1.58
  -3   3   7   24.85    1.82
  -3   3   7   21.21    2.36
  -3   3   8  148.61    4.69
  -3   3   8  153.22    6.66
  -3   3   9  112.66    3.96
  -3   3   9  123.28    6.05
  -3   3  10   79.20    3.10
  -3   3  10   78.74    4.91
  -3   3  11   41.31    3.59
  -3   4  -2    3.62    1.01
  -3   4  -1  138.70    5.52
  -3   4   0  114.76    5.07
  -3   4   1  247.83    8.06
  -3   4   2   25.25    2.13
  -3   4   2   32.99    2.80
  -3   4   3  710.87   14.65
  -3   4   3  680.24   14.67
  -3   4   3  687.03   15.91
  -3   4   4    8.99    1.34
  -3   4   4   10.13    1.71
  -3   4   5  101.43    4.56
  -3   4   5  113.10    5.66
  -3   4   6   11.43    1.87
  -3   4   7  104.79    3.89
  -3   4   7   98.72    5.56
  -3   4   8    2.16    0.55
  -3   4   8    7.25    1.65
  -3   4   9   16.87    2.52
  -3   4   9   14.79    1.20
  -3   4  10    1.86    1.04
  -3   4  11   15.02    2.35
  -3   4  12   26.07    3.12
  -3   4  13   22.27    3.06
  -3   5  -3  101.71    4.72
  -3   5  -2  273.78    8.54
  -3   5  -1  208.13    7.40
  -3   5   0   75.68    4.45
  -3   5   1    1.72    0.89
  -3   5   2  102.63    5.39
  -3   5   3    3.31    1.15
  -3   5   4   96.88    5.50
  -3   5   4   98.37    4.55
  -3   5   5  209.22    6.94
  -3   5   5  202.33    8.34
  -3   5   6  263.45    9.96
  -3   5   6  272.51    8.06
  -3   5   7   28.89    3.20
  -3   5   8  128.41    6.94
  -3   5   8  128.68    4.09
  -3   5   9  162.11    8.04
  -3   5  10  167.39    8.29
  -3   5  11   30.98    3.57
  -3   5  12   70.37    5.47
  -3   5  13   44.84    4.45
  -3   6  -4   27.03    2.50
  -3   6  -3   26.78    2.59
  -3   6  -2  268.35    9.03
  -3   6  -1  237.93    8.58
  -3   6   0  207.48    8.14
  -3   6   1   21.73    2.62
  -3   6   2  102.65    5.81
  -3   6   3  125.24    6.61
  -3   6   4  202.68    8.72
  -3   6   5  111.15    4.99
  -3   6   5  103.85    6.29
  -3   6   6   93.01    5.99
  -3   6   6   90.88    4.44
  -3   6   7   96.11    6.27
  -3   6   8   85.26    3.34
  -3   6   8   84.39    5.93
  -3   6   9  131.79    7.62
  -3   6  10   65.21    5.42
  -3   6  11   39.09    4.30
  -3   6  12   44.15    4.63
  -3   6  13   10.81    2.42
  -3   7  -5  142.27    6.20
  -3   7  -4   78.85    4.68
  -3   7  -3  128.92    6.19
  -3   7  -2  161.77    7.20
  -3   7  -1  145.63    6.97
  -3   7   0   13.45    2.19
  -3   7   1   61.96    4.73
  -3   7   2  108.05    6.40
  -3   7   3    6.90    1.64
  -3   7   4   53.94    4.71
  -3   7   5  278.40    8.63
  -3   7   5  257.06   10.91
  -3   7   6   31.67    3.76
  -3   7   6   33.06    2.70
  -3   7   7    0.55    0.94
  -3   7   8    1.11    0.96
  -3   7   9   85.43    6.41
  -3   7  10   31.56    3.99
  -3   7  11   17.99    3.19
  -3   7  12   20.96    3.43
  -3   7  13   26.02    3.83
  -3   7  14   -0.91    1.29
  -3   8  -6   57.54    4.00
  -3   8  -5   68.67    4.56
  -3   8  -4   58.39    4.32
  -3   8  -3   49.68    4.13
  -3   8  -2   14.69    2.35
  -3   8  -1   40.95    3.90
  -3   8   0   65.47    5.14
  -3   8   1   16.91    2.67
  -3   8   2   38.06    4.07
  -3   8   3   71.16    5.62
  -3   8   4  102.33    6.86
  -3   8   5   38.94    3.10
  -3   8   5   33.12    3.93
  -3   8   6    0.70    0.45
  -3   8   6   -0.42    0.97
  -3   8   7    3.56    1.62
  -3   8   8    6.25    1.82
  -3   8   9   22.25    3.56
  -3   8  10   19.17    3.47
  -3   8  11   69.43    6.34
  -3   8  12   17.82    3.38
  -3   8  13   -0.15    1.19
  -3   8  14   12.52    3.02
  -3   9  -7   31.33    3.10
  -3   9  -6   29.49    3.09
  -3   9  -5   34.98    3.48
  -3   9  -4   13.52    2.31
  -3   9  -3   11.38    2.18
  -3   9  -2   23.30    3.13
  -3   9  -1    1.36    1.04
  -3   9   0    3.06    1.21
  -3   9   1   80.66    6.18
  -3   9   2  110.98    7.30
  -3   9   3   81.79    6.39
  -3   9   4   76.25    6.27
  -3   9   5   79.98    6.59
  -3   9   6   51.91    5.44
  -3   9   7   51.73    5.47
  -3   9   8   52.01    5.62
  -3   9   9   52.08    5.67
  -3   9  10   51.10    5.71
  -3   9  11   12.46    2.90
  -3   9  12   24.17    4.05
  -3   9  13    8.34    2.64
  -3  10  -6    3.81    1.37
  -3  10  -5   19.30    2.87
  -3  10  -4   38.34    4.05
  -3  10  -3   15.11    2.65
  -3  10  -2    9.52    2.26
  -3  10  -1   18.62    3.15
  -3  10   0   10.16    2.30
  -3  10   1   31.12    4.06
  -3  10   2   26.68    3.85
  -3  10   3   20.40    3.49
  -3  10   4   47.33    5.21
  -3  10   5   30.22    4.27
  -3  10   6   66.36    6.48
  -3  10   7   43.00    5.29
  -3  10   8   29.95    4.46
  -3  10   9    1.80    1.78
  -3  10  10   16.87    3.45
  -3  10  11   43.80    5.66
  -3  11  -6   11.65    2.30
  -3  11  -5   30.64    3.80
  -3  11  -4   17.54    3.01
  -3  11  -3   26.26    3.77
  -3  11  -2   52.49    5.23
  -3  11  -1   37.00    4.48
  -3  11   0   26.35    3.86
  -3  11   1   33.49    4.57
  -3  11   2   61.58    6.05
  -3  11   3   30.53    4.41
  -3  11   4   30.97    4.57
  -3  11   5   39.74    5.16
  -3  11   6   42.30    5.42
  -3  11   7   18.10    3.62
  -3  11   8    7.17    2.28
  -3  12  -5   30.55    4.02
  -3  12  -4   24.79    3.69
  -3  12  -3   21.60    3.61
  -3  12  -2   25.37    3.85
  -3  12  -1   28.54    4.16
  -3  12   0   56.77    5.93
  -3  12   1   74.51    6.93
  -3  12   2   46.43    5.58
  -3  12   3   31.83    4.73
  -3  12   4   25.16    4.26
  -3  12   5   22.70    4.27
  -3  13  -5   19.79    3.48
  -3  13  -4   23.11    3.85
  -3  13  -3   18.71    3.43
  -3  13  -2   16.54    3.38
  -3  13  -1   24.81    4.11
  -3  13   0   27.43    4.37
  -3  13   1   19.43    3.90
  -3  13   2    5.41    1.96
  -3  14  -4    6.13    2.53
  -3  14  -3    2.07    1.36
  -2 -13   4   29.80    4.18
  -2 -13   5   43.90    5.12
  -2 -13   6   28.34    4.23
  -2 -12   4   24.00    3.52
  -2 -12   5   15.89    2.95
  -2 -12   6   16.73    3.02
  -2 -12   7   21.65    3.56
  -2 -12   8   16.11    3.10
  -2 -12   9   19.40    3.41
  -2 -11   4   18.53    3.03
  -2 -11   5   26.79    3.59
  -2 -11   6   32.32    3.96
  -2 -11   7   36.64    4.27
  -2 -11   8   27.71    3.85
  -2 -11   9   37.77    4.54
  -2 -11  10   25.63    3.91
  -2 -11  11   13.94    3.06
  -2 -10  -8   15.67    3.23
  -2 -10  -7   29.02    4.05
  -2 -10   4   34.88    3.74
  -2 -10   5   41.30    4.15
  -2 -10   6   31.76    3.73
  -2 -10   7   27.18    3.60
  -2 -10   8   43.92    4.59
  -2 -10   9   26.83    3.72
  -2 -10  10    6.64    2.16
  -2 -10  11    5.68    1.91
  -2 -10  12    1.89    1.31
  -2  -9 -10   20.39    3.67
  -2  -9  -9   39.31    4.79
  -2  -9  -8   24.76    3.81
  -2  -9  -7   17.96    3.08
  -2  -9  -6   55.82    5.23
  -2  -9  -5  106.53    7.04
  -2  -9   4    0.30    0.77
  -2  -9   5    2.47    1.19
  -2  -9   6   11.27    2.14
  -2  -9   7    9.75    2.09
  -2  -9   8   43.73    4.34
  -2  -9   9   44.88    4.57
  -2  -9  10   43.54    4.61
  -2  -9  11   12.72    2.69
  -2  -9  12   23.78    3.68
  -2  -9  13   20.30    3.60
  -2  -8 -11   11.82    2.97
  -2  -8 -10   40.12    4.84
  -2  -8  -9   71.60    6.21
  -2  -8  -8   48.03    4.95
  -2  -8  -7   46.23    4.68
  -2  -8  -6   57.94    5.04
  -2  -8  -5    5.81    1.76
  -2  -8  -4    6.67    1.72
  -2  -8  -2   40.41    3.78
  -2  -8  -1   13.25    2.33
  -2  -8   0   11.65    2.06
  -2  -8   1  175.78    8.61
  -2  -8   4    1.03    0.73
  -2  -8   5   63.30    4.52
  -2  -8   6   72.66    4.95
  -2  -8   7   54.37    4.41
  -2  -8   8   79.54    5.55
  -2  -8   9   34.42    3.77
  -2  -8  10   12.53    2.44
  -2  -8  11   37.80    4.41
  -2  -8  12   11.49    2.52
  -2  -8  13    7.51    2.30
  -2  -8  14    6.72    2.12
  -2  -7 -12   31.73    4.51
  -2  -7 -11   19.92    3.49
  -2  -7 -10   29.87    4.05
  -2  -7  -9   31.79    4.06
  -2  -7  -8   47.15    4.64
  -2  -7  -7   27.90    3.49
  -2  -7  -6   75.11    5.45
  -2  -7  -5  110.54    6.42
  -2  -7  -5  115.43    5.40
  -2  -7  -4   78.78    5.17
  -2  -7  -4   87.41    4.86
  -2  -7  -3   93.29    5.48
  -2  -7  -3   85.94    4.95
  -2  -7  -2  189.77    7.83
  -2  -7  -1  187.11    8.00
  -2  -7   0   15.18    2.30
  -2  -7   1  186.66    8.36
  -2  -7   2   66.57    5.02
  -2  -7   3   21.73    3.00
  -2  -7   4   83.01    4.78
  -2  -7   4   93.22    6.21
  -2  -7   5  110.81    5.66
  -2  -7   6  102.09    5.63
  -2  -7   7  134.67    6.72
  -2  -7   8   14.00    2.26
  -2  -7   9  113.22    6.68
  -2  -7  10    7.42    1.98
  -2  -7  11   20.17    3.10
  -2  -7  12   20.15    3.18
  -2  -7  13   24.97    3.71
  -2  -7  14   10.41    2.54
  -2  -7  15   10.77    2.96
  -2  -6 -13   21.67    3.88
  -2  -6 -12   22.61    3.75
  -2  -6 -11    4.57    1.90
  -2  -6 -10   -0.57    1.14
  -2  -6  -9   -0.22    0.99
  -2  -6  -8   26.23    3.38
  -2  -6  -7   61.36    4.88
  -2  -6  -7   58.10    3.00
  -2  -6  -6   53.27    4.39
  -2  -6  -6   50.02    3.02
  -2  -6  -5   53.49    4.17
  -2  -6  -5   41.63    2.93
  -2  -6  -4   95.27    5.40
  -2  -6  -4   97.72    4.74
  -2  -6  -3  228.05    8.42
  -2  -6  -3  233.97    7.99
  -2  -6  -2   69.48    4.23
  -2  -6  -2   66.88    4.16
  -2  -6  -1    3.44    1.07
  -2  -6   0  215.10    8.23
  -2  -6   1   37.66    3.41
  -2  -6   2  454.97   13.44
  -2  -6   3  110.51    6.21
  -2  -6   4  337.66    9.76
  -2  -6   4  326.79   11.62
  -2  -6   5  112.56    5.34
  -2  -6   5  107.81    6.51
  -2  -6   6   71.98    4.40
  -2  -6   6   67.22    5.22
  -2  -6   7  127.60    5.33
  -2  -6   7  137.56    6.44
  -2  -6   8   94.62    5.56
  -2  -6   9    1.12    1.18
  -2  -6  10    5.85    1.59
  -2  -6  11   13.09    2.44
  -2  -6  12   51.03    4.91
  -2  -6  13   29.46    3.97
  -2  -6  14   33.62    4.42
  -2  -6  15   24.59    4.04
  -2  -5 -13   22.61    3.74
  -2  -5 -12    8.72    2.39
  -2  -5 -11    0.84    1.27
  -2  -5 -10    0.76    0.90
  -2  -5  -9   73.52    5.62
  -2  -5  -8   30.74    3.46
  -2  -5  -8   33.13    1.75
  -2  -5  -7   63.30    2.89
  -2  -5  -7   61.12    4.63
  -2  -5  -6   18.34    2.47
  -2  -5  -6   23.68    1.91
  -2  -5  -5  168.25    7.28
  -2  -5  -5  171.71    5.75
  -2  -5  -4    0.54    0.64
  -2  -5  -4    0.70    0.54
  -2  -5  -3    4.68    1.14
  -2  -5  -3    3.96    0.95
  -2  -5  -2  594.83   13.65
  -2  -5  -2  571.21   13.45
  -2  -5  -1  275.11    8.18
  -2  -5  -1  279.81    8.71
  -2  -5   0  378.74   10.70
  -2  -5   1  276.89    9.17
  -2  -5   2  313.42   10.10
  -2  -5   3  242.08    8.93
  -2  -5   4   58.85    3.41
  -2  -5   4   63.40    4.46
  -2  -5   5   62.38    3.65
  -2  -5   5   59.41    4.54
  -2  -5   6  292.02    9.03
  -2  -5   6  295.44    8.22
  -2  -5   6  283.24   10.64
  -2  -5   7  118.93    4.74
  -2  -5   7  107.90    5.44
  -2  -5   7  122.14    6.87
  -2  -5   8  138.83    5.10
  -2  -5   8  128.33    6.28
  -2  -5   9  138.80    6.90
  -2  -5  10  150.01    7.55
  -2  -5  11   10.38    2.21
  -2  -5  12   13.63    2.59
  -2  -5  13   36.37    4.36
  -2  -5  14   34.88    4.33
  -2  -5  15   18.38    3.44
  -2  -5  16    8.99    2.74
  -2  -4 -14    6.52    2.19
  -2  -4 -13   26.29    3.95
  -2  -4 -12   30.26    4.10
  -2  -4 -11   21.68    3.31
  -2  -4 -10   83.05    6.10
  -2  -4  -9   87.04    5.95
  -2  -4  -8   68.97    5.03
  -2  -4  -8   68.48    2.59
  -2  -4  -7  115.93    6.25
  -2  -4  -7  114.71    3.80
  -2  -4  -6   59.22    2.77
  -2  -4  -6   58.30    4.13
  -2  -4  -5   13.85    1.38
  -2  -4  -5   13.87    1.95
  -2  -4  -4  135.78    5.77
  -2  -4  -4  133.36    4.74
  -2  -4  -3   94.33    4.47
  -2  -4  -3   89.47    3.92
  -2  -4  -2  685.65   14.26
  -2  -4  -2  665.45   13.98
  -2  -4  -1  340.74    8.57
  -2  -4  -1  341.24    9.09
  -2  -4   0   33.54    2.23
  -2  -4   0   29.80    2.46
  -2  -4   1   24.61    2.34
  -2  -4   2   30.12    2.67
  -2  -4   3   33.50    2.24
  -2  -4   3   30.09    2.74
  -2  -4   4    0.14    0.67
  -2  -4   4    1.13    0.56
  -2  -4   5    1.95    0.70
  -2  -4   5    1.70    0.98
  -2  -4   5    1.98    0.74
  -2  -4   5    1.02    0.60
  -2  -4   6    0.45    0.83
  -2  -4   6    2.29    0.74
  -2  -4   6    1.87    0.77
  -2  -4   7  122.70    4.61
  -2  -4   7  126.43    5.64
  -2  -4   7  112.93    6.24
  -2  -4   8  194.52    6.06
  -2  -4   8  189.44    8.44
  -2  -4   8  175.89    7.28
  -2  -4   9  133.85    6.58
  -2  -4  10   24.24    2.88
  -2  -4  11    1.54    1.09
  -2  -4  12   -0.43    1.11
  -2  -4  13   67.41    5.71
  -2  -4  14    9.14    2.38
  -2  -4  15   10.36    2.69
  -2  -4  16    0.54    1.32
  -2  -3 -15   16.50    3.27
  -2  -3 -14   30.60    4.45
  -2  -3 -14   35.48    4.70
  -2  -3 -13   37.63    4.65
  -2  -3 -12   24.70    3.66
  -2  -3 -11    4.88    1.90
  -2  -3 -10   79.61    5.75
  -2  -3  -9  181.89    8.50
  -2  -3  -9  173.09    3.94
  -2  -3  -9  193.67    4.68
  -2  -3  -8  166.64    7.75
  -2  -3  -8  178.16    4.65
  -2  -3  -8  158.41    3.70
  -2  -3  -7   75.55    2.95
  -2  -3  -7   65.45    4.48
  -2  -3  -6  171.99    7.08
  -2  -3  -6  181.62    5.04
  -2  -3  -5  377.52   10.65
  -2  -3  -5  386.62    8.43
  -2  -3  -4  101.95    4.63
  -2  -3  -4   99.92    4.63
  -2  -3  -4   96.64    3.66
  -2  -3  -3   93.42    4.18
  -2  -3  -3   87.57    3.54
  -2  -3  -2  763.90   14.77
  -2  -3  -2  769.85   14.57
  -2  -3  -1   14.94    1.55
  -2  -3  -1   15.78    1.47
  -2  -3   0  315.35    7.08
  -2  -3   0  304.86    8.04
  -2  -3   1  583.23   12.68
  -2  -3   2  802.49   16.33
  -2  -3   3  289.57    6.93
  -2  -3   3  300.10    8.68
  -2  -3   4    0.86    0.67
  -2  -3   4    0.51    0.49
  -2  -3   4    0.45    0.40
  -2  -3   4    0.55    0.46
  -2  -3   5   36.34    2.44
  -2  -3   5   36.04    2.29
  -2  -3   5   33.54    2.89
  -2  -3   5   33.04    2.32
  -2  -3   6  673.37   13.38
  -2  -3   6  675.08   14.44
  -2  -3   6  667.18   15.96
  -2  -3   6  684.26   14.65
  -2  -3   7    0.24    0.67
  -2  -3   7    1.68    0.78
  -2  -3   7    0.40    0.47
  -2  -3   8  100.72    5.19
  -2  -3   8   99.52    5.61
  -2  -3   9  169.88    7.36
  -2  -3  10   33.57    3.39
  -2  -3  11    2.90    1.12
  -2  -3  12   56.74    4.96
  -2  -3  13   44.90    4.68
  -2  -3  14   25.55    3.73
  -2  -3  15    9.10    2.52
  -2  -3  16   10.75    2.70
  -2  -2 -15    5.10    2.02
  -2  -2 -15    6.83    2.48
  -2  -2 -14   10.51    2.53
  -2  -2 -14    7.64    2.53
  -2  -2 -13    3.37    1.81
  -2  -2 -13   -0.05    1.29
  -2  -2 -12   14.59    2.77
  -2  -2 -12   12.20    2.62
  -2  -2 -10    6.19    0.88
  -2  -2  -9   50.94    2.55
  -2  -2  -8   26.77    1.83
  -2  -2  -7  247.59    6.36
  -2  -2  -6   15.11    1.36
  -2  -2  -5  229.76    6.02
  -2  -2  -5  246.36    7.72
  -2  -2  -5  233.99    5.43
  -2  -2  -4   12.79    1.54
  -2  -2  -4   14.81    1.13
  -2  -2  -4   14.34    1.31
  -2  -2  -3  632.10   12.63
  -2  -2  -3  624.26   11.09
  -2  -2  -3  596.65   12.66
  -2  -2  -3  616.21   11.85
  -2  -2  -2   62.36    2.85
  -2  -2  -2   62.59    2.82
  -2  -2  -2   64.26    2.79
  -2  -2  -1  160.90    4.49
  -2  -2  -1  169.65    5.02
  -2  -2   0  579.52   10.29
  -2  -2   0  598.70   11.77
  -2  -2   1  547.43   11.38
  -2  -2   2   65.00    2.19
  -2  -2   2   62.14    3.19
  -2  -2   3    9.01    0.89
  -2  -2   3    7.04    1.14
  -2  -2   3    8.71    0.91
  -2  -2   3    8.68    1.07
  -2  -2   4  470.38    9.70
  -2  -2   4  484.16   10.08
  -2  -2   4  456.24   11.16
  -2  -2   4  482.14    9.84
  -2  -2   5  386.70    8.77
  -2  -2   5  384.83   10.09
  -2  -2   5  381.07    9.04
  -2  -2   6  130.60    4.57
  -2  -2   6  120.01    4.91
  -2  -2   6  121.80    5.38
  -2  -2   7  195.11    6.92
  -2  -2   7  195.39    7.23
  -2  -2   8   63.87    4.06
  -2  -2   8   63.12    4.08
  -2  -2   9  119.10    5.88
  -2  -2   9  117.60    5.98
  -2  -2  10   22.04    2.73
  -2  -2  11    5.13    1.48
  -2  -2  12   65.30    5.34
  -2  -2  13   22.23    3.31
  -2  -2  14   22.12    3.47
  -2  -2  15   36.05    4.59
  -2  -2  16   24.94    4.03
  -2  -1 -15   12.42    3.03
  -2  -1 -15   17.25    3.45
  -2  -1 -14   17.52    3.33
  -2  -1 -13   77.47    6.38
  -2  -1 -12   80.54    6.26
  -2  -1 -11   32.22    3.77
  -2  -1 -10   23.59    3.14
  -2  -1  -9   43.70    3.94
  -2  -1  -5  192.84    6.52
  -2  -1  -4   68.42    3.38
  -2  -1  -3  592.19   11.71
  -2  -1  -2   14.77    1.17
  -2  -1  -2   11.89    1.07
  -2  -1  -1  374.61    6.88
  -2  -1  -1  359.48    8.06
  -2  -1  -1  365.50    7.77
  -2  -1   0   11.74    0.79
  -2  -1   0   12.12    1.20
  -2  -1   1  260.71    6.33
  -2  -1   1  254.49    6.46
  -2  -1   2 1596.98   25.31
  -2  -1   2 1566.83   25.59
  -2  -1   2 1585.07   23.19
  -2  -1   3  502.11   10.73
  -2  -1   3  507.66    9.30
  -2  -1   4    4.32    0.85
  -2  -1   4    5.17    0.78
  -2  -1   4    4.34    0.80
  -2  -1   5  798.33   15.78
  -2  -1   5  820.77   15.20
  -2  -1   5  806.99   15.28
  -2  -1   6  164.73    5.80
  -2  -1   6  172.42    5.94
  -2  -1   7  131.09    5.53
  -2  -1   7  122.97    5.16
  -2  -1   8   74.52    4.40
  -2  -1   8   70.36    3.97
  -2  -1   9   47.70    3.37
  -2  -1   9   42.62    3.56
  -2  -1  10   23.47    2.79
  -2  -1  11   91.22    5.91
  -2  -1  12  109.44    6.86
  -2  -1  13  109.38    7.20
  -2  -1  14   71.51    6.05
  -2  -1  15   28.98    4.21
  -2   0 -15   11.66    2.68
  -2   0 -14   13.17    2.83
  -2   0 -13    3.44    1.47
  -2   0 -12   35.24    4.14
  -2   0 -11    3.24    1.36
  -2   0 -10   35.52    3.74
  -2   0  -9    8.74    1.73
  -2   0  -8  212.83    8.31
  -2   0  -7  267.89    8.97
  -2   0  -6   68.61    4.01
  -2   0  -5    0.35    0.54
  -2   0  -5    1.23    0.67
  -2   0  -4   91.21    3.90
  -2   0  -4  100.36    4.00
  -2   0  -3   89.12    3.45
  -2   0  -3   95.51    3.50
  -2   0  -2    4.21    0.65
  -2   0  -2    4.10    0.63
  -2   0  -1    4.82    0.71
  -2   0  -1    6.34    0.62
  -2   0  -1    6.65    0.61
  -2   0   0  279.70    6.46
  -2   0   0  269.62    6.18
  -2   0   1    3.78    0.68
  -2   0   1    3.03    0.63
  -2   0   1    3.50    0.62
  -2   0   2  630.73   11.60
  -2   0   2  593.90   11.39
  -2   0   3   64.88    2.43
  -2   0   3   70.93    3.00
  -2   0   3   64.61    2.79
  -2   0   4  506.70   10.22
  -2   0   4  515.88   10.39
  -2   0   5  369.78    8.81
  -2   0   5  370.25    8.44
  -2   0   6  450.26    9.93
  -2   0   6  425.20   10.57
  -2   0   7  178.44    6.58
  -2   0   7  178.50    5.78
  -2   0   8  227.15    8.14
  -2   0   8  222.17    6.86
  -2   0   9    8.76    1.34
  -2   0   9   10.88    1.94
  -2   0  10  102.83    5.99
  -2   0  11   42.85    4.02
  -2   0  12   49.98    4.60
  -2   0  13    5.92    1.81
  -2   1 -15   -0.57    1.24
  -2   1 -14    2.09    1.24
  -2   1 -13   19.23    3.22
  -2   1 -12   43.21    4.48
  -2   1 -11   35.58    3.88
  -2   1 -10   31.45    3.44
  -2   1  -9   74.60    5.01
  -2   1  -8   73.01    4.68
  -2   1  -7    8.95    1.62
  -2   1  -6   84.72    4.43
  -2   1  -5   98.76    4.46
  -2   1  -5  112.67    4.66
  -2   1  -4  191.78    5.93
  -2   1  -4  190.93    5.86
  -2   1  -3  471.41    8.74
  -2   1  -3  473.02    9.98
  -2   1  -3  491.51   10.02
  -2   1  -2 6258.63   87.44
  -2   1  -2 6044.55   86.77
  -2   1  -1 9652.08  135.16
  -2   1   0  498.55    9.47
  -2   1   1  972.20   16.83
  -2   1   1 1009.72   17.01
  -2   1   2    8.47    0.71
  -2   1   2    9.04    1.03
  -2   1   3  699.40   11.93
  -2   1   3  699.43   12.59
  -2   1   4   43.27    2.12
  -2   1   4   41.80    2.38
  -2   1   5  643.27   12.68
  -2   1   5  622.17   11.68
  -2   1   6  236.53    6.68
  -2   1   6  238.43    5.97
  -2   1   7   19.74    1.57
  -2   1   7   19.95    1.80
  -2   1   8  155.60    5.42
  -2   1   8  139.75    4.71
  -2   1   9  136.83    4.75
  -2   2 -15    3.61    1.79
  -2   2 -14   14.52    3.05
  -2   2 -13   31.53    4.11
  -2   2 -12   22.52    3.35
  -2   2 -11   66.18    5.23
  -2   2 -10   19.70    2.77
  -2   2 -10   15.76    0.88
  -2   2  -9   13.69    2.14
  -2   2  -9   15.13    0.87
  -2   2  -8   68.12    1.98
  -2   2  -8   69.34    4.62
  -2   2  -7   22.65    1.04
  -2   2  -7   24.59    2.60
  -2   2  -6   45.81    1.54
  -2   2  -6   53.12    3.52
  -2   2  -5   56.79    3.31
  -2   2  -5   53.77    1.73
  -2   2  -4   37.16    2.49
  -2   2  -4   39.10    1.51
  -2   2  -3  676.25   13.09
  -2   2  -3  657.30   11.08
  -2   2   0  485.82    9.96
  -2   2   1  311.92    7.54
  -2   2   2   91.30    3.13
  -2   2   2   90.51    3.42
  -2   2   2   90.12    3.70
  -2   2   3   38.70    2.08
  -2   2   3   41.08    2.26
  -2   2   3   39.69    2.48
  -2   2   4  994.39   17.40
  -2   2   4  977.79   18.31
  -2   2   5   51.47    3.04
  -2   2   5   52.80    2.25
  -2   2   6   49.11    2.13
  -2   2   6   45.98    2.96
  -2   2   7   89.85    4.29
  -2   2   7   83.79    2.93
  -2   2   8    6.58    1.26
  -2   2   8    9.67    0.96
  -2   2   9  127.65    5.49
  -2   2  10    0.18    0.64
  -2   2  11   14.30    1.84
  -2   2  12   46.24    3.40
  -2   3  -4   36.40    2.62
  -2   3  -2   41.61    2.31
  -2   3  -1  124.13    4.38
  -2   3   0  283.75    7.45
  -2   3   1   65.48    3.35
  -2   3   2  855.20   15.51
  -2   3   2  828.35   16.59
  -2   3   3  248.16    6.78
  -2   3   3  254.77    6.49
  -2   3   3  251.71    7.62
  -2   3   4   30.22    2.47
  -2   3   4   32.90    2.29
  -2   3   4   30.80    2.01
  -2   3   5  312.31    8.49
  -2   3   5  308.80    9.08
  -2   3   6    0.98    0.36
  -2   3   6    1.59    0.66
  -2   3   7  128.72    5.74
  -2   3   7  125.32    3.30
  -2   3   8   43.71    3.34
  -2   3   8   36.87    1.46
  -2   3   9  139.64    6.29
  -2   3  10  412.42   11.92
  -2   3  11   51.76    3.90
  -2   3  12   80.42    4.98
  -2   3  13   34.24    3.24
  -2   4  -4  126.06    4.33
  -2   4  -3   56.93    2.92
  -2   4  -2  162.70    5.50
  -2   4  -1    4.60    1.01
  -2   4   0  396.85   10.07
  -2   4   1   18.97    2.02
  -2   4   2   66.70    3.42
  -2   4   2   65.41    3.84
  -2   4   3  269.98    7.68
  -2   4   3  247.19    8.22
  -2   4   4   57.65    2.83
  -2   4   4   54.26    3.68
  -2   4   5  139.33    4.60
  -2   4   5  133.19    6.09
  -2   4   6   75.66    4.62
  -2   4   7   61.04    4.22
  -2   4   7   55.67    1.93
  -2   4   8   36.24    3.36
  -2   4   9   26.09    2.87
  -2   4  10   12.42    2.11
  -2   4  11   48.03    4.05
  -2   4  12   20.69    2.76
  -2   4  13   31.42    3.43
  -2   5  -5  363.25    8.73
  -2   5  -4  266.86    7.51
  -2   5  -3   44.47    2.88
  -2   5  -2  137.43    5.53
  -2   5  -1   85.34    4.45
  -2   5   0   24.48    2.44
  -2   5   1  386.63   10.93
  -2   5   2  500.14   13.11
  -2   5   3  517.45   13.69
  -2   5   4  540.05   14.32
  -2   5   5  160.97    7.26
  -2   5   5  162.65    5.20
  -2   5   6  667.76   17.04
  -2   5   7  212.70    4.76
  -2   5   7  204.05    4.91
  -2   5   7  204.48    8.65
  -2   5   8   -0.04    1.00
  -2   5   9   34.63    3.58
  -2   5  10   60.34    4.82
  -2   5  11   69.13    5.31
  -2   5  12   58.64    4.95
  -2   5  13   60.57    5.05
  -2   6  -6   26.06    2.10
  -2   6  -5   34.54    2.60
  -2   6  -4   20.40    2.09
  -2   6  -3   32.75    2.75
  -2   6  -2   36.28    3.02
  -2   6  -1  239.52    8.48
  -2   6   0  169.46    7.12
  -2   6   1   69.94    4.56
  -2   6   2   13.54    2.09
  -2   6   3  133.21    6.68
  -2   6   4  146.88    7.25
  -2   6   5  227.94    6.52
  -2   6   5  208.50    8.99
  -2   6   6  346.35   12.17
  -2   6   6  355.86    8.53
  -2   6   6  368.28    8.79
  -2   6   7   80.12    5.61
  -2   6   8   28.05    3.35
  -2   6   9   43.15    4.29
  -2   6  10   53.91    4.88
  -2   6  11   27.38    3.60
  -2   6  12   14.88    2.83
  -2   6  13    7.74    2.01
  -2   7  -7   17.69    1.81
  -2   7  -6   64.10    3.76
  -2   7  -5   48.98    3.42
  -2   7  -4   42.57    3.35
  -2   7  -3  161.96    6.92
  -2   7  -2  176.33    7.47
  -2   7  -1  349.77   11.26
  -2   7   0    5.62    1.50
  -2   7   1    1.59    0.85
  -2   7   2   47.26    4.11
  -2   7   3   60.94    4.78
  -2   7   4  119.47    6.89
  -2   7   5   85.59    5.94
  -2   7   5   88.09    4.47
  -2   7   5   89.92    4.03
  -2   7   6  122.82    4.58
  -2   7   6  116.04    7.12
  -2   7   7    2.47    1.40
  -2   7   8   -0.51    1.28
  -2   7   9   45.10    4.68
  -2   7  10   15.72    2.90
  -2   7  11   10.54    2.38
  -2   7  12   38.99    4.63
  -2   7  13   63.17    5.98
  -2   8  -8   19.04    2.02
  -2   8  -7   34.15    2.88
  -2   8  -6   43.41    3.44
  -2   8  -5   50.95    3.84
  -2   8  -4   68.70    4.62
  -2   8  -3   73.25    4.91
  -2   8  -2   46.11    4.01
  -2   8  -1   45.76    4.09
  -2   8   0  173.54    8.27
  -2   8   1   33.86    3.68
  -2   8   2  122.39    7.15
  -2   8   3   39.74    4.18
  -2   8   4   37.72    4.11
  -2   8   5   50.62    4.89
  -2   8   6    6.80    1.95
  -2   8   6   10.40    1.34
  -2   8   7    0.11    1.29
  -2   8   8   22.05    3.48
  -2   8   9   35.95    4.40
  -2   8  10   52.33    5.43
  -2   8  11   48.58    5.34
  -2   8  12   19.15    3.54
  -2   8  13    1.56    1.27
  -2   9  -7    4.17    1.22
  -2   9  -6    1.52    0.98
  -2   9  -5   35.04    3.52
  -2   9  -4   68.64    4.97
  -2   9  -3   57.84    4.70
  -2   9  -2  213.52    9.54
  -2   9  -1  218.14    9.81
  -2   9   0  276.67   11.39
  -2   9   1  199.80    9.67
  -2   9   2   36.43    4.15
  -2   9   3   73.74    5.99
  -2   9   4    5.18    1.92
  -2   9   5   25.58    3.71
  -2   9   6   10.32    2.52
  -2   9   7   15.97    3.08
  -2   9   8   44.58    5.20
  -2   9   9   57.08    5.91
  -2   9  10   61.16    6.28
  -2   9  11   24.83    4.11
  -2   9  12   24.15    4.13
  -2   9  13    2.95    1.92
  -2  10  -7    6.66    1.68
  -2  10  -6    4.49    1.39
  -2  10  -5   36.71    3.80
  -2  10  -4   79.16    5.81
  -2  10  -3    8.14    1.98
  -2  10  -2    1.09    1.19
  -2  10  -1   -1.10    1.41
  -2  10   0   29.93    3.98
  -2  10   1    0.91    1.45
  -2  10   2   11.19    2.59
  -2  10   3   35.44    4.41
  -2  10   4   35.47    4.56
  -2  10   5   50.61    5.53
  -2  10   6   74.28    6.73
  -2  10   7   74.27    6.92
  -2  10   8   27.68    4.30
  -2  10   9    2.16    1.56
  -2  10  10   25.46    4.32
  -2  10  11   56.78    6.42
  -2  11  -6   27.22    3.39
  -2  11  -5   90.88    6.43
  -2  11  -4   68.95    5.82
  -2  11  -3   43.56    4.66
  -2  11  -2   10.31    2.51
  -2  11  -1   12.83    2.71
  -2  11   0   16.15    3.07
  -2  11   1   46.93    5.26
  -2  11   2  111.07    8.19
  -2  11   3   45.78    5.40
  -2  11   4   40.80    5.18
  -2  11   5   31.67    4.58
  -2  11   6   74.97    7.17
  -2  11   7   34.01    4.87
  -2  11   8    7.49    2.49
  -2  11   9   25.89    4.45
  -2  12  -6   34.77    4.11
  -2  12  -5   52.10    5.23
  -2  12  -4   24.93    3.85
  -2  12  -3   22.00    3.66
  -2  12  -2   43.86    5.09
  -2  12  -1   27.14    4.10
  -2  12   0   24.09    3.94
  -2  12   1   33.16    4.74
  -2  12   2   59.44    6.35
  -2  12   3   35.15    4.94
  -2  12   4   45.87    5.69
  -2  12   5   37.19    5.27
  -2  12   6   24.24    4.37
  -2  13  -5    8.32    2.38
  -2  13  -4   14.58    3.10
  -2  13  -3   21.78    3.77
  -2  13  -2   19.36    3.70
  -2  13  -1   11.82    2.94
  -2  13   0   11.90    3.21
  -2  13   1   33.59    4.92
  -2  13   2   33.11    5.06
  -2  13   3   34.78    5.30
  -2  14  -4    3.04    1.54
  -2  14  -3   -0.84    1.63
  -2  14  -2    2.69    1.65
  -1 -13   4    4.78    2.03
  -1 -13   5   12.30    2.78
  -1 -13   6   25.65    4.03
  -1 -12   4   22.13    3.41
  -1 -12   5   37.71    4.62
  -1 -12   6   16.83    3.14
  -1 -12   7    2.16    1.44
  -1 -12   8    7.23    2.32
  -1 -12   9    9.68    2.76
  -1 -11   5   15.83    2.83
  -1 -11   6   30.95    3.99
  -1 -11   7   39.82    4.53
  -1 -11   8   24.77    3.67
  -1 -11   9   18.31    3.34
  -1 -11  10    5.27    2.13
  -1 -11  11   -0.62    1.76
  -1 -10  -9   13.71    3.08
  -1 -10  -8   13.24    2.83
  -1 -10  -7   29.74    4.06
  -1 -10   5   63.47    5.21
  -1 -10   6   76.29    5.85
  -1 -10   7   70.07    5.70
  -1 -10   8   35.49    4.19
  -1 -10   9   15.66    2.97
  -1 -10  10    8.42    2.36
  -1 -10  11   13.67    2.90
  -1 -10  12   18.86    3.56
  -1  -9 -10   23.10    3.81
  -1  -9  -9   22.53    3.57
  -1  -9  -8   40.44    4.68
  -1  -9  -7   33.06    4.09
  -1  -9  -6   17.24    2.87
  -1  -9   5    0.17    0.80
  -1  -9   6   -0.08    1.01
  -1  -9   7   16.47    2.71
  -1  -9   8    9.40    2.21
  -1  -9   9   63.08    5.45
  -1  -9  10   31.91    3.98
  -1  -9  11   10.09    2.50
  -1  -9  12    6.64    2.24
  -1  -9  13    9.53    2.89
  -1  -8 -11   21.87    3.65
  -1  -8 -10   30.91    4.25
  -1  -8  -9   32.84    4.20
  -1  -8  -8    3.68    1.46
  -1  -8  -7   32.49    3.89
  -1  -8  -6   24.12    3.24
  -1  -8  -5    3.83    1.45
  -1  -8  -4   62.21    4.86
  -1  -8   5    0.41    0.97
  -1  -8   6   24.03    2.93
  -1  -8   7   45.79    4.17
  -1  -8   8  127.10    7.23
  -1  -8   9   50.73    4.71
  -1  -8  10   16.91    2.86
  -1  -8  11    3.83    1.66
  -1  -8  12    7.33    2.12
  -1  -8  13   16.07    3.17
  -1  -8  14   16.69    3.37
  -1  -7 -12   14.22    3.10
  -1  -7 -11   53.89    5.52
  -1  -7 -10   39.54    4.50
  -1  -7  -9   41.68    4.50
  -1  -7  -8  129.68    7.63
  -1  -7  -7   14.58    2.55
  -1  -7  -6   84.06    5.69
  -1  -7  -5  237.79    9.54
  -1  -7  -4   60.72    4.51
  -1  -7  -3   44.55    3.75
  -1  -7   4   45.05    3.56
  -1  -7   5   83.86    4.99
  -1  -7   6  199.11    8.18
  -1  -7   7   26.92    3.04
  -1  -7   8   37.73    3.73
  -1  -7   9   26.36    3.27
  -1  -7  10   26.93    3.43
  -1  -7  11   34.41    4.09
  -1  -7  12   37.43    4.39
  -1  -7  13   15.50    3.14
  -1  -7  14   13.72    3.02
  -1  -7  15    6.39    2.06
  -1  -6 -13    9.26    2.66
  -1  -6 -12   14.16    2.85
  -1  -6 -11   -0.11    1.34
  -1  -6 -10    2.57    1.27
  -1  -6  -9    3.37    1.19
  -1  -6  -8   48.89    4.44
  -1  -6  -7  141.44    7.42
  -1  -6  -6  117.56    6.43
  -1  -6  -5   87.42    5.28
  -1  -6  -4   28.66    2.90
  -1  -6  -3    4.53    1.17
  -1  -6  -2    1.44    0.81
  -1  -6   4  303.44    9.35
  -1  -6   5  179.72    7.08
  -1  -6   6   36.43    3.24
  -1  -6   7  181.72    5.66
  -1  -6   7  174.72    7.55
  -1  -6   8  227.77    9.04
  -1  -6   9  203.63    8.93
  -1  -6  10  219.11    9.67
  -1  -6  11  123.61    7.48
  -1  -6  12   34.45    4.12
  -1  -6  13   38.50    4.60
  -1  -6  14   19.00    3.33
  -1  -6  15   19.89    3.71
  -1  -5 -14   10.66    2.65
  -1  -5 -13   10.51    2.63
  -1  -5 -12   29.58    4.03
  -1  -5 -11   12.63    2.56
  -1  -5 -10   12.65    2.41
  -1  -5  -9   81.15    5.75
  -1  -5  -8  205.43    9.00
  -1  -5  -7  149.70    7.28
  -1  -5  -6   35.53    3.33
  -1  -5  -5  156.07    6.85
  -1  -5  -4   37.31    3.08
  -1  -5  -4   42.56    2.54
  -1  -5  -3   26.42    2.46
  -1  -5  -3   29.70    2.24
  -1  -5  -2  224.14    7.03
  -1  -5  -2  224.35    7.37
  -1  -5  -1   85.78    4.26
  -1  -5   0  153.23    6.12
  -1  -5   1  232.95    8.04
  -1  -5   2  657.81   15.62
  -1  -5   3  748.57   17.53
  -1  -5   4  265.38    8.10
  -1  -5   5   65.43    3.88
  -1  -5   6  129.41    4.45
  -1  -5   6  133.11    5.89
  -1  -5   7   98.19    3.63
  -1  -5   7   85.19    4.92
  -1  -5   8   28.90    1.82
  -1  -5   8   28.11    2.93
  -1  -5   9   -0.19    1.04
  -1  -5  10    3.16    1.42
  -1  -5  11   -0.37    1.30
  -1  -5  12   -1.29    1.39
  -1  -5  13    2.44    1.11
  -1  -5  14   27.14    3.97
  -1  -5  15   16.68    3.52
  -1  -4 -14   24.84    3.87
  -1  -4 -13   37.66    4.59
  -1  -4 -12   33.25    4.18
  -1  -4 -11   47.56    4.75
  -1  -4 -10   10.79    2.24
  -1  -4  -9   89.79    5.85
  -1  -4  -8  120.67    6.54
  -1  -4  -7  193.64    7.97
  -1  -4  -6  208.20    7.87
  -1  -4  -6  188.38    4.35
  -1  -4  -5  258.76    8.49
  -1  -4  -5  250.94    5.81
  -1  -4  -4  209.35    5.52
  -1  -4  -4  216.79    7.32
  -1  -4  -3  392.26   10.14
  -1  -4  -3  401.73    8.86
  -1  -4  -2  312.05    8.30
  -1  -4  -2  306.09    7.74
  -1  -4  -1  805.09   15.68
  -1  -4  -1  824.77   15.83
  -1  -4   0   17.14    1.77
  -1  -4   1  254.40    7.74
  -1  -4   2   60.51    3.68
  -1  -4   3  123.31    4.61
  -1  -4   3  117.07    5.38
  -1  -4   4  173.05    5.89
  -1  -4   4  172.85    6.93
  -1  -4   5    1.05    0.66
  -1  -4   5    1.48    0.50
  -1  -4   6   27.10    1.71
  -1  -4   6   24.75    2.35
  -1  -4   7  173.65    4.74
  -1  -4   7  167.61    6.79
  -1  -4   8    6.35    1.42
  -1  -4   9   55.73    4.29
  -1  -4  10   93.03    5.87
  -1  -4  11   -0.52    1.01
  -1  -4  12    1.83    1.31
  -1  -4  13    4.70    1.76
  -1  -4  14   30.37    4.16
  -1  -4  15    6.38    2.30
  -1  -4  16   13.57    3.16
  -1  -3 -15   27.48    4.23
  -1  -3 -15   29.65    4.47
  -1  -3 -14   26.33    3.94
  -1  -3 -13   68.50    6.01
  -1  -3 -12  156.72    8.73
  -1  -3 -11   84.53    6.07
  -1  -3 -10   47.67    4.28
  -1  -3  -9  136.03    6.98
  -1  -3  -8  131.25    6.55
  -1  -3  -7   -0.06    0.76
  -1  -3  -6   70.49    4.24
  -1  -3  -6   67.23    2.03
  -1  -3  -5   31.92    2.68
  -1  -3  -5   31.06    1.46
  -1  -3  -4  377.13    9.86
  -1  -3  -4  400.15    7.66
  -1  -3  -3  556.05   12.09
  -1  -3  -3  564.30   10.38
  -1  -3  -2  156.78    5.07
  -1  -3  -2  167.10    4.64
  -1  -3  -1 1144.05   19.42
  -1  -3  -1 1150.36   19.47
  -1  -3   0  856.75   15.79
  -1  -3   1   30.33    2.15
  -1  -3   2  423.00   10.12
  -1  -3   3  422.34    9.03
  -1  -3   3  392.20   10.17
  -1  -3   4    4.26    0.85
  -1  -3   4    3.48    0.62
  -1  -3   4    5.06    0.94
  -1  -3   4    3.15    0.96
  -1  -3   5   52.42    3.05
  -1  -3   5   48.56    3.36
  -1  -3   5   47.95    2.17
  -1  -3   5   45.80    2.85
  -1  -3   6   71.49    3.88
  -1  -3   6   72.96    2.74
  -1  -3   7   55.87    3.66
  -1  -3   8  373.38   11.14
  -1  -3   9  189.82    8.01
  -1  -3  10   73.93    5.12
  -1  -3  11   -1.47    1.09
  -1  -3  12    3.31    1.47
  -1  -3  13   58.12    5.37
  -1  -3  14   57.28    5.58
  -1  -3  15   16.72    3.26
  -1  -3  16   18.09    3.64
  -1  -2 -15   14.33    3.23
  -1  -2 -15   13.08    2.94
  -1  -2 -14   16.11    3.11
  -1  -2 -14   10.25    2.46
  -1  -2 -13    2.99    1.47
  -1  -2 -13    0.95    1.36
  -1  -2 -12    3.61    1.64
  -1  -2 -11    5.65    1.93
  -1  -2 -10   37.56    1.48
  -1  -2 -10   40.13    1.47
  -1  -2  -9    8.69    0.71
  -1  -2  -9    7.76    0.72
  -1  -2  -8   18.27    1.15
  -1  -2  -8   18.76    1.08
  -1  -2  -7   33.10    1.46
  -1  -2  -6   58.79    1.99
  -1  -2  -5   17.60    1.87
  -1  -2  -5   23.32    2.21
  -1  -2  -5   17.89    1.03
  -1  -2  -4  355.11    8.84
  -1  -2  -4  348.11    8.85
  -1  -2  -4  339.01    6.45
  -1  -2  -3  275.97    7.07
  -1  -2  -3  283.59    7.16
  -1  -2  -3  267.00    5.47
  -1  -2  -2  369.60    8.09
  -1  -2  -2  374.71    7.17
  -1  -2  -1  705.24   12.19
  -1  -2  -1  710.35   12.38
  -1  -2   0   58.43    2.14
  -1  -2   0   54.58    2.39
  -1  -2   1  527.67   10.42
  -1  -2   2   37.83    1.79
  -1  -2   2   33.93    2.15
  -1  -2   3   25.58    1.46
  -1  -2   3   23.44    1.56
  -1  -2   3   22.77    1.86
  -1  -2   3   26.86    1.66
  -1  -2   4   94.44    2.96
  -1  -2   4   87.48    3.96
  -1  -2   4   97.27    3.66
  -1  -2   4   92.38    3.65
  -1  -2   5   35.22    1.77
  -1  -2   5   34.44    2.38
  -1  -2   5   34.21    2.53
  -1  -2   5   32.41    2.30
  -1  -2   6  393.35    9.97
  -1  -2   6  371.39   10.00
  -1  -2   7  398.02   10.79
  -1  -2   8  135.03    6.14
  -1  -2   9  129.97    6.43
  -1  -2  10   71.29    4.99
  -1  -2  11   37.58    3.84
  -1  -2  12   41.44    4.41
  -1  -2  13  104.71    7.17
  -1  -2  14   41.23    4.69
  -1  -2  15   36.58    4.73
  -1  -2  16   12.60    2.98
  -1  -1 -15   44.00    5.07
  -1  -1 -15   36.75    4.73
  -1  -1 -14   17.42    3.06
  -1  -1 -13    8.95    2.27
  -1  -1 -12   40.98    4.46
  -1  -1 -11    5.65    1.75
  -1  -1 -10   65.32    3.02
  -1  -1  -9   20.17    1.63
  -1  -1  -5    0.21    0.35
  -1  -1  -4  851.11   16.09
  -1  -1  -3    3.91    0.71
  -1  -1  -2  325.73    6.81
  -1  -1  -2  322.71    5.71
  -1  -1  -1 2555.43   37.05
  -1  -1  -1 2557.98   37.16
  -1  -1   0  354.31    5.98
  -1  -1   0  348.09    6.69
  -1  -1   1  904.39   13.61
  -1  -1   1  933.87   14.91
  -1  -1   2   75.00    2.28
  -1  -1   2   76.36    2.39
  -1  -1   2   74.15    2.23
  -1  -1   2   67.47    2.62
  -1  -1   3   49.18    1.92
  -1  -1   3   44.99    2.08
  -1  -1   3   48.70    2.12
  -1  -1   3   47.63    2.32
  -1  -1   4  128.13    4.17
  -1  -1   4  118.19    4.11
  -1  -1   5  153.26    5.06
  -1  -1   5  159.59    5.31
  -1  -1   6   -0.70    0.79
  -1  -1   6    0.00    0.47
  -1  -1   7    1.20    0.71
  -1  -1   8    1.31    0.79
  -1  -1   9   80.62    5.01
  -1  -1  10  140.16    7.10
  -1  -1  11  127.09    7.15
  -1  -1  12   46.59    4.51
  -1  -1  13   36.87    4.19
  -1  -1  14   14.03    2.79
  -1  -1  15    8.33    2.42
  -1  -1  16   13.12    3.06
  -1   0 -16   14.06    3.20
  -1   0 -15   10.82    2.69
  -1   0 -14    5.34    2.12
  -1   0 -13   10.81    2.35
  -1   0 -12    5.08    1.66
  -1   0 -11   32.91    3.69
  -1   0 -10    0.93    0.90
  -1   0 -10    2.19    0.76
  -1   0  -9   33.08    3.29
  -1   0  -9   31.62    2.41
  -1   0  -8  229.44    8.56
  -1   0  -7  773.01   17.24
  -1   0  -5  256.05    7.41
  -1   0  -4  319.05    7.84
  -1   0  -3   20.23    1.48
  -1   0  -2  332.29    6.65
  -1   0  -1  414.26    7.01
  -1   0  -1  412.39    6.97
  -1   0   0 1000.30   15.27
  -1   0   0 1003.60   15.42
  -1   0   1  562.50    9.37
  -1   0   1  564.74    9.39
  -1   0   2   16.33    0.97
  -1   0   2   14.89    0.97
  -1   0   3 1886.42   29.13
  -1   0   3 1934.00   28.58
  -1   0   4  137.45    4.48
  -1   0   4  140.49    3.88
  -1   0   5  194.21    5.12
  -1   0   5  197.48    6.08
  -1   0   5  198.89    4.72
  -1   0   6  827.55   16.90
  -1   0   6  859.90   14.28
  -1   0   6  824.95   15.05
  -1   0   7  636.28   14.66
  -1   0   8   60.39    4.06
  -1   0   9  195.52    8.09
  -1   0  10  102.52    5.99
  -1   0  11   44.46    4.13
  -1   0  12   44.43    4.38
  -1   0  13    0.11    0.86
  -1   0  14   24.65    3.64
  -1   1 -16   14.29    3.15
  -1   1 -15    3.78    1.95
  -1   1 -14    0.55    1.00
  -1   1 -13   23.24    3.47
  -1   1 -12   20.74    3.05
  -1   1 -11   74.79    5.51
  -1   1 -10   33.31    3.51
  -1   1 -10   28.24    2.63
  -1   1  -9  244.23    9.33
  -1   1  -9  245.49    8.04
  -1   1  -8  419.61   12.09
  -1   1  -7  341.24   10.12
  -1   1  -6  336.60    9.44
  -1   1  -5  189.42    6.21
  -1   1  -5  193.45    6.21
  -1   1  -4  692.18   13.71
  -1   1  -4  727.09   13.79
  -1   1  -3    7.34    0.92
  -1   1  -3    5.92    0.86
  -1   1  -2  399.45    7.78
  -1   1  -1  310.31    5.90
  -1   1  -1  304.63    5.35
  -1   1   0    3.09    0.46
  -1   1   1  143.29    3.21
  -1   1   1  143.19    3.66
  -1   1   2    2.98    0.55
  -1   1   2    2.10    0.42
  -1   1   2    2.10    0.45
  -1   1   3  749.25   11.73
  -1   1   3  746.55   13.09
  -1   1   4   18.35    1.41
  -1   1   4   16.66    0.93
  -1   1   5 1488.59   22.32
  -1   1   5 1455.55   23.96
  -1   1   6  721.79   12.38
  -1   1   6  758.76   13.96
  -1   1   7  351.66    8.37
  -1   1   7  341.89   10.00
  -1   1   8   10.04    1.27
  -1   1   8    9.94    1.69
  -1   1   9   11.51    1.91
  -1   1   9   13.95    1.51
  -1   1  10   34.33    2.42
  -1   1  11   12.78    1.47
  -1   2 -16   10.03    2.71
  -1   2 -15   10.47    2.66
  -1   2 -14   23.39    3.63
  -1   2 -13   29.24    3.86
  -1   2 -12   56.43    5.06
  -1   2 -11   53.84    4.64
  -1   2 -11   44.31    1.74
  -1   2 -10   29.30    3.26
  -1   2 -10   22.75    1.15
  -1   2  -9    1.83    1.09
  -1   2  -9    1.91    0.33
  -1   2  -8   72.17    4.54
  -1   2  -8   59.60    1.69
  -1   2  -7    2.99    0.92
  -1   2  -6  121.58    5.31
  -1   2  -5   48.79    3.01
  -1   2  -5   48.66    3.04
  -1   2  -4   51.25    2.81
  -1   2  -3    2.22    0.53
  -1   2  -2  854.80   13.84
  -1   2  -1  341.36    6.94
  -1   2   0  858.79   14.70
  -1   2   1  641.76   11.27
  -1   2   1  627.81   11.83
  -1   2   2  415.47    8.38
  -1   2   2  418.93    8.99
  -1   2   3  215.22    5.62
  -1   2   3  213.18    4.69
  -1   2   3  203.37    5.86
  -1   2   4  578.42   12.01
  -1   2   4  589.31   11.81
  -1   2   4  576.06    9.14
  -1   2   5   89.12    3.92
  -1   2   6  572.49   12.55
  -1   2   7    7.95    1.27
  -1   2   8   50.51    3.23
  -1   2   9   70.92    3.93
  -1   2  10   19.94    2.11
  -1   2  11   87.71    4.55
  -1   2  12   11.43    1.67
  -1   3  -4   20.49    1.90
  -1   3  -4   19.46    1.20
  -1   3  -3    2.75    0.55
  -1   3  -2  757.34   13.60
  -1   3  -1  253.79    6.42
  -1   3   0  321.06    7.77
  -1   3   1  207.85    5.66
  -1   3   1  209.08    6.14
  -1   3   2 1024.16   17.82
  -1   3   2  984.55   18.54
  -1   3   3   16.73    1.56
  -1   3   3   14.69    1.65
  -1   3   4  418.72    9.85
  -1   3   4  395.02   10.17
  -1   3   5  166.34    5.95
  -1   3   5  154.85    5.94
  -1   3   6    2.34    0.89
  -1   3   7   45.01    3.24
  -1   3   8   45.84    3.36
  -1   3   9   13.12    1.89
  -1   3  10    1.00    0.83
  -1   3  11    6.07    1.39
  -1   3  12   13.90    2.03
  -1   4  -6    4.23    0.58
  -1   4  -5  119.54    3.67
  -1   4  -4  107.66    3.77
  -1   4  -3  287.14    7.21
  -1   4  -2   50.90    2.78
  -1   4  -1  689.87   14.05
  -1   4   0 1101.08   20.37
  -1   4   1  482.26   10.70
  -1   4   1  457.36   11.26
  -1   4   2  102.13    4.26
  -1   4   2   93.70    4.54
  -1   4   3  164.42    5.79
  -1   4   3  164.35    6.33
  -1   4   4   66.82    2.44
  -1   4   4   64.07    3.95
  -1   4   5   77.66    2.48
  -1   4   5   85.23    4.67
  -1   4   6  105.33    5.39
  -1   4   7  136.38    6.36
  -1   4   8  168.91    7.33
  -1   4   9   70.12    4.80
  -1   4  10  129.71    6.66
  -1   4  11  336.66   11.44
  -1   4  12   30.38    3.29
  -1   4  13   51.96    4.30
  -1   5  -7    0.35    0.25
  -1   5  -6    7.83    0.97
  -1   5  -5   82.29    3.58
  -1   5  -4   19.82    1.81
  -1   5  -3    8.02    1.24
  -1   5  -2  236.94    7.37
  -1   5  -1  164.21    6.16
  -1   5   0  624.11   14.41
  -1   5   1  563.41   13.69
  -1   5   2  135.49    6.03
  -1   5   3   41.78    2.59
  -1   5   3   39.70    3.31
  -1   5   4  473.62   10.09
  -1   5   4  458.06   12.96
  -1   5   5   79.68    2.73
  -1   5   5   81.24    3.03
  -1   5   5   72.96    4.74
  -1   5   6  226.95    4.82
  -1   5   6  237.57    9.04
  -1   5   7  125.55    6.56
  -1   5   8   62.39    4.67
  -1   5   9   82.07    5.56
  -1   5  10  117.11    6.80
  -1   5  11   55.05    4.75
  -1   5  12   65.57    5.25
  -1   5  13   30.16    3.60
  -1   6  -8   54.03    2.40
  -1   6  -7   31.81    2.11
  -1   6  -6  104.93    4.36
  -1   6  -5  194.53    6.50
  -1   6  -4  520.76   12.44
  -1   6  -3  380.50   10.43
  -1   6  -2   83.16    4.55
  -1   6  -1  250.65    8.57
  -1   6   0  284.32    9.45
  -1   6   1    4.90    1.27
  -1   6   1    6.92    1.29
  -1   6   2  138.27    5.73
  -1   6   2  129.07    6.40
  -1   6   3  124.05    5.14
  -1   6   3  113.65    6.16
  -1   6   4   20.13    2.61
  -1   6   4   13.71    1.56
  -1   6   5  111.18    3.57
  -1   6   5  107.03    4.13
  -1   6   5  106.52    6.19
  -1   6   6  189.18    8.58
  -1   6   6  177.95    4.85
  -1   6   7  174.72    3.54
  -1   6   7  196.72    8.87
  -1   6   8   49.34    4.46
  -1   6   9   49.99    4.58
  -1   6  10  120.47    7.42
  -1   6  11   34.32    3.93
  -1   6  12   16.03    2.81
  -1   6  13   12.90    2.68
  -1   7  -8   64.02    3.22
  -1   7  -7   55.28    3.28
  -1   7  -6  152.20    6.05
  -1   7  -5  167.17    6.59
  -1   7  -4  110.50    5.44
  -1   7  -3  148.01    6.58
  -1   7  -2   72.87    4.64
  -1   7  -1   34.03    3.27
  -1   7   0    8.45    1.77
  -1   7   1   55.28    4.34
  -1   7   2    0.44    1.03
  -1   7   3   92.82    4.81
  -1   7   3   85.63    5.71
  -1   7   4   85.63    4.36
  -1   7   4   80.20    5.63
  -1   7   5  168.35    5.88
  -1   7   5  157.45    8.21
  -1   7   6  172.33    4.48
  -1   7   6  177.42    8.86
  -1   7   7    4.07    1.63
  -1   7   8   10.15    2.27
  -1   7   9   10.22    2.38
  -1   7  10    1.62    1.26
  -1   7  11   22.06    3.49
  -1   7  12   32.68    4.27
  -1   7  13   31.94    4.29
  -1   8  -8   46.68    3.16
  -1   8  -7  113.79    5.39
  -1   8  -6   78.34    4.65
  -1   8  -5   44.16    3.57
  -1   8  -4   66.93    4.55
  -1   8  -3   52.50    4.20
  -1   8  -2   20.00    2.66
  -1   8  -1   26.38    3.09
  -1   8   0   12.60    2.24
  -1   8   1    5.82    1.75
  -1   8   2   88.20    6.07
  -1   8   3  129.74    7.56
  -1   8   4  240.62   10.65
  -1   8   5   85.31    6.33
  -1   8   6   52.66    5.03
  -1   8   7  190.27   10.02
  -1   8   8   28.44    3.88
  -1   8   9   64.60    5.95
  -1   8  10   44.35    5.02
  -1   8  11   27.02    4.07
  -1   8  12   17.46    3.33
  -1   8  13   13.73    3.16
  -1   9  -8   26.64    2.66
  -1   9  -7   23.00    2.62
  -1   9  -6   -0.39    0.71
  -1   9  -5    0.73    0.80
  -1   9  -4   13.08    2.15
  -1   9  -3   78.99    5.51
  -1   9  -2   64.06    5.09
  -1   9  -1   40.20    4.16
  -1   9   0  101.09    6.66
  -1   9   1   69.09    5.62
  -1   9   2   43.15    4.48
  -1   9   3   43.79    4.62
  -1   9   4   12.93    2.61
  -1   9   5   58.44    5.56
  -1   9   6   39.32    4.65
  -1   9   7   34.94    4.46
  -1   9   8   52.34    5.52
  -1   9   9   26.86    4.15
  -1   9  10   12.90    2.97
  -1   9  11    7.27    2.60
  -1   9  12   38.70    5.15
  -1   9  13    6.94    2.43
  -1  10  -7    0.44    0.66
  -1  10  -6    8.67    1.81
  -1  10  -5    4.40    1.38
  -1  10  -4   90.01    6.17
  -1  10  -3   26.95    3.61
  -1  10  -2   26.77    3.56
  -1  10  -1   99.51    6.92
  -1  10   0   78.39    6.26
  -1  10   1   43.94    4.74
  -1  10   2   34.32    4.29
  -1  10   3   73.19    6.37
  -1  10   4   82.28    6.84
  -1  10   5   20.57    3.50
  -1  10   6   36.63    4.77
  -1  10   7   43.03    5.26
  -1  10   8   27.11    4.29
  -1  10   9    5.30    2.03
  -1  10  10   33.13    4.82
  -1  10  11   32.68    4.93
  -1  11  -7   23.90    3.13
  -1  11  -6   42.01    4.33
  -1  11  -5   52.54    5.04
  -1  11  -4   78.12    6.16
  -1  11  -3   44.64    4.74
  -1  11  -2   30.09    3.98
  -1  11  -1   25.65    3.84
  -1  11   0   41.88    4.83
  -1  11   1   68.65    6.28
  -1  11   2  153.09    9.62
  -1  11   3   80.17    7.06
  -1  11   4   37.77    4.91
  -1  11   5   17.32    3.45
  -1  11   6   27.28    4.30
  -1  11   7    8.45    2.60
  -1  11   8   16.80    3.66
  -1  11   9   11.15    3.14
  -1  12  -6    7.33    2.03
  -1  12  -5   45.03    4.82
  -1  12  -4   63.84    5.91
  -1  12  -3   31.36    4.20
  -1  12  -2   25.13    3.88
  -1  12  -1   32.19    4.46
  -1  12   0   37.55    4.84
  -1  12   1   39.52    5.18
  -1  12   2   27.37    4.38
  -1  12   3   13.19    3.15
  -1  12   4    6.41    2.46
  -1  12   5    2.01    1.68
  -1  12   6   17.80    3.69
  -1  13  -5   19.83    3.47
  -1  13  -4   18.89    3.52
  -1  13  -3   23.59    3.94
  -1  13  -2   19.37    3.77
  -1  13  -1    2.49    1.53
  -1  13   0    2.31    1.48
  -1  13   1    9.75    2.90
  -1  13   2   26.90    4.47
  -1  13   3   20.02    4.05
  -1  14  -5   19.16    3.68
  -1  14  -4   27.85    4.44
  -1  14  -3   37.84    5.25
  -1  14  -2   20.30    4.10
   0 -13   4    4.53    2.05
   0 -13   5    5.98    2.10
   0 -12   4   20.64    3.43
   0 -12   5   17.42    3.23
   0 -12   6   15.72    3.05
   0 -12   7   19.19    3.47
   0 -12   8   20.55    3.60
   0 -11   5   40.55    4.48
   0 -11   6   26.20    3.73
   0 -11   7   26.26    3.69
   0 -11   8   18.21    3.29
   0 -11   9   23.62    3.84
   0 -11  10   12.53    3.06
   0 -10  -9   19.07    3.54
   0 -10  -8   50.43    5.42
   0 -10   5   10.56    2.29
   0 -10   6    0.66    0.97
   0 -10   7   24.24    3.53
   0 -10   8   10.63    2.57
   0 -10   9   11.37    2.60
   0 -10  10   25.25    3.76
   0 -10  11   17.16    3.32
   0 -10  12   14.87    3.23
   0  -9 -11    8.03    2.46
   0  -9 -10    7.44    2.23
   0  -9  -9   38.92    4.71
   0  -9  -8  132.90    8.42
   0  -9  -7   76.20    6.17
   0  -9   5    4.72    1.59
   0  -9   6   42.70    4.21
   0  -9   7   39.31    4.20
   0  -9   8   44.89    4.53
   0  -9   9   37.40    4.30
   0  -9  10   28.97    3.90
   0  -9  11    5.43    1.78
   0  -9  12    8.68    2.42
   0  -9  13    4.66    2.13
   0  -8 -12   30.42    4.45
   0  -8 -11   47.04    5.25
   0  -8 -10   42.57    4.81
   0  -8  -9   45.27    4.78
   0  -8  -8    6.98    1.92
   0  -8  -7   60.18    5.18
   0  -8  -6   24.16    3.23
   0  -8  -5    7.84    1.91
   0  -8   5   20.71    2.72
   0  -8   6   33.27    3.52
   0  -8   7   56.03    4.70
   0  -8   8   59.70    4.98
   0  -8   9   37.52    4.13
   0  -8  10   21.04    3.18
   0  -8  11   14.58    2.88
   0  -8  12    2.91    1.58
   0  -8  13   11.58    2.75
   0  -7 -13   21.93    3.79
   0  -7 -12   30.72    4.25
   0  -7 -11   68.14    6.10
   0  -7 -10    9.29    2.44
   0  -7  -9    4.68    1.54
   0  -7  -8    0.47    0.92
   0  -7  -7   -0.51    0.98
   0  -7  -6  137.68    7.27
   0  -7  -5   14.93    2.39
   0  -7  -4   54.51    4.26
   0  -7   4   71.45    4.59
   0  -7   5  139.10    6.67
   0  -7   6   79.00    5.11
   0  -7   7   20.62    2.72
   0  -7   8   40.17    3.92
   0  -7   9   59.46    4.90
   0  -7  10    2.10    1.24
   0  -7  11    6.29    2.00
   0  -7  12   13.80    2.84
   0  -7  13   22.33    3.67
   0  -7  14   14.76    3.13
   0  -6 -14   47.87    5.51
   0  -6 -13   17.01    3.17
   0  -6 -12   18.39    3.30
   0  -6 -11   16.77    3.01
   0  -6 -10   29.16    3.68
   0  -6  -9    4.98    1.63
   0  -6  -8   26.87    3.27
   0  -6  -7  141.01    7.25
   0  -6  -6   22.27    2.71
   0  -6  -5   73.77    4.75
   0  -6  -4  169.86    7.18
   0  -6  -3   13.82    1.95
   0  -6   4  364.26   10.64
   0  -6   5    9.81    1.70
   0  -6   6   26.00    2.79
   0  -6   7  115.60    3.64
   0  -6   7  125.78    6.41
   0  -6   8   77.50    5.22
   0  -6   9  136.63    7.35
   0  -6  10  171.41    8.72
   0  -6  11  117.14    7.48
   0  -6  12   60.20    5.53
   0  -6  13    2.65    1.66
   0  -6  14   13.57    2.92
   0  -6  15   16.75    3.34
   0  -5 -14    9.98    2.49
   0  -5 -13    6.04    1.97
   0  -5 -12   33.21    4.12
   0  -5 -11   60.75    5.31
   0  -5 -10   12.19    2.43
   0  -5  -9  126.05    7.15
   0  -5  -8   78.60    5.31
   0  -5  -7  281.08   10.08
   0  -5  -6  133.49    6.37
   0  -5  -5  210.25    7.93
   0  -5  -4    6.19    1.26
   0  -5  -3   33.38    2.73
   0  -5  -2   62.95    3.69
   0  -5   4    2.66    0.94
   0  -5   5   65.66    4.01
   0  -5   6    2.13    1.02
   0  -5   6    2.28    0.47
   0  -5   7    1.53    0.82
   0  -5   7    2.21    0.38
   0  -5   8   59.13    4.41
   0  -5   9   70.97    5.04
   0  -5  10   92.42    6.14
   0  -5  11   39.22    4.11
   0  -5  12    1.23    1.11
   0  -5  13    0.74    1.07
   0  -5  14   13.88    3.16
   0  -5  15   12.85    3.10
   0  -4 -15   16.78    3.31
   0  -4 -14   41.44    4.79
   0  -4 -13   50.87    5.13
   0  -4 -12   55.73    5.17
   0  -4 -11   36.36    4.00
   0  -4 -10   20.90    2.93
   0  -4  -9    2.27    1.16
   0  -4  -8  432.10   13.00
   0  -4  -7  483.51   13.27
   0  -4  -6  174.25    7.05
   0  -4  -5  467.94   12.06
   0  -4  -4  803.82   16.78
   0  -4  -3  407.68   10.24
   0  -4  -2  242.56    7.08
   0  -4   3 1423.92   24.69
   0  -4   4  268.69    7.83
   0  -4   5   35.68    2.77
   0  -4   6   22.03    1.09
   0  -4   6   18.35    2.13
   0  -4   7  140.49    6.33
   0  -4   8   82.35    5.04
   0  -4   9   17.78    2.50
   0  -4  10   27.36    3.24
   0  -4  11   56.12    4.87
   0  -4  12    1.70    1.21
   0  -4  13    5.75    1.70
   0  -4  14   20.16    3.41
   0  -4  15   19.87    3.59
   0  -4  16    1.73    1.53
   0  -3 -15   13.74    2.87
   0  -3 -14   18.72    3.19
   0  -3 -13    8.19    2.20
   0  -3 -12   36.71    4.07
   0  -3 -11   16.28    2.79
   0  -3 -10   16.34    2.52
   0  -3 -10   13.15    0.99
   0  -3  -9   24.68    2.92
   0  -3  -9   30.70    1.38
   0  -3  -8   73.27    4.66
   0  -3  -8   69.90    1.93
   0  -3  -7   35.20    3.07
   0  -3  -6  431.80   11.45
   0  -3  -5   39.15    2.85
   0  -3  -4  367.32    9.37
   0  -3  -3  177.98    5.64
   0  -3  -2  476.47   10.17
   0  -3  -1    0.04    0.28
   0  -3   3   65.55    3.07
   0  -3   4   73.09    3.52
   0  -3   4   78.89    3.67
   0  -3   5  254.36    7.61
   0  -3   5  243.99    4.57
   0  -3   5  248.63    7.48
   0  -3   6  392.79   10.51
   0  -3   7  149.09    6.36
   0  -3   8  179.23    7.46
   0  -3   9   40.85    3.66
   0  -3  10   81.78    5.54
   0  -3  11   10.31    2.18
   0  -3  12   -0.24    1.12
   0  -3  13   18.59    3.17
   0  -3  14   20.41    3.58
   0  -3  15    7.31    2.50
   0  -3  16   19.07    3.55
   0  -2 -16    6.03    2.10
   0  -2 -15   23.45    3.74
   0  -2 -15   18.93    3.45
   0  -2 -14   27.34    3.79
   0  -2 -14   24.39    3.81
   0  -2 -13   57.57    5.20
   0  -2 -12   55.98    4.91
   0  -2 -11  339.60   12.13
   0  -2 -10   48.20    4.05
   0  -2  -9   52.03    4.03
   0  -2  -8   35.02    3.12
   0  -2  -7  193.32    7.19
   0  -2  -6   56.21    3.50
   0  -2  -5    8.21    1.27
   0  -2  -5    8.32    1.29
   0  -2  -4   52.39    2.85
   0  -2  -4   55.40    3.07
   0  -2  -3   11.71    1.22
   0  -2  -2  150.52    4.31
   0  -2  -1  103.14    3.48
   0  -2  -1   99.50    3.12
   0  -2   2 1499.02   23.50
   0  -2   3 1319.73   19.23
   0  -2   3 1336.57   21.74
   0  -2   3 1305.52   21.63
   0  -2   4  729.47   14.18
   0  -2   4  725.35   11.02
   0  -2   4  744.40   14.05
   0  -2   5   69.46    3.57
   0  -2   5   74.44    3.65
   0  -2   6  185.60    6.55
   0  -2   7  373.30   10.62
   0  -2   8  100.43    5.39
   0  -2   9   80.99    5.16
   0  -2  10    7.68    1.75
   0  -2  11   18.46    2.80
   0  -2  12   54.71    4.99
   0  -2  13   57.64    5.43
   0  -2  14   96.48    7.29
   0  -2  15   35.16    4.66
   0  -2  16   26.19    4.27
   0  -1 -16   28.42    4.37
   0  -1 -16   18.31    3.47
   0  -1 -15   30.13    4.37
   0  -1 -15   37.02    4.59
   0  -1 -14   20.54    3.45
   0  -1 -14   17.53    3.00
   0  -1 -13   37.33    4.36
   0  -1 -12   23.81    3.39
   0  -1 -10   58.42    2.46
   0  -1  -9   27.58    1.61
   0  -1  -8   27.24    1.52
   0  -1  -7   85.96    2.71
   0  -1  -6  366.46    6.78
   0  -1  -5  284.21    7.92
   0  -1  -5  276.25    5.14
   0  -1  -4    9.41    1.16
   0  -1  -3   24.55    1.47
   0  -1  -3   25.15    1.68
   0  -1  -2   98.97    2.93
   0  -1  -2   96.58    2.92
   0  -1  -1   16.11    0.98
   0  -1  -1   17.82    0.94
   0  -1   0   14.58    0.82
   0  -1   1  667.56   10.59
   0  -1   2  813.38   13.43
   0  -1   2  827.58   13.41
   0  -1   3   22.75    1.53
   0  -1   3   25.91    1.61
   0  -1   4  247.18    6.51
   0  -1   5  280.62    7.70
   0  -1   6   42.42    2.95
   0  -1   7  422.06   11.48
   0  -1   8   12.46    1.95
   0  -1   9  155.52    7.20
   0  -1  10   59.53    4.69
   0  -1  11   37.58    4.01
   0  -1  12   45.71    4.56
   0  -1  13   29.46    3.80
   0  -1  14    0.58    1.29
   0  -1  15    2.25    1.74
   0  -1  16   10.79    2.79
   0   0 -16    9.61    2.72
   0   0 -15   21.33    3.61
   0   0 -14   13.02    2.70
   0   0 -13    3.01    1.49
   0   0 -12   18.01    2.96
   0   0 -11   80.82    5.69
   0   0 -10  129.84    6.92
   0   0 -10  132.43    4.89
   0   0  -9   13.30    2.13
   0   0  -9   13.72    1.45
   0   0  -8  206.89    5.94
   0   0  -7   44.35    2.39
   0   0  -6   80.77    4.07
   0   0  -6   81.73    3.10
   0   0  -5   78.36    2.84
   0   0  -5   78.59    3.67
   0   0  -4   48.70    2.53
   0   0  -4   45.47    1.89
   0   0  -3  364.30    7.66
   0   0  -3  362.07    6.63
   0   0  -2 1978.44   29.30
   0   0  -1    0.07    0.07
   0   0   1  164.80    3.19
   0   0   2 1998.67   29.59
   0   0   3  367.30    7.79
   0   0   3  375.37    6.37
   0   0   4   45.57    2.51
   0   0   4   46.86    1.66
   0   0   5   70.47    3.52
   0   0   5   73.11    2.34
   0   0   6   79.63    4.15
   0   0   6   88.15    2.78
   0   0   7   45.82    3.37
   0   0   7   47.78    2.08
   0   0   8  196.27    7.76
   0   0   8  204.64    5.03
   0   0   9   12.08    2.01
   0   0   9   12.17    1.08
   0   0  10  128.72    6.93
   0   0  10  131.88    3.89
   0   0  11   76.04    5.57
   0   0  11   86.57    2.98
   0   0  12   15.89    2.66
   0   0  13    1.41    1.15
   0   0  14    9.48    2.35
   0   1 -16    8.06    2.51
   0   1 -15    2.99    1.43
   0   1 -14    0.53    1.10
   0   1 -13   33.31    3.99
   0   1 -12   40.28    4.24
   0   1 -12   42.13    2.68
   0   1 -11   35.08    3.73
   0   1 -11   39.43    2.50
   0   1 -10   58.75    2.96
   0   1 -10   61.23    3.70
   0   1 -10   62.22    4.68
   0   1  -9  166.90    6.15
   0   1  -9  159.67    7.23
   0   1  -8   12.34    1.54
   0   1  -8   10.73    1.76
   0   1  -7  427.59   10.13
   0   1  -7  415.69   11.25
   0   1  -6   42.17    2.57
   0   1  -6   46.56    2.99
   0   1  -6   39.90    2.83
   0   1  -5  280.11    7.07
   0   1  -5  278.42    7.53
   0   1  -5  267.33    7.53
   0   1  -4  235.38    6.42
   0   1  -4  259.02    6.35
   0   1  -4  254.32    6.52
   0   1  -3   23.37    1.53
   0   1  -3   24.02    1.54
   0   1  -3   23.52    1.52
   0   1  -2  831.76   13.53
   0   1  -2  808.66   13.53
   0   1  -2  845.42   13.85
   0   1  -1  669.21   11.04
   0   1   0   51.74    1.48
   0   1   0    7.43    0.60
   0   1   1   15.44    0.95
   0   1   1   17.11    0.93
   0   1   2  101.45    2.98
   0   1   3   24.48    1.46
   0   1   4   10.14    1.04
   0   1   4    7.87    1.11
   0   1   5  285.03    6.76
   0   1   5  279.30    7.89
   0   1   6  356.02    9.88
   0   1   6  372.16    8.36
   0   1   7   80.08    4.55
   0   1   7   86.43    3.58
   0   1   8   24.38    2.65
   0   1   8   29.75    2.10
   0   1   9   23.66    2.79
   0   1   9   25.59    2.01
   0   1  10   64.86    4.94
   0   1  10   67.68    3.39
   0   1  11   16.60    2.75
   0   1  11   16.06    1.63
   0   2 -16   25.27    4.13
   0   2 -15   38.81    4.78
   0   2 -14   83.24    6.64
   0   2 -13   56.39    5.23
   0   2 -12   47.72    4.53
   0   2 -11   20.14    2.84
   0   2 -11   21.50    1.50
   0   2 -10    6.97    1.60
   0   2 -10    8.83    0.92
   0   2  -9   86.52    5.21
   0   2  -9   84.70    2.85
   0   2  -8  105.68    5.44
   0   2  -8  100.42    2.97
   0   2  -8  110.27    5.16
   0   2  -7  360.04   10.41
   0   2  -7  369.69    6.85
   0   2  -7  390.43   10.30
   0   2  -6  192.24    6.60
   0   2  -6  182.79    3.83
   0   2  -6  188.83    6.47
   0   2  -5   75.01    3.65
   0   2  -5   79.56    3.82
   0   2  -5   69.74    3.48
   0   2  -4  743.78   14.19
   0   2  -4  749.94   14.74
   0   2  -3 1341.86   19.89
   0   2  -3 1314.35   21.88
   0   2  -3 1356.04   22.72
   0   2  -2 1552.22   23.33
   0   2  -2 1560.03   25.13
   0   2  -1 1039.74   16.53
   0   2  -1 1020.37   17.24
   0   2   0   25.28    1.53
   0   2   0   27.91    1.55
   0   2   1  104.81    3.48
   0   2   1  103.64    3.19
   0   2   1  100.33    2.83
   0   2   2  153.06    4.66
   0   2   2  155.23    4.42
   0   2   2  161.29    3.35
   0   2   3   10.43    1.19
   0   2   3   12.94    1.27
   0   2   4   59.03    2.98
   0   2   5    7.58    1.16
   0   2   6   55.10    3.14
   0   2   7  197.26    6.55
   0   2   8   37.10    2.72
   0   2   9   50.86    3.28
   0   2  10   44.67    3.17
   0   2  11  336.67    9.76
   0   2  12   57.09    3.66
   0   3 -13   27.73    3.69
   0   3 -12    0.47    0.86
   0   3 -11   12.07    2.28
   0   3 -10   85.48    5.53
   0   3  -9   36.69    3.44
   0   3  -6  418.30   11.32
   0   3  -5  251.13    8.01
   0   3  -5  243.45    4.98
   0   3  -4   77.85    2.59
   0   3  -4   73.43    3.52
   0   3  -4   73.45    3.89
   0   3  -3   62.34    2.48
   0   3  -3   65.99    3.47
   0   3  -2  615.85   11.56
   0   3  -2  617.09   12.90
   0   3  -1  131.46    4.28
   0   3  -1  137.80    4.68
   0   3   0    4.13    0.70
   0   3   0    3.11    0.73
   0   3   0    4.13    0.77
   0   3   1    0.49    0.41
   0   3   1    1.68    0.53
   0   3   1    1.21    0.59
   0   3   2  495.97   11.01
   0   3   2  510.93   10.47
   0   3   2  475.89    9.12
   0   3   3  180.91    6.06
   0   3   3  183.49    5.72
   0   3   3  178.83    4.05
   0   3   4  375.81    9.72
   0   3   4  373.78    9.40
   0   3   4  364.14    6.14
   0   3   5   38.39    2.81
   0   3   6  435.79   11.30
   0   3   7   31.78    2.76
   0   3   8   73.46    4.33
   0   3   9   30.47    2.84
   0   3  10   16.20    2.13
   0   3  11   12.85    2.03
   0   3  12   36.67    3.31
   0   4  -7  140.43    3.16
   0   4  -6   21.65    1.34
   0   4  -5   38.98    2.04
   0   4  -4  274.94    6.80
   0   4  -4  270.74    8.76
   0   4  -3 1412.06   23.83
   0   4  -3 1454.39   26.30
   0   4  -2   22.85    1.87
   0   4  -2   22.81    2.18
   0   4  -1  251.28    7.23
   0   4  -1  249.25    7.45
   0   4   0  157.63    5.62
   0   4   0  158.96    5.18
   0   4   0  142.07    5.17
   0   4   1   58.11    3.40
   0   4   1   65.55    3.22
   0   4   1   63.48    3.11
   0   4   2  239.20    7.66
   0   4   2  235.02    6.99
   0   4   2  239.17    6.24
   0   4   3  425.33   11.27
   0   4   3  441.11   10.69
   0   4   3  439.51    8.84
   0   4   4  814.40   17.84
   0   4   4  842.21   13.81
   0   4   5  463.30   12.31
   0   4   5  454.88    7.66
   0   4   6  168.33    7.02
   0   4   7  481.83   13.27
   0   4   8  450.78   12.97
   0   4   9    2.49    1.14
   0   4  10   16.68    2.46
   0   4  11   32.67    3.39
   0   4  12   60.86    4.73
   0   5  -8   63.02    2.12
   0   5  -7    2.47    0.55
   0   5  -6    3.37    0.70
   0   5  -5   77.42    3.55
   0   5  -4    1.31    0.67
   0   5  -3    1.43    0.70
   0   5  -2   69.20    3.76
   0   5  -2   73.95    4.32
   0   5  -1   16.43    1.96
   0   5  -1   14.98    1.84
   0   5   0  409.41   11.07
   0   5   0  418.80   10.43
   0   5   0  434.90   10.88
   0   5   1  714.13   16.20
   0   5   1  709.41   15.13
   0   5   1  735.18   15.17
   0   5   2   66.65    4.17
   0   5   2   66.09    3.39
   0   5   3   31.87    3.00
   0   5   3   35.66    2.26
   0   5   4    6.93    0.90
   0   5   4    6.69    1.55
   0   5   5  233.66    8.83
   0   5   5  222.24    5.25
   0   5   6  141.75    6.89
   0   5   6  134.42    3.06
   0   5   7  301.39   10.70
   0   5   8   63.44    4.78
   0   5   9  135.99    7.32
   0   5  10    9.90    2.06
   0   5  11   61.44    5.00
   0   5  12   36.11    3.85
   0   5  13    6.38    1.85
   0   6  -9  112.43    3.14
   0   6  -8   81.64    3.30
   0   6  -7  108.86    4.33
   0   6  -6   22.26    2.03
   0   6  -5   11.96    1.60
   0   6  -4  353.29    9.85
   0   6  -3   31.62    2.73
   0   6  -2  238.91    8.25
   0   6  -1  581.29   14.47
   0   6   0  419.79   12.03
   0   6   1  338.75   10.86
   0   6   1  358.08   10.10
   0   6   2    0.37    0.43
   0   6   2    1.02    0.73
   0   6   3   13.50    2.16
   0   6   3   13.38    1.58
   0   6   4  163.44    7.66
   0   6   4  174.55    5.64
   0   6   5   81.30    5.40
   0   6   5   74.16    2.05
   0   6   5   83.11    3.34
   0   6   6   27.01    3.28
   0   6   6   25.22    1.52
   0   6   7  154.76    7.95
   0   6   8   28.89    3.51
   0   6   9    4.32    1.40
   0   6  10   28.97    3.65
   0   6  11   17.27    2.81
   0   6  12   14.99    2.77
   0   6  13   17.83    3.07
   0   7  -9   63.41    2.99
   0   7  -8   36.71    2.56
   0   7  -7   20.71    2.10
   0   7  -6   91.52    4.69
   0   7  -5  132.54    5.92
   0   7  -4   65.11    4.23
   0   7  -3  288.80    9.71
   0   7  -2  107.53    5.81
   0   7  -1  106.92    5.87
   0   7   0   47.27    3.96
   0   7   1  263.84   10.02
   0   7   2  145.63    7.43
   0   7   3  171.45    8.25
   0   7   3  168.76    6.48
   0   7   4   44.10    4.20
   0   7   4   55.75    3.33
   0   7   5   17.32    1.69
   0   7   5   16.15    2.67
   0   7   6  136.17    7.80
   0   7   7    1.06    1.12
   0   7   8    0.84    1.19
   0   7   9    6.81    1.96
   0   7  10   10.69    2.49
   0   7  11   58.20    5.53
   0   7  12   32.67    4.39
   0   7  13   18.89    3.38
   0   8  -8   66.54    3.95
   0   8  -7   49.18    3.59
   0   8  -6   30.89    2.98
   0   8  -5   19.16    2.45
   0   8  -4   33.01    3.26
   0   8  -3  119.28    6.47
   0   8  -2   89.21    5.70
   0   8  -1  136.71    7.21
   0   8   0  274.34   10.75
   0   8   1  277.29   11.00
   0   8   2  221.23    9.97
   0   8   3   49.30    4.65
   0   8   4  183.15    9.27
   0   8   5    7.44    1.96
   0   8   6   24.54    3.52
   0   8   7   59.44    5.53
   0   8   8    5.46    1.83
   0   8   9   58.28    5.72
   0   8  10   44.08    5.11
   0   8  11   47.35    5.31
   0   8  12   27.28    4.16
   0   8  13   20.80    3.75
   0   9  -8   42.36    3.50
   0   9  -7   40.94    3.63
   0   9  -6   40.43    3.69
   0   9  -5    2.34    0.87
   0   9  -4   25.60    3.15
   0   9  -3  126.52    7.14
   0   9  -2   73.83    5.52
   0   9  -1    3.59    1.80
   0   9   0   11.95    2.39
   0   9   1   87.99    6.41
   0   9   2    5.17    1.81
   0   9   3    8.32    2.17
   0   9   4    5.24    1.83
   0   9   5   90.20    6.97
   0   9   6   49.47    5.29
   0   9   7   68.30    6.33
   0   9   8  124.39    8.75
   0   9   9   40.09    5.07
   0   9  10   10.00    2.69
   0   9  11    4.22    1.85
   0   9  12   26.41    4.41
   0   9  13   32.73    4.85
   0  10  -7   24.93    3.05
   0  10  -6    2.48    1.24
   0  10  -5   14.31    2.46
   0  10  -4  129.32    7.55
   0  10  -3  153.01    8.43
   0  10  -2  101.62    6.95
   0  10  -1   33.65    4.06
   0  10   0   24.00    3.46
   0  10   1   68.39    5.93
   0  10   2   16.64    3.07
   0  10   3  167.55    9.83
   0  10   4  106.28    7.92
   0  10   5   47.15    5.42
   0  10   6   39.27    4.97
   0  10   7   53.66    5.89
   0  10   8   52.91    5.96
   0  10   9   20.77    3.80
   0  10  10    8.30    2.70
   0  10  11   20.98    4.05
   0  11  -7   21.31    3.02
   0  11  -6   31.43    3.83
   0  11  -5   37.96    4.28
   0  11  -4   71.65    5.97
   0  11  -3   59.96    5.56
   0  11  -2   38.22    4.54
   0  11  -1   88.52    7.10
   0  11   0   59.27    5.86
   0  11   1   37.84    4.64
   0  11   2   49.90    5.47
   0  11   3   63.20    6.33
   0  11   4   73.24    6.99
   0  11   5   57.86    6.25
   0  11   6   36.26    4.99
   0  11   7   25.27    4.38
   0  11   8   30.71    4.79
   0  12  -6   18.24    3.15
   0  12  -5   21.13    3.36
   0  12  -4   21.32    3.52
   0  12  -3   23.55    3.61
   0  12  -2   33.17    4.42
   0  12  -1   29.76    4.42
   0  12   0   42.06    5.34
   0  12   1   27.84    4.34
   0  12   2   32.31    4.81
   0  12   3   42.11    5.46
   0  12   4   29.11    4.59
   0  12   5    7.46    2.59
   0  12   6   21.83    4.23
   0  13  -6    8.32    2.28
   0  13  -5    3.05    1.56
   0  13  -4    3.58    1.39
   0  13  -3    3.41    1.77
   0  13  -2    4.57    1.82
   0  13  -1    2.87    1.89
   0  13   0    8.21    2.74
   0  13   1   19.85    3.89
   0  13   2   29.50    4.82
   0  14  -5   16.72    3.39
   0  14  -4   12.04    3.02
   0  14  -3   42.50    5.55
   1 -13   4   19.70    3.63
   1 -13   5   18.17    3.48
   1 -12   4   54.26    5.51
   1 -12   5   45.50    5.11
   1 -12   6   10.29    2.64
   1 -12   7   16.21    3.23
   1 -12   8   28.30    4.25
   1 -11   4   87.30    6.60
   1 -11   5   41.57    4.64
   1 -11   6   40.95    4.70
   1 -11   7   19.98    3.33
   1 -11   8   22.29    3.60
   1 -11   9   22.74    3.71
   1 -11  10   20.86    3.66
   1 -10 -10   31.61    4.59
   1 -10   4   83.42    6.07
   1 -10   5    2.58    1.35
   1 -10   6    6.43    1.99
   1 -10   7    1.19    1.43
   1 -10   8    1.05    1.26
   1 -10   9    6.99    2.15
   1 -10  10   26.87    4.07
   1 -10  11   27.34    4.30
   1  -9 -11    3.94    1.81
   1  -9 -10    9.15    2.33
   1  -9  -9   34.12    4.41
   1  -9  -8   67.57    5.90
   1  -9   4   12.44    2.21
   1  -9   5    0.73    0.96
   1  -9   6    1.28    1.08
   1  -9   7   22.07    3.20
   1  -9   8   31.72    3.93
   1  -9   9   52.19    5.14
   1  -9  10   35.45    4.44
   1  -9  11   21.35    3.64
   1  -9  12    1.76    1.51
   1  -8 -12   18.54    3.44
   1  -8 -11   28.37    3.97
   1  -8 -10   46.25    4.93
   1  -8  -9   82.99    6.40
   1  -8  -8   34.71    4.04
   1  -8  -7  201.29    9.61
   1  -8  -6   49.45    4.53
   1  -8   4   71.90    5.04
   1  -8   5   46.19    4.11
   1  -8   6   66.45    5.08
   1  -8   7  111.20    6.79
   1  -8   8   51.65    4.79
   1  -8   9   15.86    2.82
   1  -8  10   19.57    3.13
   1  -8  11   10.39    2.61
   1  -8  12   15.04    3.06
   1  -8  13   12.39    3.01
   1  -7 -13   39.84    4.93
   1  -7 -12   33.14    4.33
   1  -7 -11   26.89    3.77
   1  -7 -10    3.07    1.54
   1  -7  -9   11.89    2.32
   1  -7  -8   12.96    2.47
   1  -7  -7    5.94    1.66
   1  -7  -6  163.92    7.91
   1  -7  -5  160.63    7.64
   1  -7   4  110.21    5.94
   1  -7   5  175.59    7.74
   1  -7   6  158.92    7.54
   1  -7   7   49.00    4.26
   1  -7   8   73.48    5.38
   1  -7   9   86.96    6.13
   1  -7  10  106.41    7.05
   1  -7  11   49.06    5.01
   1  -7  12   48.61    5.18
   1  -7  13   24.70    4.02
   1  -7  14   13.81    3.05
   1  -6 -14   19.51    3.61
   1  -6 -13   11.34    2.70
   1  -6 -12   22.06    3.42
   1  -6 -11   31.38    3.90
   1  -6 -10  122.83    7.45
   1  -6  -9   44.70    4.30
   1  -6  -8   53.43    4.46
   1  -6  -7  200.65    8.68
   1  -6  -6  177.73    7.80
   1  -6  -5  101.55    5.60
   1  -6  -4   16.61    2.18
   1  -6   4  543.49   13.93
   1  -6   5  201.34    7.94
   1  -6   6  104.91    5.79
   1  -6   7   32.52    3.27
   1  -6   8   55.51    4.53
   1  -6   9   30.80    3.54
   1  -6  10   -2.21    1.30
   1  -6  11    0.24    1.19
   1  -6  12    3.49    1.90
   1  -6  13   -0.38    1.45
   1  -6  14    0.09    1.23
   1  -5 -15    5.49    2.14
   1  -5 -14   15.20    3.13
   1  -5 -13   29.89    4.03
   1  -5 -12   73.40    6.04
   1  -5 -11   53.84    4.91
   1  -5 -10  125.08    7.19
   1  -5  -9   80.29    5.49
   1  -5  -8   51.39    4.14
   1  -5  -7  140.41    6.75
   1  -5  -6  236.71    8.62
   1  -5  -5   75.45    4.44
   1  -5  -4  476.67   12.29
   1  -5  -3   36.86    2.88
   1  -5   0  654.08   14.93
   1  -5   1  170.93    6.34
   1  -5   2  259.05    7.87
   1  -5   3   11.59    1.48
   1  -5   4   21.08    2.29
   1  -5   5   83.13    4.62
   1  -5   6    8.82    1.62
   1  -5   6    7.10    0.51
   1  -5   7   -0.26    0.76
   1  -5   8   36.91    3.52
   1  -5   9   31.22    3.46
   1  -5  10   36.50    3.96
   1  -5  11   61.49    5.32
   1  -5  12   13.03    2.54
   1  -5  13    1.33    1.16
   1  -5  14    3.94    1.74
   1  -5  15   10.75    2.76
   1  -4 -15   10.24    2.87
   1  -4 -14   47.73    5.06
   1  -4 -13   56.46    5.32
   1  -4 -12   30.44    3.81
   1  -4 -11  324.99   12.20
   1  -4 -10  136.08    7.22
   1  -4  -9   70.73    4.87
   1  -4  -8  162.77    7.27
   1  -4  -7  146.93    6.57
   1  -4  -6  111.85    5.41
   1  -4  -5   82.43    4.38
   1  -4  -4   63.59    3.62
   1  -4  -3  158.67    6.30
   1  -4  -3  163.38    5.78
   1  -4  -2  103.15    4.78
   1  -4  -1  492.87   11.74
   1  -4   0 1138.39   21.10
   1  -4   1  699.87   14.27
   1  -4   2   55.29    2.97
   1  -4   3  284.95    7.35
   1  -4   3  296.68    8.17
   1  -4   4  105.52    4.77
   1  -4   4  105.87    3.83
   1  -4   5  120.65    5.38
   1  -4   6    4.52    1.21
   1  -4   7   18.10    2.30
   1  -4   8   46.65    3.89
   1  -4   9  126.96    6.82
   1  -4  10  104.20    6.44
   1  -4  11   76.70    5.81
   1  -4  12   14.37    2.71
   1  -4  13   -1.95    1.43
   1  -4  14   18.36    3.47
   1  -4  15   21.50    3.83
   1  -3 -16   15.23    3.10
   1  -3 -15    5.90    2.14
   1  -3 -14   18.88    3.14
   1  -3 -13   19.87    3.17
   1  -3 -12    4.56    1.58
   1  -3 -11    6.48    1.78
   1  -3 -10    1.21    1.11
   1  -3 -10    0.39    0.36
   1  -3  -9   10.65    1.91
   1  -3  -9   13.77    1.24
   1  -3  -8   49.68    3.69
   1  -3  -8   45.95    2.15
   1  -3  -7   49.27    3.49
   1  -3  -7   50.56    2.13
   1  -3  -6    8.42    1.34
   1  -3  -6    1.83    0.72
   1  -3  -5  154.76    6.02
   1  -3  -5  158.63    5.80
   1  -3  -4  411.99   10.45
   1  -3  -4  405.96    9.80
   1  -3  -3   15.49    1.70
   1  -3  -3   15.79    1.54
   1  -3  -2 1018.27   18.86
   1  -3  -2 1006.35   17.83
   1  -3  -1  214.07    6.29
   1  -3   0  343.54    8.22
   1  -3   1  253.34    6.51
   1  -3   2  738.12   13.47
   1  -3   3    4.39    0.95
   1  -3   3    4.20    0.67
   1  -3   4   21.01    1.34
   1  -3   4   19.52    1.88
   1  -3   4   23.00    2.01
   1  -3   5   27.43    1.35
   1  -3   5   29.34    2.48
   1  -3   6    7.74    1.38
   1  -3   7  353.37   10.63
   1  -3   8   59.04    4.26
   1  -3   9  105.04    6.09
   1  -3  10   81.12    5.62
   1  -3  11   28.92    3.60
   1  -3  12   27.63    3.75
   1  -3  13   18.67    3.30
   1  -3  14   24.69    3.87
   1  -3  15   29.90    4.52
   1  -2 -16   11.97    2.78
   1  -2 -16    7.04    2.51
   1  -2 -15   28.01    3.95
   1  -2 -15   34.39    4.59
   1  -2 -14   85.79    6.46
   1  -2 -13   36.75    4.03
   1  -2 -12   14.58    2.53
   1  -2 -11   90.81    5.78
   1  -2 -10   19.80    2.56
   1  -2  -9   78.12    4.77
   1  -2  -8   56.16    3.50
   1  -2  -8   56.12    3.74
   1  -2  -7    9.65    1.52
   1  -2  -7    8.62    1.37
   1  -2  -6  580.98   12.70
   1  -2  -6  548.94   12.61
   1  -2  -5   85.37    3.91
   1  -2  -5   87.56    3.89
   1  -2  -5   82.84    4.06
   1  -2  -5   87.41    2.90
   1  -2  -4  583.07   12.30
   1  -2  -4  586.83   11.89
   1  -2  -4  594.96   10.27
   1  -2  -3  209.83    5.97
   1  -2  -3  205.16    5.51
   1  -2  -2  405.19    8.26
   1  -2  -2  414.37    8.99
   1  -2  -1  639.54   12.00
   1  -2   0  868.26   14.88
   1  -2   1  332.87    6.88
   1  -2   2  871.63   15.21
   1  -2   2  889.95   14.39
   1  -2   3    2.05    0.62
   1  -2   3    2.84    0.45
   1  -2   3    2.15    0.58
   1  -2   4   48.26    2.80
   1  -2   4   50.88    2.83
   1  -2   4   50.41    1.66
   1  -2   5   53.86    3.20
   1  -2   5   48.36    3.06
   1  -2   6  127.49    5.46
   1  -2   7    2.52    0.95
   1  -2   8   72.37    4.67
   1  -2   9    5.33    1.50
   1  -2  10   31.45    3.44
   1  -2  11   58.98    5.01
   1  -2  12   50.08    4.85
   1  -2  13   32.34    4.18
   1  -2  14   25.18    3.83
   1  -2  15   11.75    2.91
   1  -2  16    4.56    1.94
   1  -1 -16   16.87    3.31
   1  -1 -16   14.31    3.04
   1  -1 -15   30.36    4.18
   1  -1 -15   28.34    3.87
   1  -1 -14   16.06    2.85
   1  -1 -14   19.04    3.20
   1  -1 -13   33.47    3.86
   1  -1 -13   26.70    3.66
   1  -1 -12   24.98    3.17
   1  -1 -10   35.48    1.91
   1  -1  -9   13.68    1.14
   1  -1  -9   13.33    1.54
   1  -1  -8    8.63    1.20
   1  -1  -8    9.32    0.91
   1  -1  -7  342.73    8.43
   1  -1  -7  336.07    6.78
   1  -1  -6  736.14   14.18
   1  -1  -6  751.49   15.81
   1  -1  -6  736.51   12.18
   1  -1  -5 1461.69   23.97
   1  -1  -5 1434.06   24.32
   1  -1  -5 1428.11   25.13
   1  -1  -5 1470.14   21.85
   1  -1  -4   13.99    1.28
   1  -1  -4   16.70    1.52
   1  -1  -4   16.88    0.93
   1  -1  -4   18.17    1.44
   1  -1  -3  748.67   12.89
   1  -1  -3  749.62   13.39
   1  -1  -3  745.88   13.21
   1  -1  -2    3.10    0.59
   1  -1  -2    2.89    0.46
   1  -1  -2    2.54    0.44
   1  -1  -1  144.77    3.72
   1  -1   0    3.25    0.45
   1  -1   1  302.39    5.80
   1  -1   1  299.04    5.25
   1  -1   1  307.05    5.67
   1  -1   2  400.08    7.82
   1  -1   2  390.16    7.71
   1  -1   3    6.30    0.88
   1  -1   3    3.96    0.73
   1  -1   4  701.36   13.75
   1  -1   5  187.20    6.20
   1  -1   6  321.45    5.87
   1  -1   6  344.30    9.47
   1  -1   7  328.35    5.89
   1  -1   7  317.65    9.93
   1  -1   8  390.91   11.75
   1  -1   8  382.88    6.56
   1  -1   9  234.31    9.21
   1  -1  10   32.19    3.57
   1  -1  11   68.53    5.37
   1  -1  12   20.81    3.24
   1  -1  13   26.56    3.77
   1  -1  14    3.79    1.49
   1  -1  15    1.71    1.31
   1  -1  16   11.03    2.86
   1   0 -17   11.47    2.81
   1   0 -16    1.68    1.40
   1   0 -16    2.74    1.90
   1   0 -15   25.70    3.86
   1   0 -14   23.46    3.55
   1   0 -13   -0.78    0.97
   1   0 -13   -2.23    0.89
   1   0 -12   35.31    2.92
   1   0 -12   37.25    3.96
   1   0 -11   45.38    3.22
   1   0 -11   44.03    4.12
   1   0 -11   39.50    2.62
   1   0 -10  102.50    6.00
   1   0 -10   97.54    4.07
   1   0  -9  222.26    5.96
   1   0  -9  214.27    8.49
   1   0  -9  213.60    6.22
   1   0  -8   82.24    3.23
   1   0  -8   72.39    3.21
   1   0  -7  648.00   12.13
   1   0  -7  645.43   12.31
   1   0  -6  835.95   14.51
   1   0  -6  836.16   16.83
   1   0  -6  841.36   14.71
   1   0  -5  195.36    6.04
   1   0  -5  200.91    5.04
   1   0  -5  206.15    5.00
   1   0  -4  139.81    4.45
   1   0  -4  140.30    3.71
   1   0  -4  135.79    3.71
   1   0  -3 1916.99   28.95
   1   0  -3 1875.80   29.16
   1   0  -3 1918.26   28.44
   1   0  -3 1944.74   28.51
   1   0  -2   19.25    1.14
   1   0  -2   15.83    0.97
   1   0  -2   16.67    0.99
   1   0  -1  559.42    9.35
   1   0  -1  566.37    9.39
   1   0   0 1012.74   15.51
   1   0   0 1026.77   15.64
   1   0   1  413.54    7.00
   1   0   2  330.07    6.67
   1   0   3   17.71    1.42
   1   0   4  314.74    7.87
   1   0   5  255.20    7.51
   1   0   6  128.36    3.82
   1   0   6  118.41    5.25
   1   0   7  793.31   13.85
   1   0   7  749.46   17.19
   1   0   8  219.85    5.63
   1   0   8  215.11    8.35
   1   0   9   31.14    3.30
   1   0   9   28.95    1.82
   1   0  10    1.36    0.42
   1   0  10    0.85    0.90
   1   0  11   36.87    3.92
   1   0  12    4.88    1.73
   1   0  13    9.90    2.50
   1   0  14    6.98    2.25
   1   0  15   16.71    3.32
   1   1 -16   17.14    3.26
   1   1 -15   12.13    2.81
   1   1 -14   13.96    2.83
   1   1 -13   46.30    4.68
   1   1 -13   34.83    2.73
   1   1 -12   41.25    4.19
   1   1 -12   43.17    2.93
   1   1 -11  129.50    5.08
   1   1 -11  123.73    6.97
   1   1 -10  133.51    4.98
   1   1 -10  136.97    5.54
   1   1 -10  131.69    6.83
   1   1  -9   81.13    3.62
   1   1  -9   87.56    4.19
   1   1  -8    2.09    0.69
   1   1  -8    2.18    0.84
   1   1  -8    1.73    0.39
   1   1  -8    1.36    0.56
   1   1  -7    2.05    0.66
   1   1  -7    1.77    0.76
   1   1  -7    2.23    0.42
   1   1  -7    2.39    0.64
   1   1  -6    0.40    0.40
   1   1  -6    0.88    0.55
   1   1  -6    0.63    0.29
   1   1  -6    0.87    0.40
   1   1  -6    0.26    0.39
   1   1  -5  155.69    4.27
   1   1  -5  158.30    3.71
   1   1  -5  153.00    5.16
   1   1  -5  164.08    5.04
   1   1  -5  153.98    5.22
   1   1  -4  124.11    3.50
   1   1  -4  128.09    4.16
   1   1  -4  124.51    4.10
   1   1  -4  123.89    4.13
   1   1  -3   45.17    2.05
   1   1  -3   46.81    1.88
   1   1  -3   48.52    2.26
   1   1  -3   46.73    2.05
   1   1  -2   71.45    2.20
   1   1  -2   75.45    2.39
   1   1  -2   72.92    2.24
   1   1  -2   73.37    2.63
   1   1  -1  912.39   14.84
   1   1   0  357.44    6.14
   1   1   0  377.86    6.93
   1   1   1 2670.86   38.06
   1   1   1 2660.65   38.51
   1   1   3    0.99    0.45
   1   1   4  827.65   15.73
   1   1   5    0.14    0.58
   1   1   6  503.12   10.79
   1   1   6  518.77   12.61
   1   1   7   55.66    2.97
   1   1   7   50.47    3.67
   1   1   8   42.91    2.67
   1   1   8   35.82    3.28
   1   1   9   19.38    1.80
   1   1   9   17.88    2.51
   1   1  10   67.37    5.09
   1   1  10   64.14    3.43
   1   1  11    6.97    2.01
   1   1  11    3.57    0.87
   1   2 -16   16.65    3.43
   1   2 -15   42.36    5.01
   1   2 -14   44.77    4.75
   1   2 -13  105.86    7.04
   1   2 -12   47.14    4.43
   1   2 -12   41.94    2.60
   1   2 -11   37.82    3.76
   1   2 -11   35.74    2.35
   1   2 -10   75.85    5.05
   1   2 -10   76.33    3.36
   1   2  -9  121.30    6.11
   1   2  -9  116.74    4.14
   1   2  -8  141.22    6.13
   1   2  -8  135.84    4.26
   1   2  -8  144.73    5.87
   1   2  -7  385.97   10.52
   1   2  -7  386.99    8.20
   1   2  -7  401.50   10.40
   1   2  -7  382.84    6.84
   1   2  -6  375.92    9.78
   1   2  -6  372.67    7.83
   1   2  -6  385.92    9.89
   1   2  -6  394.85    9.82
   1   2  -5   33.33    1.75
   1   2  -5   31.80    2.26
   1   2  -5   32.88    2.40
   1   2  -5   34.49    2.32
   1   2  -4   95.15    3.63
   1   2  -4   94.85    3.99
   1   2  -3   27.04    1.66
   1   2  -3   25.25    1.89
   1   2  -2   37.92    2.19
   1   2  -1  541.13   10.48
   1   2   0   59.05    2.15
   1   2   0   63.09    2.50
   1   2   1  714.02   12.36
   1   2   1  700.48   12.13
   1   2   2  374.63    8.15
   1   2   2  378.21    6.43
   1   2   2  373.53    7.20
   1   2   5   20.79    1.92
   1   2   6   57.95    3.33
   1   2   7   32.41    2.58
   1   2   8   19.54    2.11
   1   2   9   10.14    1.59
   1   2  10   45.28    3.32
   1   2  11    1.68    0.82
   1   3 -14   56.84    5.46
   1   3 -13   64.85    5.59
   1   3 -12    5.13    1.66
   1   3 -11    0.05    0.82
   1   3 -10   74.20    5.09
   1   3  -9  205.97    8.25
   1   3  -6   71.86    4.15
   1   3  -5   50.19    2.98
   1   3  -5   46.04    3.18
   1   3  -4    3.51    0.91
   1   3  -4    1.83    0.59
   1   3  -3  424.67   10.32
   1   3  -2  408.78    9.73
   1   3  -1   31.50    2.14
   1   3   0  866.90   14.99
   1   3   0  845.48   15.52
   1   3   1 1194.28   20.09
   1   3   1 1189.21   19.81
   1   3   2  167.01    5.20
   1   3   2  161.73    4.45
   1   3   3  604.65   12.50
   1   3   3  609.85   10.59
   1   3   4  398.27   10.38
   1   3   5   30.86    2.61
   1   3   6   77.27    4.33
   1   3   7   -0.10    0.62
   1   3   8  120.57    5.83
   1   3   9  142.53    6.50
   1   3  10   45.18    3.65
   1   3  11   80.83    5.05
   1   3  12  151.99    7.05
   1   4  -8    7.74    0.76
   1   4  -7  164.71    4.56
   1   4  -3  127.67    5.50
   1   4  -2   69.34    3.81
   1   4  -1  267.71    6.99
   1   4  -1  273.61    7.87
   1   4   0   15.80    1.49
   1   4   0   17.89    1.73
   1   4   1  851.63   16.21
   1   4   1  851.26   15.99
   1   4   2  321.43    8.53
   1   4   2  321.39    7.70
   1   4   3  385.11   10.81
   1   4   3  407.24   10.20
   1   4   3  396.09    8.50
   1   4   4  205.55    7.61
   1   4   4  214.26    5.32
   1   4   5  285.02    9.36
   1   4   6  208.24    8.08
   1   4   7  214.40    8.41
   1   4   8  116.91    6.19
   1   4   9   87.19    5.45
   1   4  10    8.75    1.86
   1   4  11   46.04    4.10
   1   4  12   42.10    4.00
   1   5  -9    0.90    0.31
   1   5  -8   26.21    1.76
   1   5  -7   97.44    3.89
   1   5  -6  121.39    4.62
   1   5  -5   65.28    3.44
   1   5  -1  253.16    7.39
   1   5  -1  259.64    8.27
   1   5   0  170.96    5.91
   1   5   0  164.30    6.17
   1   5   1   96.43    5.10
   1   5   1  102.10    4.60
   1   5   1  100.61    4.49
   1   5   2  240.12    8.53
   1   5   2  248.47    7.13
   1   5   3   27.35    2.78
   1   5   3   31.13    2.16
   1   5   4   42.96    3.57
   1   5   4   43.66    2.42
   1   5   5  161.59    7.42
   1   5   5  180.84    4.96
   1   5   6   36.78    3.51
   1   5   7  159.29    7.69
   1   5   8  216.53    9.30
   1   5   9   82.68    5.72
   1   5  10    8.51    1.91
   1   5  11   13.71    2.44
   1   5  12   34.39    3.92
   1   6  -9  198.58    5.66
   1   6  -8  222.86    6.68
   1   6  -7  177.03    6.14
   1   6  -6   35.93    2.72
   1   6  -5  172.71    6.52
   1   6  -4  310.13    9.40
   1   6  -3   93.75    4.90
   1   6  -2  224.70    8.15
   1   6  -1  109.88    5.62
   1   6   0   80.31    4.87
   1   6   1   54.68    4.06
   1   6   1   56.80    3.63
   1   6   2    1.28    0.59
   1   6   2    0.54    0.74
   1   6   3    4.23    0.95
   1   6   3    3.66    1.31
   1   6   4   34.29    3.52
   1   6   4   35.02    2.41
   1   6   5   90.64    5.87
   1   6   5   97.72    3.87
   1   6   6  120.71    6.93
   1   6   6  125.51    4.09
   1   6   7  147.63    7.96
   1   6   8   54.16    4.85
   1   6   9    8.14    2.07
   1   6  10    1.58    0.95
   1   6  11    4.51    1.71
   1   6  12    9.60    2.29
   1   7  -9   27.59    2.25
   1   7  -8   37.94    2.87
   1   7  -7   22.73    2.36
   1   7  -6  199.92    7.52
   1   7  -5   91.45    5.06
   1   7  -4   45.15    3.58
   1   7  -3   76.10    4.81
   1   7  -2   97.46    5.68
   1   7  -1   78.66    5.15
   1   7   0   56.66    4.42
   1   7   1   25.28    3.05
   1   7   2    4.03    1.50
   1   7   3   43.58    4.17
   1   7   4   76.43    5.58
   1   7   4   67.71    3.75
   1   7   5  240.49   10.52
   1   7   5  257.46    7.52
   1   7   6   80.05    5.99
   1   7   7   17.91    2.97
   1   7   8  121.62    7.76
   1   7   9   44.98    4.81
   1   7  10   49.57    5.14
   1   7  11   52.84    5.39
   1   7  12   17.60    3.14
   1   7  13   25.18    3.83
   1   8  -9   53.49    3.57
   1   8  -8  132.35    6.10
   1   8  -7   47.31    3.69
   1   8  -6   19.69    2.48
   1   8  -5    1.42    0.87
   1   8  -4    3.02    1.14
   1   8  -3    3.79    1.28
   1   8  -2  152.07    7.62
   1   8  -1   94.78    6.08
   1   8   0  130.73    7.27
   1   8   1  255.93   10.71
   1   8   2  175.70    8.92
   1   8   3  103.50    6.88
   1   8   4   64.61    5.54
   1   8   5    4.56    1.59
   1   8   6   17.17    3.11
   1   8   7   37.29    4.52
   1   8   8    9.26    2.51
   1   8   9   35.23    4.55
   1   8  10   33.75    4.56
   1   8  11   14.71    3.10
   1   8  12    3.84    1.65
   1   8  13    9.77    2.64
   1   9  -8   10.35    1.86
   1   9  -7   18.03    2.51
   1   9  -6    2.57    1.20
   1   9  -5    1.03    0.94
   1   9  -4    2.29    1.34
   1   9  -3   91.26    6.17
   1   9  -2   83.09    6.04
   1   9  -1   45.27    4.46
   1   9   0   46.36    4.60
   1   9   1   70.47    5.78
   1   9   2   72.51    6.01
   1   9   3    2.62    1.44
   1   9   4   46.52    5.13
   1   9   5  127.99    8.49
   1   9   6   17.45    3.30
   1   9   7   33.28    4.49
   1   9   8   44.36    5.30
   1   9   9   32.78    4.68
   1   9  10   26.52    4.32
   1   9  11    7.17    2.24
   1   9  12   31.30    4.70
   1  10  -8   38.42    3.77
   1  10  -7   66.35    5.15
   1  10  -6   76.20    5.63
   1  10  -5   71.45    5.61
   1  10  -4   74.46    5.86
   1  10  -3  173.94    9.23
   1  10  -2  128.48    8.03
   1  10  -1   15.64    2.87
   1  10   0   24.50    3.64
   1  10   1   13.04    2.73
   1  10   2   26.95    3.99
   1  10   3  168.07   10.00
   1  10   4  118.20    8.47
   1  10   5   55.37    5.93
   1  10   6   43.70    5.33
   1  10   7   25.39    4.20
   1  10   8   17.78    3.76
   1  10   9   13.76    3.24
   1  10  10    5.13    1.69
   1  11  -7   38.94    4.22
   1  11  -6   41.34    4.45
   1  11  -5    9.80    2.27
   1  11  -4   59.35    5.57
   1  11  -3   91.02    7.01
   1  11  -2   80.73    6.68
   1  11  -1   45.91    5.12
   1  11   0   31.37    4.34
   1  11   1   44.04    5.25
   1  11   2   54.48    5.91
   1  11   3   32.57    4.75
   1  11   4   45.98    5.55
   1  11   5   14.53    3.50
   1  11   6    7.96    2.53
   1  11   7   19.54    3.88
   1  11   8   25.72    4.54
   1  12  -6   13.22    2.74
   1  12  -5   30.23    4.19
   1  12  -4   19.89    3.64
   1  12  -3   25.56    3.96
   1  12  -2   30.97    4.37
   1  12  -1   44.86    5.38
   1  12   0   23.27    4.02
   1  12   1    3.43    1.94
   1  12   2    6.16    2.26
   1  12   3   42.02    5.57
   1  12   4   32.35    4.98
   1  12   5   62.51    6.96
   1  13  -6   21.91    3.65
   1  13  -5   20.60    3.81
   1  13  -4    3.97    1.92
   1  13  -3   10.53    2.63
   1  13  -2   46.48    5.56
   1  13  -1   44.13    5.75
   1  13   0   14.17    3.36
   1  13   1   16.57    3.53
   1  14  -5    5.24    2.06
   1  14  -4    0.28    1.48
   2 -12   4   32.94    4.34
   2 -12   5   50.86    5.44
   2 -12   6   37.98    4.84
   2 -12   7   14.15    3.13
   2 -11   4   83.01    6.54
   2 -11   5   95.83    7.12
   2 -11   6   42.47    4.83
   2 -11   7    3.16    1.64
   2 -11   8   11.17    2.69
   2 -11   9   13.09    2.81
   2 -10   4   66.30    5.52
   2 -10   5   37.35    4.16
   2 -10   6    2.75    1.27
   2 -10   7    6.46    1.92
   2 -10   8   16.32    3.04
   2 -10   9   13.51    2.78
   2 -10  10   15.36    3.25
   2 -10  11   13.39    3.06
   2  -9 -11   22.87    3.76
   2  -9 -10   60.88    5.87
   2  -9  -9   57.13    5.60
   2  -9   4   74.25    5.53
   2  -9   5   33.09    3.73
   2  -9   6    2.24    1.29
   2  -9   7    1.66    1.14
   2  -9   8   18.28    3.15
   2  -9   9   21.12    3.40
   2  -9  10   24.43    3.69
   2  -9  11   10.59    2.72
   2  -9  12    7.95    2.59
   2  -8 -12   10.70    2.60
   2  -8 -11   48.81    5.27
   2  -8 -10   49.23    5.03
   2  -8  -9   31.71    3.96
   2  -8  -8   22.57    3.24
   2  -8   4   69.35    5.03
   2  -8   5   43.97    4.08
   2  -8   6   42.32    4.18
   2  -8   7   43.28    4.30
   2  -8   8   20.25    3.05
   2  -8   9   11.77    2.52
   2  -8  10   16.09    3.08
   2  -8  11    9.81    2.55
   2  -8  12    5.39    2.22
   2  -8  13    7.92    2.49
   2  -7 -13   66.50    6.32
   2  -7 -12   44.77    4.93
   2  -7 -11    7.63    2.10
   2  -7 -10   11.27    2.32
   2  -7  -9   48.81    4.61
   2  -7  -8    0.54    0.86
   2  -7  -7    2.57    1.21
   2  -7  -6  107.89    6.29
   2  -7   4   47.57    3.91
   2  -7   5   54.11    4.26
   2  -7   6   59.82    4.67
   2  -7   7   18.99    2.78
   2  -7   8   28.55    3.49
   2  -7   9   54.32    4.92
   2  -7  10   63.95    5.66
   2  -7  11  101.28    7.37
   2  -7  12   69.64    6.39
   2  -7  13   50.47    5.64
   2  -6 -14   11.47    2.71
   2  -6 -13    7.08    2.21
   2  -6 -12   16.48    2.94
   2  -6 -11   34.03    4.00
   2  -6 -10   50.41    4.64
   2  -6  -9   39.08    3.94
   2  -6  -8   35.04    3.63
   2  -6  -7   79.12    5.22
   2  -6  -6  332.23   11.14
   2  -6  -5  221.25    8.53
   2  -6   4   20.13    2.20
   2  -6   4   21.43    2.53
   2  -6   5   28.96    3.00
   2  -6   5   30.43    2.56
   2  -6   6   27.08    3.05
   2  -6   6   28.75    2.37
   2  -6   6   30.86    1.45
   2  -6   7   16.36    2.43
   2  -6   8    5.44    1.60
   2  -6   9   23.82    3.20
   2  -6  10   20.96    3.19
   2  -6  11   15.16    2.89
   2  -6  12   15.30    3.08
   2  -6  13    0.68    1.48
   2  -6  14    0.57    1.68
   2  -5 -15    7.65    2.31
   2  -5 -14    7.99    2.34
   2  -5 -13   71.63    6.04
   2  -5 -12   64.83    5.56
   2  -5 -11   63.39    5.24
   2  -5 -10   63.50    5.00
   2  -5  -9   32.34    3.46
   2  -5  -8    0.41    0.81
   2  -5  -7  208.13    8.21
   2  -5  -6  676.26   16.18
   2  -5  -5  167.08    6.77
   2  -5  -4  544.38   13.38
   2  -5   1   74.99    4.20
   2  -5   2  155.90    6.09
   2  -5   3   45.68    3.06
   2  -5   3   46.01    3.34
   2  -5   4  276.46    8.01
   2  -5   4  273.87    8.88
   2  -5   5  345.63   10.57
   2  -5   5  351.21    8.96
   2  -5   5  343.90    6.72
   2  -5   6   41.73    2.57
   2  -5   6   45.78    3.67
   2  -5   7   42.28    2.35
   2  -5   7   45.66    3.81
   2  -5   8   44.30    3.95
   2  -5   9   47.12    4.39
   2  -5  10   14.22    2.64
   2  -5  11    3.54    1.62
   2  -5  12   22.32    3.48
   2  -5  13    3.06    1.60
   2  -5  14   -4.07    1.87
   2  -4 -16    4.65    1.88
   2  -4 -15   25.45    3.84
   2  -4 -14   24.54    3.58
   2  -4 -13   34.85    4.09
   2  -4 -12   17.63    2.86
   2  -4 -11   60.54    4.95
   2  -4 -10   16.27    2.54
   2  -4  -9   30.76    3.17
   2  -4  -8   44.09    3.57
   2  -4  -7   61.68    4.07
   2  -4  -6   79.59    4.39
   2  -4  -5  129.62    5.48
   2  -4  -4   61.15    3.58
   2  -4  -2   67.80    3.95
   2  -4  -1   13.95    1.75
   2  -4   0  426.20   10.74
   2  -4   1    4.66    1.01
   2  -4   2  164.65    5.71
   2  -4   3   49.71    3.18
   2  -4   3   50.78    2.91
   2  -4   4  131.51    5.52
   2  -4   4  126.96    3.38
   2  -4   4  133.74    4.71
   2  -4   5   32.64    2.11
   2  -4   5   29.12    1.13
   2  -4   5   28.87    2.68
   2  -4   6   92.70    3.46
   2  -4   6   96.55    5.14
   2  -4   7   89.44    3.06
   2  -4   7   91.72    5.32
   2  -4   8  100.18    5.85
   2  -4   9   69.04    5.13
   2  -4  10   59.98    4.99
   2  -4  11   36.17    4.11
   2  -4  12   11.26    2.49
   2  -4  13    0.81    1.05
   2  -4  14    5.53    1.81
   2  -4  15   15.92    3.36
   2  -3 -16   10.13    2.55
   2  -3 -15    3.56    1.38
   2  -3 -14   16.41    2.95
   2  -3 -13   32.40    3.81
   2  -3 -12   76.48    5.54
   2  -3 -11   59.44    4.67
   2  -3 -10  400.52   12.50
   2  -3 -10  405.93    9.96
   2  -3  -9  130.55    6.32
   2  -3  -9  133.46    4.94
   2  -3  -8   40.28    3.28
   2  -3  -8   40.69    2.49
   2  -3  -7  128.78    5.63
   2  -3  -7  132.02    4.57
   2  -3  -6    1.17    0.76
   2  -3  -5  311.16    9.35
   2  -3  -5  315.66    8.55
   2  -3  -4   31.73    2.27
   2  -3  -4   32.60    2.65
   2  -3  -3  252.21    6.88
   2  -3  -3  258.29    7.82
   2  -3  -2  861.81   17.10
   2  -3  -1   67.96    3.48
   2  -3   0  290.44    7.76
   2  -3   1  125.35    4.57
   2  -3   2   39.64    2.41
   2  -3   2   41.96    1.98
   2  -3   2   37.74    2.31
   2  -3   3    4.38    0.85
   2  -3   3    2.44    0.76
   2  -3   3    2.90    0.50
   2  -3   4   37.84    1.46
   2  -3   4   41.16    2.82
   2  -3   4   37.17    2.11
   2  -3   4   41.93    2.85
   2  -3   5  125.41    3.94
   2  -3   5  129.21    5.48
   2  -3   6  217.29    7.83
   2  -3   6  218.46    5.24
   2  -3   7   20.33    2.47
   2  -3   7   21.26    1.23
   2  -3   8  102.30    5.80
   2  -3   9  130.33    6.93
   2  -3  10   29.48    3.49
   2  -3  11   20.54    3.06
   2  -3  12   12.53    2.72
   2  -3  13   22.65    3.55
   2  -3  14   38.81    4.88
   2  -3  15   36.96    4.96
   2  -2 -17    9.11    2.70
   2  -2 -16   14.22    2.82
   2  -2 -16    7.69    2.54
   2  -2 -15   24.46    3.51
   2  -2 -15   21.26    3.01
   2  -2 -15   27.92    4.13
   2  -2 -14   58.35    5.24
   2  -2 -14   57.17    4.76
   2  -2 -13   45.71    4.43
   2  -2 -12   45.75    4.15
   2  -2 -11   12.86    2.19
   2  -2 -10    3.56    1.04
   2  -2  -9  123.85    5.91
   2  -2  -9  123.59    5.10
   2  -2  -8    8.60    1.49
   2  -2  -8    7.30    1.33
   2  -2  -8    9.36    1.30
   2  -2  -7   85.72    4.43
   2  -2  -7   87.91    4.30
   2  -2  -7   84.73    3.82
   2  -2  -6   46.70    2.87
   2  -2  -6   47.37    2.68
   2  -2  -6   50.80    3.23
   2  -2  -5   53.03    2.87
   2  -2  -5   55.82    2.80
   2  -2  -5   50.51    3.12
   2  -2  -5   57.49    3.33
   2  -2  -4  972.26   17.13
   2  -2  -4  948.56   16.96
   2  -2  -4  983.13   18.39
   2  -2  -3   38.46    2.08
   2  -2  -3   38.68    2.51
   2  -2  -2   92.19    3.83
   2  -2  -1  320.16    7.79
   2  -2   0  488.73    9.58
   2  -2   0  471.34    9.97
   2  -2   1  590.20   10.73
   2  -2   1  594.72   11.42
   2  -2   2  397.83    8.65
   2  -2   2  408.49    7.67
   2  -2   2  400.43    8.42
   2  -2   3  657.24   13.07
   2  -2   3  658.43   10.95
   2  -2   3  652.57   11.91
   2  -2   3  645.32   12.93
   2  -2   4   39.89    2.63
   2  -2   4   38.58    1.93
   2  -2   4   35.42    2.49
   2  -2   5   61.65    3.61
   2  -2   5   59.01    2.33
   2  -2   5   55.57    3.40
   2  -2   6   50.53    2.07
   2  -2   6   55.75    3.65
   2  -2   7   22.84    2.50
   2  -2   7   22.50    1.26
   2  -2   8   76.99    4.89
   2  -2   8   68.27    2.12
   2  -2   9   16.14    2.40
   2  -2  10   17.85    2.65
   2  -2  11   63.01    5.29
   2  -2  12   22.10    3.36
   2  -2  13   24.78    3.65
   2  -2  14   11.31    2.72
   2  -2  15    2.60    1.89
   2  -1 -17    2.43    1.75
   2  -1 -16   10.07    2.60
   2  -1 -16   10.06    2.41
   2  -1 -15    9.68    2.52
   2  -1 -15    6.08    1.81
   2  -1 -14   33.95    3.86
   2  -1 -14   41.15    3.71
   2  -1 -14   47.84    4.98
   2  -1 -13   42.32    4.12
   2  -1 -13   52.75    4.18
   2  -1 -13   54.47    5.13
   2  -1 -12    7.51    1.66
   2  -1 -12    5.28    1.41
   2  -1 -11   12.72    2.04
   2  -1 -11   13.39    1.74
   2  -1 -10   41.19    3.01
   2  -1 -10   39.80    3.35
   2  -1 -10   40.13    2.34
   2  -1  -9  147.03    5.74
   2  -1  -9  136.16    5.98
   2  -1  -9  139.34    4.55
   2  -1  -8  148.79    5.65
   2  -1  -8  141.50    5.79
   2  -1  -8  149.60    4.65
   2  -1  -7   22.56    2.04
   2  -1  -7   21.53    1.97
   2  -1  -7   20.71    1.55
   2  -1  -6  225.62    6.56
   2  -1  -6  229.85    7.31
   2  -1  -6  243.30    6.98
   2  -1  -5  648.50   12.45
   2  -1  -5  648.65   13.38
   2  -1  -5  634.33   13.10
   2  -1  -4   44.13    2.12
   2  -1  -4   41.33    2.36
   2  -1  -4   42.80    2.46
   2  -1  -4   42.17    2.44
   2  -1  -3  697.12   11.94
   2  -1  -3  702.98   13.57
   2  -1  -3  700.53   13.27
   2  -1  -3  719.31   13.40
   2  -1  -2    8.43    0.99
   2  -1  -2    8.31    1.01
   2  -1  -2   10.05    1.08
   2  -1  -1 1003.51   16.89
   2  -1  -1  995.58   17.01
   2  -1   0  484.83    9.23
   2  -1   1 9999.00  139.03
   2  -1   1 9914.69  139.41
   2  -1   2 6271.01   87.80
   2  -1   2 6049.64   87.59
   2  -1   3  485.32   10.15
   2  -1   3  480.27   10.05
   2  -1   4  189.74    5.95
   2  -1   5  103.27    4.62
   2  -1   6   90.10    4.61
   2  -1   7   11.24    1.80
   2  -1   8   73.18    4.80
   2  -1   9   84.02    2.99
   2  -1   9   81.84    5.36
   2  -1  10   30.73    1.63
   2  -1  10   26.26    3.31
   2  -1  11   26.30    3.45
   2  -1  12   41.05    4.51
   2  -1  13   16.79    3.02
   2  -1  14   -0.16    1.07
   2  -1  15    0.09    1.03
   2   0 -17   14.92    2.98
   2   0 -16    9.38    2.37
   2   0 -16    5.04    1.75
   2   0 -15   28.86    3.97
   2   0 -15   28.29    3.70
   2   0 -14    5.94    2.00
   2   0 -14    7.08    2.00
   2   0 -14    6.84    1.47
   2   0 -13    4.25    1.63
   2   0 -13    7.35    1.51
   2   0 -12   45.33    3.52
   2   0 -12   41.89    4.15
   2   0 -11   40.34    3.21
   2   0 -11   35.79    3.71
   2   0 -11   38.80    2.72
   2   0 -10  111.34    4.59
   2   0 -10  119.54    5.40
   2   0 -10  109.46    6.16
   2   0 -10  118.09    4.77
   2   0  -9    8.62    1.22
   2   0  -9   11.23    1.37
   2   0  -9    7.40    1.34
   2   0  -8  233.30    7.42
   2   0  -8  242.30    6.86
   2   0  -8  242.53    6.85
   2   0  -7  183.01    6.19
   2   0  -7  182.19    5.68
   2   0  -7  197.13    5.83
   2   0  -6  441.35   10.39
   2   0  -6  459.41   10.87
   2   0  -6  474.81    9.99
   2   0  -6  447.06    9.82
   2   0  -5  363.29    8.71
   2   0  -5  356.67    8.67
   2   0  -5  375.12    8.32
   2   0  -5  367.34    8.31
   2   0  -4  525.34   10.86
   2   0  -4  545.61   10.58
   2   0  -4  529.08   10.51
   2   0  -4  524.36   10.53
   2   0  -3   69.94    2.04
   2   0  -3   69.07    2.96
   2   0  -3   65.88    2.45
   2   0  -3   72.62    2.95
   2   0  -2  599.26   11.50
   2   0  -2  613.89    9.95
   2   0  -2  622.74   11.87
   2   0  -1    2.43    0.57
   2   0  -1    3.63    0.65
   2   0   0  272.90    6.32
   2   0   0  284.48    6.46
   2   0   1    4.40    0.52
   2   0   2    3.64    0.68
   2   0   3   86.88    3.41
   2   0   4   90.89    3.94
   2   0   5    0.96    0.48
   2   0   6   69.29    4.03
   2   0   7  260.84    8.98
   2   0   8  202.01    8.25
   2   0   9   14.54    1.51
   2   0   9   13.82    2.29
   2   0  10   33.99    2.32
   2   0  10   45.10    4.19
   2   0  11    1.04    1.20
   2   0  12   26.28    3.61
   2   0  13    6.30    2.16
   2   0  14   12.47    2.84
   2   0  15    9.57    2.59
   2   1 -17   12.51    2.81
   2   1 -16   13.29    2.93
   2   1 -15   32.87    4.18
   2   1 -14   76.88    6.24
   2   1 -13  119.85    7.40
   2   1 -13  123.04    5.68
   2   1 -12  113.66    6.91
   2   1 -12  121.43    5.51
   2   1 -11   96.44    4.73
   2   1 -11   96.36    6.00
   2   1 -10   31.18    2.07
   2   1 -10   29.98    2.50
   2   1 -10   30.69    3.15
   2   1  -9   40.19    2.79
   2   1  -9   42.97    3.50
   2   1  -9   45.18    3.06
   2   1  -9   43.44    2.43
   2   1  -8   72.00    3.61
   2   1  -8   66.66    4.14
   2   1  -8   69.16    3.08
   2   1  -8   76.58    3.92
   2   1  -7  121.06    4.58
   2   1  -7  114.00    3.97
   2   1  -7  119.00    5.16
   2   1  -7  121.68    4.85
   2   1  -6  174.15    5.45
   2   1  -6  168.49    4.86
   2   1  -6  172.79    5.81
   2   1  -6  162.15    5.72
   2   1  -6  174.46    5.76
   2   1  -5  805.93   14.95
   2   1  -5  794.26   14.98
   2   1  -5  774.99   14.99
   2   1  -5  822.31   15.46
   2   1  -4    4.01    0.77
   2   1  -4    6.26    0.84
   2   1  -4    4.70    0.78
   2   1  -4    3.81    0.63
   2   1  -3  520.45    9.34
   2   1  -3  508.25   10.41
   2   1  -3  524.02    9.30
   2   1  -3  528.50   10.88
   2   1  -2 1593.82   23.19
   2   1  -2 1551.43   25.32
   2   1  -2 1599.64   25.68
   2   1  -1  280.57    6.81
   2   1   0   11.84    1.13
   2   1   0   11.76    1.21
   2   1   1  392.53    8.02
   2   1   2   11.75    1.05
   2   1   3  555.26   11.19
   2   1   4   67.43    3.40
   2   1   5  182.94    6.38
   2   1   6   43.63    3.26
   2   1   7   28.59    2.79
   2   1   8  123.31    5.10
   2   1   8  125.23    6.32
   2   1   9   39.02    2.81
   2   1   9   37.34    3.66
   2   1  10   22.03    2.14
   2   1  10   25.58    3.15
   2   1  11   28.49    2.47
   2   1  11   32.15    3.78
   2   1  12   75.88    6.09
   2   2 -16   21.81    3.71
   2   2 -15   30.17    4.04
   2   2 -14   20.51    3.19
   2   2 -13   22.56    2.29
   2   2 -13   15.40    2.72
   2   2 -12   63.28    5.10
   2   2 -12   68.48    3.89
   2   2 -11    4.87    1.40
   2   2 -11    5.42    1.10
   2   2 -10   24.06    2.79
   2   2 -10   23.45    2.12
   2   2 -10   21.64    1.51
   2   2  -9  116.26    5.85
   2   2  -9  121.56    4.83
   2   2  -9  118.90    3.90
   2   2  -8   58.00    3.85
   2   2  -8   60.46    3.21
   2   2  -8   64.48    2.74
   2   2  -7  189.56    6.78
   2   2  -7  197.30    6.05
   2   2  -7  203.83    7.06
   2   2  -6  120.23    4.88
   2   2  -6  130.35    4.61
   2   2  -6  129.95    5.33
   2   2  -6  132.52    5.03
   2   2  -5  385.62    9.00
   2   2  -5  389.20    8.94
   2   2  -5  386.97    9.07
   2   2  -5  399.43   10.02
   2   2  -4  478.16    9.75
   2   2  -4  484.61   11.13
   2   2  -3    9.07    1.23
   2   2  -3    9.37    0.91
   2   2  -2   62.45    3.07
   2   2  -1  572.27    9.60
   2   2  -1  569.96   11.68
   2   2   0  596.77   10.39
   2   2   0  581.37   11.70
   2   2   1  164.80    4.63
   2   2   1  167.55    4.99
   2   2   2   62.06    2.46
   2   2   8   28.05    2.61
   2   2   9   51.17    3.62
   2   2  10    4.78    1.19
   2   2  11   13.84    2.02
   2   3 -14   38.87    4.42
   2   3 -13   47.89    4.72
   2   3 -12   54.61    4.76
   2   3 -11    2.73    1.15
   2   3 -10   32.39    3.26
   2   3 -10   31.68    1.69
   2   3  -9  166.77    4.58
   2   3  -6  686.72   14.52
   2   3  -5   37.22    2.45
   2   3  -5   37.59    2.90
   2   3  -4    1.69    0.74
   2   3  -3  310.97    8.70
   2   3  -2  861.58   16.95
   2   3  -1  595.87   10.91
   2   3  -1  591.38   12.65
   2   3   0  334.53    7.38
   2   3   0  323.72    8.30
   2   3   1   14.96    1.37
   2   3   1   12.95    1.39
   2   3   2  790.05   13.88
   2   3   2  791.38   14.92
   2   3   7   72.75    4.57
   2   3   8  175.78    7.38
   2   3   9  187.33    7.87
   2   3  10   86.51    5.32
   2   3  11    6.37    1.57
   2   4  -2   34.08    2.09
   2   4  -2   32.36    2.64
   2   4  -1   23.91    1.79
   2   4  -1   25.95    2.29
   2   4   0   34.70    2.27
   2   4   0   43.88    2.84
   2   4   1  355.70    8.89
   2   4   1  366.98    9.24
   2   4   2  727.49   14.77
   2   4   2  693.72   14.18
   2   4   3   94.08    3.17
   2   4   3   94.59    3.94
   2   4   6   65.45    4.52
   2   4   7  109.38    6.05
   2   4   8   77.84    5.17
   2   4   9   93.48    5.83
   2   4  10   78.78    5.46
   2   4  11   23.10    2.99
   2   4  12   34.19    3.74
   2   5 -10  142.04    4.53
   2   5  -2  345.22    8.76
   2   5  -1  282.58    7.82
   2   5   0  416.71   10.18
   2   5   0  410.99   10.90
   2   5   1  301.88    8.76
   2   5   2  612.62   13.55
   2   5   3    3.91    0.96
   2   5   4    1.33    0.55
   2   5   4    0.61    0.25
   2   5   5  186.73    8.24
   2   5   6   23.04    2.87
   2   5   7   66.74    5.03
   2   5   8   31.89    3.53
   2   5   9   73.88    5.65
   2   5  10   -0.14    1.24
   2   5  11   -0.24    1.20
   2   5  12    8.18    1.99
   2   6 -10    8.07    1.21
   2   6  -9    0.03    0.60
   2   6   3  246.25    7.83
   2   6   4  101.01    6.25
   2   6   4  108.63    3.52
   2   6   4  107.48    4.76
   2   6   5   45.86    4.30
   2   6   5   49.21    3.01
   2   6   6   49.42    4.49
   2   6   7   55.43    4.90
   2   6   8   31.35    3.80
   2   6   9   -0.05    1.16
   2   6  10    1.82    1.59
   2   6  11    4.38    1.57
   2   6  12   29.75    3.97
   2   7  -9  110.88    5.21
   2   7  -8   19.89    2.28
   2   7  -7  137.12    6.27
   2   7   1  204.29    9.13
   2   7   2  189.78    8.90
   2   7   3   95.10    6.33
   2   7   4   76.99    5.85
   2   7   5  121.25    7.55
   2   7   6   67.04    5.65
   2   7   7   22.23    3.35
   2   7   8   41.66    4.70
   2   7   9   33.10    4.24
   2   7  10   23.43    3.71
   2   7  11   22.14    3.69
   2   7  12   30.06    4.33
   2   8  -9   37.04    3.24
   2   8  -8   87.10    5.19
   2   8  -7   55.81    4.25
   2   8  -6   66.18    4.75
   2   8  -5   71.73    5.02
   2   8  -4    3.10    1.10
   2   8  -3    7.12    1.76
   2   8  -2   52.71    4.54
   2   8  -1  163.81    8.32
   2   8   0   10.71    2.13
   2   8   1   19.17    2.97
   2   8   2   42.66    4.43
   2   8   3   22.71    3.32
   2   8   4    7.80    2.07
   2   8   5    6.49    1.96
   2   8   6   54.31    5.48
   2   8   7   46.19    5.07
   2   8   8   40.49    4.87
   2   8   9   74.81    6.73
   2   8  10   45.45    5.37
   2   8  11   10.63    3.18
   2   8  12    0.32    1.26
   2   9  -8   45.18    4.05
   2   9  -7   12.50    2.27
   2   9  -6   12.98    2.28
   2   9  -5    0.71    1.27
   2   9  -4    0.16    0.82
   2   9  -3   33.26    3.85
   2   9  -2  250.06   10.98
   2   9  -1  156.33    8.67
   2   9   0   72.18    5.99
   2   9   1   83.42    6.49
   2   9   2  192.36   10.11
   2   9   3   23.40    3.67
   2   9   4  120.00    8.30
   2   9   5  101.12    7.61
   2   9   6   46.48    5.30
   2   9   7   21.46    3.83
   2   9   8   23.99    4.06
   2   9   9   42.57    5.40
   2   9  10   16.96    3.51
   2   9  11    9.02    2.91
   2   9  12   10.12    2.91
   2  10  -8   42.62    4.17
   2  10  -7   24.57    3.29
   2  10  -6   32.93    3.85
   2  10  -5   45.77    4.67
   2  10  -4   29.50    3.83
   2  10  -3  100.86    7.12
   2  10  -2   99.73    7.19
   2  10  -1   66.08    5.98
   2  10   0  118.35    8.11
   2  10   1  103.43    7.70
   2  10   2   47.73    5.32
   2  10   3   73.58    6.66
   2  10   4   49.65    5.60
   2  10   5   67.30    6.63
   2  10   6   42.81    5.34
   2  10   7   24.66    4.30
   2  10   8   13.21    3.20
   2  10   9   13.47    3.38
   2  11  -7   43.89    4.59
   2  11  -6   39.25    4.47
   2  11  -5   34.23    4.27
   2  11  -4   23.19    3.62
   2  11  -3   26.02    3.95
   2  11  -2   79.79    6.79
   2  11  -1   53.71    5.67
   2  11   0   26.74    4.17
   2  11   1   60.54    6.23
   2  11   2   20.95    3.77
   2  11   3   24.39    4.11
   2  11   4   35.96    5.00
   2  11   5   17.29    3.75
   2  11   6   15.48    3.67
   2  11   7   17.24    3.72
   2  12  -7   14.72    3.13
   2  12  -6   21.86    3.60
   2  12  -5   12.61    2.81
   2  12  -4   22.30    3.80
   2  12  -3   23.42    3.93
   2  12  -2    4.07    2.13
   2  12  -1    9.10    2.57
   2  12   0    6.80    2.38
   2  12   1    2.10    1.62
   2  12   2    6.30    2.51
   2  12   3   33.89    5.09
   2  12   4   12.35    3.34
   2  13  -6   27.95    4.28
   2  13  -5   46.83    5.68
   2  13  -4   37.40    5.08
   2  13  -3   31.44    4.83
   2  13  -2   55.63    6.38
   2  13  -1   59.43    6.73
   2  13   0   34.27    5.19
   3 -12   4   22.21    3.78
   3 -12   5   37.48    4.80
   3 -12   6   29.79    4.39
   3 -11   4   20.64    3.44
   3 -11   5   34.94    4.40
   3 -11   6   16.45    3.18
   3 -11   7   -0.61    1.17
   3 -11   8    3.70    1.60
   3 -10   4   38.85    4.28
   3 -10   5   14.21    2.77
   3 -10   6    4.68    1.68
   3 -10   7   -0.14    1.36
   3 -10   8   13.32    2.88
   3 -10   9   21.79    3.66
   3 -10  10   15.23    3.20
   3  -9   4   18.52    2.93
   3  -9   5   43.06    4.38
   3  -9   6   31.01    3.83
   3  -9   7   24.33    3.55
   3  -9   8   43.11    4.73
   3  -9   9   37.39    4.53
   3  -9  10    5.27    2.16
   3  -9  11    4.37    1.99
   3  -8 -13    2.25    1.49
   3  -8 -12   22.04    3.64
   3  -8 -11   62.07    5.80
   3  -8 -10   26.03    3.79
   3  -8   4   71.46    5.20
   3  -8   5   80.38    5.64
   3  -8   6   54.85    4.78
   3  -8   7   59.00    5.11
   3  -8   8   32.08    3.91
   3  -8   9   18.51    3.18
   3  -8  10   18.04    3.30
   3  -8  11   21.89    3.82
   3  -8  12   17.08    3.49
   3  -7 -14    3.05    1.60
   3  -7 -13   30.08    4.14
   3  -7 -12   21.61    3.45
   3  -7 -11   28.37    3.79
   3  -7 -10   31.25    3.86
   3  -7  -9   92.27    6.34
   3  -7  -8    4.01    1.38
   3  -7   3  135.40    6.76
   3  -7   4   80.78    5.28
   3  -7   5  152.30    7.47
   3  -7   5  147.01    5.02
   3  -7   6  108.86    6.51
   3  -7   6  104.83    3.60
   3  -7   7   41.47    4.14
   3  -7   8   17.51    2.74
   3  -7   9   10.60    2.32
   3  -7  10   17.51    3.03
   3  -7  11    4.45    1.91
   3  -7  12    2.98    1.73
   3  -7  13    4.15    2.12
   3  -6 -15   20.42    3.66
   3  -6 -14   22.83    3.78
   3  -6 -13   10.16    2.45
   3  -6 -12   57.05    5.24
   3  -6 -11   46.67    4.60
   3  -6 -10   63.37    5.16
   3  -6  -9  135.20    7.35
   3  -6  -8   81.30    5.45
   3  -6  -7  105.24    6.01
   3  -6   3   30.30    2.99
   3  -6   4   23.48    2.65
   3  -6   4   27.75    2.04
   3  -6   5    5.32    1.53
   3  -6   5    3.25    0.93
   3  -6   5    3.36    0.71
   3  -6   6    3.82    0.93
   3  -6   6    4.80    0.63
   3  -6   7   10.91    2.09
   3  -6   8   -0.96    0.90
   3  -6   9    1.92    1.24
   3  -6  10   14.50    2.75
   3  -6  11   23.47    3.61
   3  -6  12   31.75    4.27
   3  -6  13   17.50    3.49
   3  -5 -15    5.28    1.89
   3  -5 -14    9.65    2.34
   3  -5 -13   45.56    4.70
   3  -5 -12   57.89    5.10
   3  -5 -11   29.70    3.53
   3  -5 -10  177.81    8.37
   3  -5  -9  159.00    7.59
   3  -5  -8  128.14    6.52
   3  -5  -7   29.97    2.99
   3  -5  -6  263.42    9.14
   3  -5   3   99.37    5.08
   3  -5   3  102.33    4.01
   3  -5   3   98.45    4.88
   3  -5   4   66.08    4.22
   3  -5   4   65.47    2.89
   3  -5   4   64.63    3.81
   3  -5   5   67.40    4.44
   3  -5   5   72.58    2.74
   3  -5   5   73.85    3.95
   3  -5   6   89.04    5.36
   3  -5   6   86.93    4.19
   3  -5   7    1.91    0.66
   3  -5   7    1.74    1.27
   3  -5   8    4.83    1.55
   3  -5   9   25.22    3.33
   3  -5  10   38.10    4.19
   3  -5  11   32.37    4.15
   3  -5  12   25.70    3.90
   3  -5  13    8.67    2.45
   3  -5  14   -0.56    1.20
   3  -4 -16    7.25    2.14
   3  -4 -16    6.18    1.93
   3  -4 -15   43.07    4.81
   3  -4 -14    9.58    2.30
   3  -4 -13   21.14    3.15
   3  -4 -12   29.10    3.52
   3  -4 -11   13.74    2.32
   3  -4 -10    4.40    1.39
   3  -4  -9   19.43    2.48
   3  -4  -8    2.30    0.99
   3  -4  -7  101.93    5.17
   3  -4  -6   13.07    1.78
   3  -4  -5  102.13    4.80
   3  -4   0  113.66    5.26
   3  -4   1  147.87    5.91
   3  -4   2    3.26    0.88
   3  -4   2    2.59    0.86
   3  -4   2    2.92    0.73
   3  -4   3  271.11    8.25
   3  -4   3  275.79    6.81
   3  -4   3  275.99    8.16
   3  -4   4  120.33    5.49
   3  -4   4  129.28    3.96
   3  -4   4  127.00    5.09
   3  -4   5    2.30    0.93
   3  -4   5    1.45    0.63
   3  -4   6   36.19    3.23
   3  -4   6   34.97    2.41
   3  -4   7   32.01    3.23
   3  -4   7   28.57    2.06
   3  -4   8   62.97    4.80
   3  -4   9   80.59    5.75
   3  -4  10   15.95    2.74
   3  -4  11   30.04    3.90
   3  -4  12   14.52    2.90
   3  -4  13   10.78    2.71
   3  -4  14    7.50    2.55
   3  -3 -17    4.08    1.81
   3  -3 -16   30.13    4.08
   3  -3 -16   22.80    3.42
   3  -3 -15    5.80    2.02
   3  -3 -15    8.85    2.21
   3  -3 -14   23.76    3.35
   3  -3 -14   26.25    3.49
   3  -3 -13   82.49    5.90
   3  -3 -12   72.93    5.33
   3  -3 -11   40.59    3.76
   3  -3 -10   84.85    5.21
   3  -3  -9  111.85    5.68
   3  -3  -9  109.74    5.04
   3  -3  -8  148.88    6.35
   3  -3  -8  153.60    5.87
   3  -3  -7   17.52    1.99
   3  -3  -7   25.67    2.25
   3  -3  -6   18.71    1.99
   3  -3  -5  393.21    9.77
   3  -3  -3  247.80    8.13
   3  -3  -2  146.04    5.86
   3  -3  -1   42.28    2.97
   3  -3   0    1.97    0.76
   3  -3   0    1.61    0.68
   3  -3   1    4.02    0.89
   3  -3   1    2.00    0.61
   3  -3   2  204.36    6.25
   3  -3   2  205.38    5.67
   3  -3   2  209.12    6.52
   3  -3   3  209.61    6.63
   3  -3   3  210.03    5.51
   3  -3   3  207.41    6.38
   3  -3   4    4.51    1.10
   3  -3   4    8.09    1.20
   3  -3   5   91.42    3.83
   3  -3   5   96.39    4.83
   3  -3   6   45.76    2.56
   3  -3   6   46.99    3.54
   3  -3   7   69.86    4.59
   3  -3   7   58.07    2.82
   3  -3   8   20.88    2.68
   3  -3   8   20.73    1.55
   3  -3   9   27.34    3.21
   3  -3  10   13.59    2.47
   3  -3  11    0.77    1.04
   3  -3  12    6.87    2.04
   3  -3  13   18.96    3.45
   3  -3  14   17.05    3.35
   3  -3  15   13.40    3.25
   3  -2 -17   -1.32    1.64
   3  -2 -16    4.23    1.74
   3  -2 -16    4.74    1.95
   3  -2 -15   19.35    3.07
   3  -2 -15   19.82    3.58
   3  -2 -15   18.88    2.97
   3  -2 -14   20.15    3.09
   3  -2 -14   23.04    3.10
   3  -2 -13   38.91    3.90
   3  -2 -13   33.65    3.69
   3  -2 -12   39.33    3.72
   3  -2 -12   37.10    3.74
   3  -2 -11   54.79    4.19
   3  -2 -11   46.86    4.10
   3  -2 -10   73.61    4.59
   3  -2  -9   18.19    2.19
   3  -2  -8   39.71    2.96
   3  -2  -7   13.49    1.62
   3  -2  -7   12.03    1.59
   3  -2  -6  187.32    6.03
   3  -2  -6  197.62    6.65
   3  -2  -5  151.27    4.98
   3  -2  -5  149.67    5.56
   3  -2  -5  153.82    5.61
   3  -2  -5  155.63    6.11
   3  -2  -4 1386.84   23.04
   3  -2  -4 1384.75   25.34
   3  -2  -4 1435.24   24.66
   3  -2  -4 1407.76   25.50
   3  -2  -3   98.17    4.45
   3  -2  -3  108.45    4.73
   3  -2  -2   57.67    3.18
   3  -2  -2   56.17    3.21
   3  -2  -1  149.36    5.09
   3  -2  -1  144.01    5.25
   3  -2   0   84.37    3.54
   3  -2   0   79.26    3.70
   3  -2   1   18.62    1.50
   3  -2   1   17.33    1.56
   3  -2   1   17.32    1.64
   3  -2   2  262.74    6.86
   3  -2   2  274.12    6.71
   3  -2   2  271.18    7.29
   3  -2   3  101.54    4.17
   3  -2   3  100.38    4.11
   3  -2   4  109.30    4.65
   3  -2   4  111.64    4.77
   3  -2   5   92.08    4.59
   3  -2   6  115.83    5.49
   3  -2   7   83.80    4.96
   3  -2   8  204.59    8.49
   3  -2   9   93.90    5.95
   3  -2  10  170.38    8.55
   3  -2  11   18.01    3.04
   3  -2  12   27.22    3.77
   3  -2  13    9.71    2.44
   3  -2  14   11.89    2.98
   3  -2  15    6.58    2.28
   3  -1 -17   11.82    2.66
   3  -1 -16   12.05    2.89
   3  -1 -16   10.84    2.52
   3  -1 -15    3.12    1.67
   3  -1 -15    4.46    1.51
   3  -1 -15    3.45    1.22
   3  -1 -14   17.93    2.77
   3  -1 -14   14.38    2.46
   3  -1 -14   10.05    2.40
   3  -1 -13   56.62    4.62
   3  -1 -13   54.80    4.42
   3  -1 -13   54.48    5.06
   3  -1 -12    3.76    1.28
   3  -1 -12    4.02    1.27
   3  -1 -11   19.43    2.38
   3  -1 -11   18.52    2.40
   3  -1 -10    5.48    1.27
   3  -1 -10    6.42    1.49
   3  -1  -9  261.06    8.36
   3  -1  -9  270.20    9.18
   3  -1  -8  215.76    7.05
   3  -1  -8  228.07    8.05
   3  -1  -8  224.00    7.67
   3  -1  -7   72.42    3.54
   3  -1  -7   72.86    4.23
   3  -1  -7   72.48    4.09
   3  -1  -7   78.04    4.21
   3  -1  -6  239.23    6.52
   3  -1  -6  250.03    8.01
   3  -1  -6  249.99    7.53
   3  -1  -6  252.75    7.92
   3  -1  -6  250.16    7.74
   3  -1  -5  604.94   11.48
   3  -1  -5  603.49   13.53
   3  -1  -5  602.61   12.60
   3  -1  -5  600.90   13.46
   3  -1  -5  597.37   13.27
   3  -1  -4   50.42    2.16
   3  -1  -4   47.07    2.49
   3  -1  -4   48.04    3.00
   3  -1  -4   52.23    3.11
   3  -1  -4   50.75    3.04
   3  -1  -3  288.83    7.95
   3  -1  -3  312.81    8.25
   3  -1  -3  293.50    8.00
   3  -1  -2  226.43    6.58
   3  -1  -2  226.63    6.68
   3  -1  -1  660.32   13.16
   3  -1   0  200.70    4.47
   3  -1   0  199.70    5.81
   3  -1   1  904.42   16.29
   3  -1   1  902.80   14.99
   3  -1   1  889.59   14.90
   3  -1   2 1565.64   24.95
   3  -1   2 1569.55   25.08
   3  -1   3  659.90   13.12
   3  -1   3  654.62   12.96
   3  -1   4    0.23    0.59
   3  -1   5  106.12    4.83
   3  -1   6   48.56    3.48
   3  -1   7   57.81    4.12
   3  -1   8   82.21    5.21
   3  -1   9  117.39    6.62
   3  -1  10   29.30    3.48
   3  -1  11    1.23    1.34
   3  -1  12    5.69    2.12
   3  -1  13   10.78    2.62
   3  -1  14    0.96    1.31
   3  -1  15    1.03    1.31
   3   0 -18   20.98    3.58
   3   0 -17    5.11    1.94
   3   0 -16    5.98    1.84
   3   0 -16    8.75    2.34
   3   0 -15    9.12    2.09
   3   0 -15   15.95    3.00
   3   0 -14   30.43    3.98
   3   0 -14   27.09    3.29
   3   0 -14   32.87    3.37
   3   0 -13    5.77    1.73
   3   0 -13    7.30    1.75
   3   0 -13    6.39    1.54
   3   0 -12   42.02    3.66
   3   0 -12   37.11    3.40
   3   0 -12   37.85    3.93
   3   0 -11   36.10    3.21
   3   0 -11   38.58    3.32
   3   0 -11   41.12    3.87
   3   0 -10  218.49    7.77
   3   0 -10  213.36    8.00
   3   0 -10  222.34    8.83
   3   0 -10  226.13    7.57
   3   0 -10  220.76    7.42
   3   0  -9   60.65    3.64
   3   0  -9   65.98    4.09
   3   0  -9   62.26    3.68
   3   0  -9   66.60    3.77
   3   0  -8  184.96    6.24
   3   0  -8  196.59    7.19
   3   0  -8  203.88    6.81
   3   0  -8  200.03    6.72
   3   0  -7   25.90    1.97
   3   0  -7   22.59    2.23
   3   0  -7   28.88    2.32
   3   0  -7   24.54    2.19
   3   0  -6   25.19    1.73
   3   0  -6   24.47    2.27
   3   0  -6   25.39    2.11
   3   0  -6   28.28    2.25
   3   0  -6   26.90    2.21
   3   0  -5    2.65    0.74
   3   0  -5    1.55    0.65
   3   0  -5    1.75    0.48
   3   0  -5    1.85    0.58
   3   0  -5    1.87    0.68
   3   0  -4  172.98    3.86
   3   0  -4  172.10    5.85
   3   0  -4  168.66    4.71
   3   0  -4  167.96    5.68
   3   0  -3   36.95    2.50
   3   0  -3   38.74    1.72
   3   0  -3   42.87    2.79
   3   0  -2  101.26    4.19
   3   0  -2  102.21    2.43
   3   0  -2  103.59    4.31
   3   0  -1   30.22    2.16
   3   0  -1   34.75    2.36
   3   0   0  222.38    6.24
   3   0   0  203.89    3.91
   3   0   1 1207.13   18.71
   3   0   2  132.54    4.03
   3   0   3  220.43    6.13
   3   0   4   18.35    1.84
   3   0   5   72.91    3.98
   3   0   6   26.35    2.60
   3   0   7  104.02    5.51
   3   0   8   19.41    2.55
   3   0   9   58.31    4.59
   3   0  10   -0.86    1.00
   3   0  10    0.32    0.51
   3   0  11   45.69    4.55
   3   0  12   11.61    2.60
   3   0  13    7.03    2.18
   3   0  14    9.09    2.49
   3   1 -17   19.84    3.22
   3   1 -16   19.45    3.43
   3   1 -16   14.71    2.76
   3   1 -15   22.36    3.54
   3   1 -15   20.25    3.10
   3   1 -14   73.80    6.00
   3   1 -14   67.35    5.18
   3   1 -14   70.60    4.76
   3   1 -13   57.61    5.09
   3   1 -13   60.14    4.29
   3   1 -12  189.56    8.85
   3   1 -12  183.00    7.53
   3   1 -11   86.73    4.87
   3   1 -11   91.26    5.74
   3   1 -10   14.03    1.68
   3   1 -10   18.01    2.42
   3   1 -10   15.13    1.91
   3   1  -9   63.05    3.86
   3   1  -9   58.38    3.32
   3   1  -9   59.58    4.06
   3   1  -8   84.70    4.42
   3   1  -8   90.31    4.09
   3   1  -8   95.54    4.82
   3   1  -7  119.62    5.15
   3   1  -7  121.16    4.72
   3   1  -7  124.96    5.11
   3   1  -7  115.00    4.99
   3   1  -7  123.07    5.28
   3   1  -6  731.84   15.46
   3   1  -6  738.94   14.68
   3   1  -6  718.14   14.70
   3   1  -5  347.25    9.19
   3   1  -5  348.98    8.05
   3   1  -5  349.82    8.14
   3   1  -5  357.07    9.43
   3   1  -4  468.23    9.18
   3   1  -4  470.97   11.01
   3   1  -4  481.10    9.17
   3   1  -4  481.61   11.24
   3   1  -3   75.61    2.30
   3   1  -3   71.97    3.58
   3   1  -3   69.99    3.63
   3   1  -3   78.02    2.31
   3   1  -2   78.04    3.69
   3   1  -2   87.45    3.99
   3   1  -2   82.12    3.88
   3   1  -1  117.33    4.63
   3   1   0    5.65    0.96
   3   1   2  562.47   10.72
   3   1   3    1.13    0.58
   3   1   4  276.40    7.71
   3   1   5   68.63    3.88
   3   1   6   22.54    2.34
   3   1   7   16.04    2.20
   3   1   8   29.43    3.10
   3   1   9   16.11    2.52
   3   1  10   14.66    2.55
   3   1  10   10.54    1.68
   3   1  11   23.49    3.63
   3   2 -17    2.24    1.46
   3   2 -16    3.92    1.68
   3   2 -15   39.55    4.58
   3   2 -14   26.54    3.61
   3   2 -13   82.99    6.00
   3   2 -13   79.07    4.75
   3   2 -12   39.36    3.93
   3   2 -12   40.69    3.29
   3   2 -11   66.84    4.84
   3   2 -11   56.22    3.81
   3   2 -10   17.92    2.39
   3   2 -10   15.81    1.93
   3   2 -10   17.19    1.72
   3   2  -9    8.45    1.21
   3   2  -9    8.66    1.61
   3   2  -9    9.48    1.52
   3   2  -8  194.77    7.19
   3   2  -8  209.96    7.16
   3   2  -8  208.19    6.40
   3   2  -7  493.98   11.72
   3   2  -7  484.83   11.85
   3   2  -7  489.92   11.65
   3   2  -6  170.05    6.11
   3   2  -6  158.92    5.49
   3   2  -6  166.09    5.53
   3   2  -5  168.90    5.06
   3   2  -5  160.84    5.85
   3   2  -4  140.08    4.11
   3   2  -4  145.75    5.75
   3   2  -3  101.78    2.39
   3   2  -3  116.74    4.93
   3   2  -2   68.63    1.89
   3   2  -2   83.76    4.05
   3   2  -1  283.63    8.05
   3   2   0   32.75    2.32
   3   2   0   30.19    2.34
   3   2   1   11.37    1.36
   3   2  10   70.30    4.65
   3   2  11   35.22    3.34
   3   3 -10    3.95    0.82
   3   3  -6  178.18    5.96
   3   3  -3    0.20    0.21
   3   3  -2  330.84    6.75
   3   3  -2  329.14    9.48
   3   3  -1  154.05    4.24
   3   3  -1  150.85    5.87
   3   3   0   25.52    1.72
   3   3   0   26.63    2.32
   3   3   1   89.42    3.96
   3   3   1   92.71    4.32
   3   3   2  101.84    4.02
   3   3   9  157.57    7.52
   3   3  10   61.04    4.62
   3   3  11    9.43    1.93
   3   4  -3    8.93    1.01
   3   4  -2  825.88   14.85
   3   4  -1  135.16    4.47
   3   4   0  457.53   10.20
   3   4   1  112.19    4.48
   3   4   1  109.38    4.99
   3   4   2   62.82    3.23
   3   4   2   55.67    3.47
   3   4   3  243.39    6.60
   3   4   9   84.84    5.79
   3   4  10   67.99    5.27
   3   4  11    2.84    1.22
   3   5  -3  145.05    5.02
   3   5  -2   85.35    3.79
   3   5  -1  172.88    5.77
   3   5   0  118.81    4.82
   3   5   3   27.37    2.05
   3   5   8   60.09    5.08
   3   5   9   43.32    4.45
   3   5  10    0.91    0.94
   3   5  11   -0.55    0.95
   3   5  12    5.73    1.78
   3   6   3   33.29    2.40
   3   6   4   28.65    1.97
   3   6   6   70.57    5.65
   3   6   7   70.17    5.77
   3   6   8   13.88    2.70
   3   6   9   26.25    3.69
   3   6  10   27.98    3.80
   3   6  11   25.96    3.93
   3   6  12   34.05    4.45
   3   7   5   37.86    4.27
   3   7   6   12.59    2.71
   3   7   7    2.47    1.45
   3   7   8   17.69    3.12
   3   7   9    1.97    1.49
   3   7  10   10.23    2.58
   3   7  11   15.75    3.25
   3   7  12   15.28    3.40
   3   8  -9   17.29    2.42
   3   8   3   15.40    2.89
   3   8   4    2.49    1.33
   3   8   5    6.62    2.10
   3   8   6   78.07    6.68
   3   8   7   33.04    4.49
   3   8   8   35.12    4.66
   3   8   9   25.03    4.09
   3   8  10   33.27    4.69
   3   8  11   19.57    3.84
   3   8  12    4.60    2.31
   3   9  -9    8.37    1.88
   3   9  -8   21.31    2.89
   3   9  -7   55.21    4.85
   3   9  -6   79.46    5.88
   3   9  -5  158.84    8.54
   3   9  -4   99.16    6.82
   3   9  -2  145.90    8.57
   3   9  -1  206.14   10.40
   3   9   0   25.02    3.66
   3   9   1   11.60    2.63
   3   9   2   -4.04    1.83
   3   9   3   17.28    3.24
   3   9   4   67.53    6.39
   3   9   5  121.60    8.66
   3   9   6   60.73    6.16
   3   9   7   23.84    4.01
   3   9   8   30.12    4.62
   3   9   9   21.82    4.06
   3   9  10    7.29    2.64
   3   9  11    8.06    2.87
   3  10  -8   34.31    3.92
   3  10  -7   46.82    4.69
   3  10  -6   45.03    4.68
   3  10  -5   35.93    4.27
   3  10  -4   28.23    3.83
   3  10  -3   35.89    4.37
   3  10  -2   65.47    6.03
   3  10  -1   88.88    7.10
   3  10   0   41.58    4.91
   3  10   1   44.96    5.31
   3  10   2   45.47    5.31
   3  10   3   44.42    5.35
   3  10   4   33.16    4.66
   3  10   5   42.91    5.44
   3  10   6   17.23    3.63
   3  10   7   20.96    4.10
   3  10   8   10.36    2.94
   3  11  -7   18.19    3.18
   3  11  -6   11.55    2.52
   3  11  -5   19.35    3.36
   3  11  -4   29.01    4.12
   3  11  -3   16.85    3.18
   3  11  -2   23.58    3.93
   3  11  -1    9.65    2.63
   3  11   0   59.71    6.21
   3  11   1   45.48    5.51
   3  11   2   15.45    3.30
   3  11   3    2.14    1.56
   3  11   4   34.27    5.02
   3  11   5   41.49    5.58
   3  11   6   40.70    5.65
   3  12  -7   12.07    2.88
   3  12  -6   13.89    2.97
   3  12  -5   17.43    3.37
   3  12  -4   16.88    3.39
   3  12  -3    7.03    2.47
   3  12  -2    6.38    2.44
   3  12  -1   21.99    4.03
   3  12   0   46.33    5.80
   3  12   1   21.42    4.18
   3  12   2   14.30    3.51
   3  13  -6   14.77    3.21
   3  13  -5   13.82    3.14
   3  13  -4   10.15    3.00
   3  13  -3    6.69    2.51
   3  13  -2   11.61    3.20
   4 -12   3    2.87    1.69
   4 -12   4   13.34    3.09
   4 -12   5   28.41    4.34
   4 -11   3    4.10    1.67
   4 -11   4    1.27    1.43
   4 -11   5   18.52    3.30
   4 -11   6   21.16    3.60
   4 -11   7    1.07    1.33
   4 -10   3   93.99    6.83
   4 -10   4   51.05    5.01
   4 -10   5   23.14    3.56
   4 -10   6   16.58    3.09
   4 -10   7    5.43    2.05
   4 -10   8    1.47    1.49
   4 -10   9   -3.74    1.94
   4  -9   3   15.59    2.58
   4  -9   4    9.51    2.15
   4  -9   4   12.63    1.92
   4  -9   5   16.07    2.83
   4  -9   6   19.35    3.15
   4  -9   7   15.09    2.88
   4  -9   8   18.60    3.33
   4  -9   9   12.92    2.88
   4  -9  10    6.89    2.24
   4  -8 -13    8.12    2.43
   4  -8 -12   30.70    4.22
   4  -8   3   75.69    5.42
   4  -8   4   55.16    4.69
   4  -8   4   57.45    3.64
   4  -8   5   24.71    3.32
   4  -8   5   24.08    2.20
   4  -8   6   21.96    3.21
   4  -8   7   32.59    3.93
   4  -8   8   23.25    3.52
   4  -8   9   14.06    2.75
   4  -8  10   15.79    3.23
   4  -8  11   22.95    3.76
   4  -7 -14    4.81    2.09
   4  -7 -13   11.97    2.69
   4  -7 -12    5.80    1.81
   4  -7 -11   16.10    2.91
   4  -7 -10   22.91    3.36
   4  -7   3   34.33    3.45
   4  -7   3   35.25    2.83
   4  -7   4   24.55    3.00
   4  -7   4   26.02    2.29
   4  -7   5   22.52    2.91
   4  -7   5   19.91    1.89
   4  -7   6   33.56    3.69
   4  -7   7   27.29    3.41
   4  -7   8   13.72    2.57
   4  -7   9    4.64    1.68
   4  -7  10    3.67    1.59
   4  -7  11    3.33    1.58
   4  -7  12   -0.04    1.38
   4  -6 -15   20.59    3.62
   4  -6 -14   14.77    2.87
   4  -6 -13    6.41    1.98
   4  -6 -12   44.30    4.64
   4  -6 -11   80.16    5.98
   4  -6 -10   73.87    5.51
   4  -6  -9  100.34    6.24
   4  -6   2   53.21    3.46
   4  -6   3   63.40    4.36
   4  -6   3   60.51    3.49
   4  -6   4   59.28    4.30
   4  -6   4   55.17    3.17
   4  -6   5   54.41    4.33
   4  -6   5   53.46    2.86
   4  -6   6   85.25    3.31
   4  -6   6   90.29    5.71
   4  -6   7   45.85    4.25
   4  -6   8   13.09    2.42
   4  -6   9   12.83    2.63
   4  -6  10   10.28    2.49
   4  -6  11    6.50    1.91
   4  -6  12    3.02    1.61
   4  -6  13    3.31    1.61
   4  -5 -16   13.10    2.94
   4  -5 -15    3.25    1.66
   4  -5 -15    2.34    1.78
   4  -5 -14   25.22    3.66
   4  -5 -13   16.46    2.80
   4  -5 -12   46.03    4.45
   4  -5 -11   43.69    4.15
   4  -5 -10   22.65    2.88
   4  -5  -9   78.15    5.22
   4  -5  -8   99.26    5.68
   4  -5   0    0.49    0.62
   4  -5   1  103.37    4.88
   4  -5   2  106.29    5.17
   4  -5   2   95.06    4.47
   4  -5   3   62.17    4.07
   4  -5   3   66.22    3.47
   4  -5   4   25.75    2.67
   4  -5   4   22.50    1.91
   4  -5   5   39.70    2.38
   4  -5   5   37.85    3.44
   4  -5   6   18.38    2.47
   4  -5   6   15.55    1.91
   4  -5   7   14.37    2.36
   4  -5   8   15.17    2.54
   4  -5   9   20.51    3.12
   4  -5  10   33.56    4.10
   4  -5  11   29.92    4.08
   4  -5  12   24.78    3.82
   4  -5  13    6.74    2.29
   4  -4 -16    1.75    1.24
   4  -4 -16    0.31    1.03
   4  -4 -15   15.87    2.92
   4  -4 -15   17.79    3.17
   4  -4 -14    4.80    1.69
   4  -4 -14    4.19    1.86
   4  -4 -13   25.85    3.39
   4  -4 -13   19.51    3.24
   4  -4 -12   20.40    2.91
   4  -4 -11   80.25    5.42
   4  -4 -10   56.17    4.35
   4  -4  -9  128.64    6.32
   4  -4  -8  150.43    6.59
   4  -4  -7   70.93    4.25
   4  -4  -2    4.16    1.19
   4  -4  -1   36.68    2.90
   4  -4   0  203.23    6.97
   4  -4   1   56.75    3.35
   4  -4   2   67.76    3.84
   4  -4   2   68.33    3.52
   4  -4   3   46.06    3.23
   4  -4   3   48.61    2.85
   4  -4   4   49.44    2.76
   4  -4   4   49.94    3.53
   4  -4   5    1.90    0.93
   4  -4   5    3.36    0.93
   4  -4   6   32.56    2.65
   4  -4   6   34.92    3.26
   4  -4   7   23.38    2.79
   4  -4   7   20.99    2.10
   4  -4   8   33.26    3.56
   4  -4   9   15.46    2.66
   4  -4  10   50.67    4.83
   4  -4  11   24.04    3.59
   4  -4  12    9.67    2.57
   4  -4  13    6.01    2.02
   4  -4  14   10.59    2.81
   4  -3 -17    6.47    2.23
   4  -3 -16   13.08    2.73
   4  -3 -16   17.14    3.10
   4  -3 -15   27.45    3.72
   4  -3 -15   28.12    3.86
   4  -3 -14   22.48    3.37
   4  -3 -14   32.65    3.93
   4  -3 -13   50.50    4.50
   4  -3 -13   43.45    4.54
   4  -3 -12   97.26    6.04
   4  -3 -12  111.33    7.07
   4  -3 -11   47.14    3.88
   4  -3 -11   41.42    4.13
   4  -3 -10    7.67    1.62
   4  -3 -10    5.94    1.67
   4  -3  -9    0.91    0.67
   4  -3  -9    1.28    1.03
   4  -3  -8    9.23    1.50
   4  -3  -8    9.72    1.92
   4  -3  -7   57.24    3.51
   4  -3  -7   56.02    4.23
   4  -3  -6   38.67    2.77
   4  -3  -6   41.42    3.58
   4  -3  -5   31.28    2.94
   4  -3  -4  175.56    7.10
   4  -3  -3  259.89    8.62
   4  -3  -2  269.52    8.44
   4  -3  -1   63.31    3.70
   4  -3   0    3.13    0.90
   4  -3   1    0.60    0.50
   4  -3   1   -0.09    0.45
   4  -3   2   52.08    3.02
   4  -3   2   47.36    2.86
   4  -3   2   50.95    3.35
   4  -3   3  152.34    5.26
   4  -3   3  152.02    5.91
   4  -3   3  150.46    5.68
   4  -3   4  224.32    7.44
   4  -3   4  239.09    7.72
   4  -3   5   69.64    3.83
   4  -3   5   70.74    4.29
   4  -3   6    0.78    0.48
   4  -3   6    0.61    0.80
   4  -3   7   48.67    3.94
   4  -3   7   45.07    2.95
   4  -3   8   10.19    1.97
   4  -3   9   10.79    2.07
   4  -3  10   17.90    2.89
   4  -3  11    2.61    1.50
   4  -3  12   15.77    3.08
   4  -3  13   22.17    3.73
   4  -3  14    7.36    2.46
   4  -2 -16    7.10    1.95
   4  -2 -16    4.36    1.63
   4  -2 -16    4.06    2.01
   4  -2 -15    6.87    1.88
   4  -2 -15    6.41    1.77
   4  -2 -15    8.62    2.29
   4  -2 -14   20.70    2.97
   4  -2 -14   20.69    3.06
   4  -2 -13   19.76    2.73
   4  -2 -13   22.59    3.06
   4  -2 -12   81.60    5.26
   4  -2 -12   81.24    5.77
   4  -2 -11    0.69    0.72
   4  -2 -11    0.54    0.92
   4  -2 -10    9.71    1.66
   4  -2 -10    7.41    1.72
   4  -2  -9   14.48    1.88
   4  -2  -9   12.59    2.15
   4  -2  -8   70.25    3.89
   4  -2  -8   79.51    5.07
   4  -2  -7  176.92    6.02
   4  -2  -7  189.92    7.71
   4  -2  -6   45.68    2.67
   4  -2  -6   40.24    2.91
   4  -2  -6   40.82    3.38
   4  -2  -5  119.04    4.80
   4  -2  -5  118.06    5.63
   4  -2  -4  720.20   16.21
   4  -2  -3  124.88    5.46
   4  -2  -2   99.79    4.69
   4  -2  -1  117.55    5.00
   4  -2   0  121.93    4.98
   4  -2   0  118.53    5.17
   4  -2   1  268.43    6.78
   4  -2   1  288.25    7.92
   4  -2   2  613.91   12.49
   4  -2   2  599.48   12.99
   4  -2   2  613.25   12.42
   4  -2   3 1832.80   30.27
   4  -2   3 1778.00   29.97
   4  -2   4  321.16    8.98
   4  -2   5   65.88    3.97
   4  -2   6   46.41    3.61
   4  -2   7   74.99    4.82
   4  -2   8   12.31    2.19
   4  -2   9   52.91    4.64
   4  -2  10   25.12    3.43
   4  -2  11   44.09    4.62
   4  -2  12    8.59    2.32
   4  -2  13   16.18    3.18
   4  -2  14    9.31    2.63
   4  -1 -16   19.96    3.52
   4  -1 -16   14.74    2.73
   4  -1 -15   22.30    3.48
   4  -1 -15   19.39    3.06
   4  -1 -15   19.17    2.95
   4  -1 -14   18.92    2.73
   4  -1 -14   18.28    2.80
   4  -1 -14   19.11    3.12
   4  -1 -13   18.05    2.53
   4  -1 -13   15.18    2.52
   4  -1 -13   12.10    2.47
   4  -1 -12    9.57    1.73
   4  -1 -12    9.98    2.04
   4  -1 -11   42.66    3.42
   4  -1 -11   41.75    3.85
   4  -1 -10   26.06    2.54
   4  -1 -10   28.56    3.09
   4  -1  -9  151.14    5.86
   4  -1  -9  156.01    7.13
   4  -1  -8   23.36    2.05
   4  -1  -8   26.82    2.87
   4  -1  -7  127.95    4.62
   4  -1  -7  139.88    6.31
   4  -1  -6  294.31    7.13
   4  -1  -6  308.09    9.60
   4  -1  -6  302.30    8.34
   4  -1  -5  280.92    6.41
   4  -1  -5  288.27    9.02
   4  -1  -5  275.60    7.39
   4  -1  -4  558.38   13.34
   4  -1  -4  555.89   11.06
   4  -1  -3  162.11    6.16
   4  -1  -2  278.13    8.31
   4  -1  -1  142.24    5.53
   4  -1   0    7.66    0.78
   4  -1   0    9.45    1.39
   4  -1   1   28.91    1.72
   4  -1   1   25.54    2.21
   4  -1   1   27.35    1.64
   4  -1   2    4.50    0.86
   4  -1   2    3.87    0.77
   4  -1   3   -0.67    0.68
   4  -1   4    0.24    1.20
   4  -1   5    5.95    1.24
   4  -1   6   73.20    4.45
   4  -1   7   23.67    2.69
   4  -1   8   68.41    4.86
   4  -1   9  154.02    7.87
   4  -1  10   23.80    3.34
   4  -1  11    3.57    1.47
   4  -1  12    5.18    1.79
   4  -1  13    4.04    1.91
   4  -1  14    6.63    2.26
   4   0 -16   13.34    2.58
   4   0 -16    9.15    2.45
   4   0 -15    8.62    1.96
   4   0 -15    8.63    2.28
   4   0 -15    8.20    1.99
   4   0 -14   19.44    3.24
   4   0 -14   18.69    2.66
   4   0 -14   22.05    2.94
   4   0 -13   94.07    5.63
   4   0 -13   96.74    6.02
   4   0 -13   90.27    6.36
   4   0 -12   71.57    4.61
   4   0 -12   74.00    5.10
   4   0 -12   75.77    5.50
   4   0 -11  160.88    6.67
   4   0 -11  175.24    7.85
   4   0 -11  173.83    8.07
   4   0 -10  153.91    6.09
   4   0 -10  159.72    7.23
   4   0 -10  153.85    7.13
   4   0  -9   29.00    2.36
   4   0  -9   32.35    3.08
   4   0  -9   31.99    2.98
   4   0  -8  164.10    5.38
   4   0  -8  160.45    6.87
   4   0  -7   44.44    2.37
   4   0  -7   43.76    3.39
   4   0  -7   48.22    3.08
   4   0  -6   67.74    2.61
   4   0  -6   67.55    4.18
   4   0  -6   70.42    3.42
   4   0  -5   81.96    2.48
   4   0  -5   78.18    4.39
   4   0  -5   84.71    3.38
   4   0  -4  112.49    5.15
   4   0  -4  112.83    3.51
   4   0  -3  109.50    4.96
   4   0  -3  100.96    2.76
   4   0  -2   12.78    1.68
   4   0  -2   14.19    1.80
   4   0  -1  224.50    7.24
   4   0  -1  217.37    7.26
   4   0   0   63.34    1.88
   4   0   1    2.29    0.48
   4   0   2  153.55    4.61
   4   0   3  104.85    4.09
   4   0   4   74.58    3.78
   4   0   5   30.71    2.64
   4   0   6   47.40    3.51
   4   0   7   30.63    3.01
   4   0   8   51.19    4.22
   4   0   9   12.22    2.28
   4   0  10   31.26    3.66
   4   0  11   11.69    2.48
   4   0  12    9.34    2.46
   4   0  13   16.79    3.20
   4   0  14   22.26    3.84
   4   1 -17   17.66    3.58
   4   1 -16    1.50    1.55
   4   1 -15   16.41    2.89
   4   1 -15   13.64    2.36
   4   1 -14   35.11    4.12
   4   1 -14   34.79    3.53
   4   1 -14   35.50    3.65
   4   1 -13   35.14    3.91
   4   1 -13   35.45    3.36
   4   1 -13   33.15    3.41
   4   1 -12   27.70    2.82
   4   1 -12   35.76    3.46
   4   1 -12   27.30    3.27
   4   1 -11   50.64    4.15
   4   1 -11   52.44    3.61
   4   1 -11   53.91    4.12
   4   1 -10   84.30    5.06
   4   1 -10   81.50    4.17
   4   1 -10   76.95    4.85
   4   1  -9   25.23    2.09
   4   1  -9   22.92    2.58
   4   1  -9   20.61    2.34
   4   1  -8   75.46    3.35
   4   1  -8   79.57    4.72
   4   1  -8   82.88    4.35
   4   1  -7  184.14    4.97
   4   1  -7  180.28    7.11
   4   1  -7  184.73    6.18
   4   1  -7  179.16    6.19
   4   1  -6   62.77    3.11
   4   1  -6   58.68    2.17
   4   1  -6   60.93    3.88
   4   1  -6   59.83    3.00
   4   1  -5  151.48    4.47
   4   1  -5  139.91    2.97
   4   1  -5  152.72    6.20
   4   1  -5  148.14    4.40
   4   1  -4  152.24    3.90
   4   1  -4  153.89    6.15
   4   1  -4  150.32    3.86
   4   1  -3   70.16    1.87
   4   1  -3   81.64    4.28
   4   1  -1    0.04    0.48
   4   1   0  258.56    7.96
   4   1   3   15.23    1.49
   4   1   4   87.71    4.12
   4   1   5  105.15    4.93
   4   1   6   26.40    2.61
   4   1   7   22.00    2.59
   4   1   8   24.24    2.94
   4   1   9   22.71    3.03
   4   1  10    7.46    2.01
   4   2 -17    2.73    1.80
   4   2 -16    3.29    1.55
   4   2 -15   17.47    2.67
   4   2 -15   10.04    2.39
   4   2 -14   27.42    3.60
   4   2 -14   19.21    2.62
   4   2 -14   20.02    2.70
   4   2 -13   22.45    3.15
   4   2 -13   23.99    2.86
   4   2 -12   76.31    5.39
   4   2 -12   70.39    4.82
   4   2 -11  112.44    6.26
   4   2 -11  125.08    6.33
   4   2 -10   17.96    2.32
   4   2 -10   16.54    2.31
   4   2  -9    3.81    1.22
   4   2  -9    6.05    1.34
   4   2  -8  136.49    6.23
   4   2  -8  132.84    5.62
   4   2  -7  191.09    6.28
   4   2  -7  180.90    7.23
   4   2  -7  195.55    6.43
   4   2  -6   41.72    2.47
   4   2  -6   39.20    3.20
   4   2  -5   89.95    3.34
   4   2  -1  222.51    7.60
   4   2   0  793.43   16.82
   4   2   1  146.18    5.67
   4   3  -7  216.66    6.93
   4   3  -6   61.91    3.16
   4   3  -4    1.23    0.30
   4   3  -3    8.01    0.68
   4   3   0    6.06    1.20
   4   3   1   95.27    4.57
   4   3   2   88.53    4.24
   4   3  11   29.90    3.63
   4   4  -5  341.10    7.41
   4   4  -4  123.26    3.74
   4   4  -3  262.55    6.13
   4   4  -2   84.89    3.23
   4   4  -1  612.34   12.13
   4   4   1  128.98    5.56
   4   4   2  186.79    6.59
   4   4  10   57.93    5.16
   4   4  11    1.49    1.29
   4   5  -5  155.86    5.06
   4   5  -4   68.26    3.14
   4   5  -3  393.68    9.05
   4   5  -2  182.95    5.72
   4   5  -1  255.89    7.27
   4   5   0   74.97    3.80
   4   5   2   25.76    2.40
   4   5   3    0.64    0.56
   4   5   9   26.04    3.65
   4   5  10    3.87    1.61
   4   5  11   -0.77    1.19
   4   6  -5  130.77    5.09
   4   6  -4  155.92    5.58
   4   6  -3  100.70    4.43
   4   6  -2    7.73    1.28
   4   6   8   18.03    3.08
   4   6   9   29.87    4.11
   4   6  10   31.95    4.39
   4   6  11   15.28    3.11
   4   7   7   18.02    3.32
   4   7   8   29.08    4.22
   4   7   9   14.13    3.09
   4   7  10   31.77    4.54
   4   7  11   24.01    4.09
   4   8   5   35.34    4.62
   4   8   6   75.82    6.83
   4   8   7   55.67    6.02
   4   8   8    7.27    2.42
   4   8   9    5.77    1.90
   4   8  10   13.04    3.28
   4   8  11   13.95    3.27
   4   9   3   23.50    3.86
   4   9   4   38.21    5.02
   4   9   5   48.28    5.72
   4   9   6   35.26    4.99
   4   9   7   27.76    4.42
   4   9   8   18.33    3.70
   4   9   9    6.87    2.55
   4  10  -8   23.55    3.51
   4  10  -7   35.19    4.33
   4  10  -6   37.97    4.53
   4  10  -1   63.27    6.29
   4  10   0   74.06    6.89
   4  10   1   13.25    3.04
   4  10   2   23.70    4.02
   4  10   3   24.51    4.15
   4  10   4   13.01    3.13
   4  10   5   16.07    3.60
   4  10   6   11.11    3.10
   4  10   7    4.45    1.97
   4  11  -8   15.75    3.01
   4  11  -7   25.60    3.90
   4  11  -6   13.33    2.83
   4  11  -5   27.22    4.09
   4  11  -4   27.17    4.12
   4  11  -3   43.83    5.29
   4  11  -2   31.18    4.59
   4  11  -1   13.89    3.06
   4  11   0    3.22    2.09
   4  11   1    9.41    2.79
   4  11   2    0.70    1.39
   4  11   3    0.15    1.66
   4  11   4    9.97    3.14
   4  12  -7    5.63    2.07
   4  12  -6    2.25    1.93
   4  12  -5   16.22    3.45
   4  12  -4   67.90    6.99
   4  12  -3   52.23    6.13
   4  12  -2   22.60    4.21
   4  12  -1   45.06    5.83
   4  12   0   72.74    7.56
   5 -12   2    6.55    2.30
   5 -12   3   12.16    2.91
   5 -11   3    1.02    1.24
   5 -11   4    2.61    1.51
   5 -11   5    5.79    1.98
   5 -11   6   12.11    3.01
   5 -10   2    7.43    1.82
   5 -10   3   14.40    2.80
   5 -10   3   13.88    2.26
   5 -10   4   15.61    2.96
   5 -10   5    4.62    1.80
   5 -10   6   13.60    2.94
   5 -10   7   15.04    3.01
   5 -10   8   13.78    3.04
   5  -9   2   48.12    4.08
   5  -9   3   16.92    2.86
   5  -9   3   18.69    2.46
   5  -9   4   15.94    2.83
   5  -9   5   23.67    3.48
   5  -9   6   18.14    3.09
   5  -9   7   18.43    3.26
   5  -9   8   13.76    2.95
   5  -9   9    4.74    1.98
   5  -9  10    6.07    2.34
   5  -8   1   20.11    2.62
   5  -8   2   13.33    2.32
   5  -8   2   11.34    1.90
   5  -8   3   95.75    6.18
   5  -8   3   87.58    5.07
   5  -8   4   60.43    5.05
   5  -8   4   56.06    3.81
   5  -8   5   31.12    3.73
   5  -8   6   27.69    3.62
   5  -8   7   28.06    3.81
   5  -8   8   19.05    3.21
   5  -8   9    9.06    2.61
   5  -8  10    1.89    1.44
   5  -8  11    5.34    2.04
   5  -7 -14   17.73    3.27
   5  -7   0    2.74    1.07
   5  -7   1   49.47    3.87
   5  -7   2   76.40    5.12
   5  -7   2   84.40    4.88
   5  -7   3   52.16    4.40
   5  -7   3   59.81    3.90
   5  -7   4   26.69    3.18
   5  -7   4   32.76    2.78
   5  -7   5   -0.37    1.01
   5  -7   5    3.22    0.96
   5  -7   6    0.45    1.02
   5  -7   7    4.75    1.46
   5  -7   8    1.95    1.49
   5  -7   9   -0.56    1.06
   5  -7  10   -1.75    1.73
   5  -7  11    3.15    1.83
   5  -6 -15   28.94    4.12
   5  -6 -14   11.33    2.54
   5  -6 -14    5.54    2.07
   5  -6 -13    5.58    1.95
   5  -6 -13    7.79    2.29
   5  -6 -12   18.65    3.03
   5  -6 -12   14.07    3.02
   5  -6  -2   36.62    3.53
   5  -6  -1   39.26    3.52
   5  -6   0   58.85    4.21
   5  -6   1    6.47    1.54
   5  -6   2   34.59    3.24
   5  -6   2   37.66    3.06
   5  -6   3   60.16    4.35
   5  -6   3   56.01    3.68
   5  -6   4   36.99    3.52
   5  -6   4   34.69    2.75
   5  -6   5   32.33    2.49
   5  -6   5   36.91    3.62
   5  -6   6   43.15    4.05
   5  -6   7   22.45    3.07
   5  -6   8   23.39    3.34
   5  -6   9    4.34    1.65
   5  -6  10   11.27    2.68
   5  -6  11    8.77    2.42
   5  -6  12    9.44    2.64
   5  -5 -15    4.40    1.40
   5  -5 -15    1.94    1.32
   5  -5 -14   26.66    3.65
   5  -5 -14   29.51    4.32
   5  -5 -13   13.25    2.56
   5  -5 -13   16.97    3.20
   5  -5 -12   24.50    3.20
   5  -5 -12   20.50    3.42
   5  -5 -11   17.27    2.60
   5  -5 -11   17.00    3.08
   5  -5 -10   22.02    2.83
   5  -5 -10   28.94    3.73
   5  -5  -9    1.05    1.28
   5  -5  -6   23.06    3.09
   5  -5  -5   48.48    4.24
   5  -5  -4   29.49    3.27
   5  -5  -3   21.98    2.75
   5  -5  -2  187.20    7.86
   5  -5  -1   68.04    4.50
   5  -5   0   38.60    3.29
   5  -5   1   43.48    3.32
   5  -5   2   34.27    2.98
   5  -5   2   34.38    2.84
   5  -5   3   12.95    2.00
   5  -5   3   13.77    1.77
   5  -5   4   24.77    2.29
   5  -5   4   27.42    2.88
   5  -5   5   64.75    4.57
   5  -5   6   21.15    2.74
   5  -5   7    9.38    2.02
   5  -5   8   17.05    2.73
   5  -5   9   23.33    3.33
   5  -5  10   27.08    3.81
   5  -5  11   12.27    2.74
   5  -5  12    5.06    2.01
   5  -5  13    5.45    2.24
   5  -4 -16    6.43    2.18
   5  -4 -15   11.88    2.53
   5  -4 -15   10.41    2.53
   5  -4 -14   11.59    2.31
   5  -4 -14   15.73    3.19
   5  -4 -13    9.39    1.99
   5  -4 -13    8.58    2.31
   5  -4 -12   33.17    3.55
   5  -4 -12   39.05    4.46
   5  -4 -11  106.31    6.09
   5  -4 -11   94.97    6.89
   5  -4 -10   62.00    4.50
   5  -4 -10   61.30    5.36
   5  -4  -9   73.51    4.68
   5  -4  -9   84.71    6.09
   5  -4  -8  162.65    8.25
   5  -4  -7  218.15    9.44
   5  -4  -6   31.74    3.45
   5  -4  -5   31.56    3.33
   5  -4  -4   47.49    3.91
   5  -4  -3  101.16    5.65
   5  -4  -2   49.90    3.76
   5  -4  -1   16.11    2.08
   5  -4   0   25.93    2.60
   5  -4   1   11.68    1.59
   5  -4   1   11.01    1.71
   5  -4   2    0.32    0.60
   5  -4   2    0.69    0.58
   5  -4   3   34.60    2.90
   5  -4   3   28.51    2.47
   5  -4   4   44.37    3.01
   5  -4   4   48.65    3.59
   5  -4   5   34.53    3.27
   5  -4   6   11.00    2.06
   5  -4   7   34.39    3.51
   5  -4   8   20.49    2.91
   5  -4   9   11.95    2.44
   5  -4  10    4.51    1.82
   5  -4  11   14.47    2.92
   5  -4  12    3.38    1.77
   5  -4  13    1.95    1.35
   5  -3 -16   -0.89    1.48
   5  -3 -16   -1.60    1.32
   5  -3 -15    3.33    1.64
   5  -3 -14   17.40    2.71
   5  -3 -14   17.22    3.15
   5  -3 -13   25.00    3.12
   5  -3 -13   16.91    2.95
   5  -3 -12   35.65    3.51
   5  -3 -12   35.28    4.13
   5  -3 -11   37.42    3.39
   5  -3 -11   45.91    4.48
   5  -3 -10   63.06    4.21
   5  -3 -10   67.25    5.34
   5  -3  -9   45.90    3.42
   5  -3  -9   44.16    4.29
   5  -3  -8   29.63    2.61
   5  -3  -8   32.09    3.52
   5  -3  -7   19.98    2.71
   5  -3  -6   20.37    2.67
   5  -3  -5   46.29    3.86
   5  -3  -4   60.89    4.28
   5  -3  -3  167.78    7.15
   5  -3  -2  164.19    6.84
   5  -3  -1   43.56    3.39
   5  -3   0    1.06    0.80
   5  -3   1  103.44    4.35
   5  -3   1  103.34    4.98
   5  -3   2    3.32    0.91
   5  -3   2    1.10    0.83
   5  -3   2    3.53    0.98
   5  -3   3   25.87    2.37
   5  -3   3   24.78    2.29
   5  -3   4  163.28    6.48
   5  -3   5   36.42    3.20
   5  -3   6   33.48    3.19
   5  -3   7   36.56    3.53
   5  -3   8    9.95    2.09
   5  -3   9   56.14    4.87
   5  -3  10   35.38    4.08
   5  -3  11   31.29    4.09
   5  -3  12   22.25    3.62
   5  -3  13    8.34    2.48
   5  -2 -16    4.51    1.62
   5  -2 -16    4.15    2.11
   5  -2 -15   12.62    2.62
   5  -2 -15   13.12    2.97
   5  -2 -14   13.18    2.26
   5  -2 -14   13.31    2.62
   5  -2 -13    6.94    1.60
   5  -2 -13    8.04    2.19
   5  -2 -12   55.75    4.16
   5  -2 -12   59.45    5.17
   5  -2 -11   29.21    2.83
   5  -2 -11   30.47    3.62
   5  -2 -10    2.84    0.91
   5  -2 -10    3.65    1.28
   5  -2  -9    3.31    0.86
   5  -2  -9    1.83    1.01
   5  -2  -8  105.77    4.63
   5  -2  -8  111.90    6.35
   5  -2  -7  179.96    7.99
   5  -2  -6  106.64    5.87
   5  -2  -6  104.46    4.78
   5  -2  -5   49.36    2.97
   5  -2  -5   50.41    3.92
   5  -2  -4   97.91    5.38
   5  -2  -3  200.59    7.68
   5  -2  -2   18.63    2.26
   5  -2  -1   72.34    4.26
   5  -2   0  412.63    8.81
   5  -2   0  401.75   11.22
   5  -2   1   64.89    3.89
   5  -2   1   63.50    3.03
   5  -2   1   57.14    2.86
   5  -2   2  439.50   10.29
   5  -2   2  448.02   11.44
   5  -2   2  429.97   10.04
   5  -2   3  652.95   14.06
   5  -2   3  640.35   13.83
   5  -2   4  416.80   10.99
   5  -2   5   53.50    3.70
   5  -2   6    9.45    1.79
   5  -2   7   13.49    2.15
   5  -2   8   31.17    3.40
   5  -2   9    2.12    1.06
   5  -2  10   22.39    3.26
   5  -2  11   12.83    2.66
   5  -2  12    3.58    1.73
   5  -2  13    2.56    1.58
   5  -2  14    6.03    2.21
   5  -1 -16   12.52    2.78
   5  -1 -15   20.34    3.41
   5  -1 -15   16.14    2.87
   5  -1 -14    8.89    2.22
   5  -1 -14    5.98    1.59
   5  -1 -14    5.87    1.93
   5  -1 -13   52.78    4.13
   5  -1 -13   65.72    5.37
   5  -1 -13   57.10    5.06
   5  -1 -12   17.13    2.23
   5  -1 -12    9.13    2.10
   5  -1 -12   12.18    2.32
   5  -1 -11   27.76    2.64
   5  -1 -11   24.46    3.18
   5  -1 -10   26.97    2.45
   5  -1 -10   27.44    3.21
   5  -1  -9  129.67    5.11
   5  -1  -9  142.06    7.17
   5  -1  -8   70.18    3.34
   5  -1  -8   69.30    4.85
   5  -1  -7   40.48    2.29
   5  -1  -7   41.15    3.73
   5  -1  -6   46.83    3.76
   5  -1  -6   44.36    2.81
   5  -1  -5    9.43    1.19
   5  -1  -5    9.91    1.73
   5  -1  -4    0.15    0.27
   5  -1  -4   -0.44    0.97
   5  -1  -3   52.99    3.79
   5  -1  -2  232.57    8.19
   5  -1  -1    4.91    0.59
   5  -1  -1    6.11    1.42
   5  -1   0  152.51    4.08
   5  -1   0  151.48    6.27
   5  -1   0  147.46    3.94
   5  -1   1   81.53    3.14
   5  -1   1   80.76    3.09
   5  -1   2  118.82    4.27
   5  -1   3  194.77    6.22
   5  -1   4    3.98    1.10
   5  -1   5    2.42    0.94
   5  -1   6    9.78    1.69
   5  -1   7    6.62    1.57
   5  -1   8   23.35    2.97
   5  -1   9   19.47    2.84
   5  -1  10   12.23    2.53
   5  -1  11    5.17    1.66
   5  -1  12    3.13    1.29
   5  -1  13    2.43    2.02
   5  -1  14    2.63    1.71
   5   0 -16   20.60    3.62
   5   0 -15   19.40    3.34
   5   0 -15   15.72    2.83
   5   0 -14   32.38    3.92
   5   0 -14   32.89    3.84
   5   0 -13   36.54    3.34
   5   0 -13   40.80    4.25
   5   0 -13   46.03    4.46
   5   0 -12   94.13    5.09
   5   0 -12  103.92    6.53
   5   0 -12  101.53    6.27
   5   0 -11  132.82    5.69
   5   0 -11  144.14    7.58
   5   0 -11  140.87    7.05
   5   0 -10  177.24    6.17
   5   0 -10  172.35    8.24
   5   0 -10  187.57    7.73
   5   0  -9   14.01    1.51
   5   0  -9   14.66    2.26
   5   0  -9   13.09    1.90
   5   0  -8   15.70    1.41
   5   0  -8   17.82    2.01
   5   0  -8   17.37    2.50
   5   0  -7   30.26    1.70
   5   0  -7   36.86    3.46
   5   0  -7   34.01    2.50
   5   0  -6  142.17    6.69
   5   0  -6  144.49    4.90
   5   0  -5  184.37    7.56
   5   0  -5  176.26    4.95
   5   0  -4  530.53   13.92
   5   0  -4  516.02    9.31
   5   0  -3  279.78    5.16
   5   0  -3  296.20    5.12
   5   0  -2  100.71    5.23
   5   0   0   55.28    1.76
   5   0   1    3.10    0.54
   5   0   2    3.02    0.66
   5   0   3    3.44    0.83
   5   0   4   30.79    2.47
   5   0   5   50.53    3.49
   5   0   6    5.06    1.26
   5   0   7   45.83    3.80
   5   0   8    3.98    1.39
   5   0   9    8.22    2.05
   5   0  10   20.15    3.06
   5   0  11    3.56    1.56
   5   0  12    6.65    2.14
   5   0  13   13.79    3.00
   5   1 -17   13.59    3.14
   5   1 -16    9.19    2.51
   5   1 -15    1.92    1.28
   5   1 -14   33.87    3.99
   5   1 -14   30.48    3.63
   5   1 -13   50.05    4.61
   5   1 -13   42.94    4.21
   5   1 -12   50.70    4.35
   5   1 -12   52.42    3.59
   5   1 -12   45.32    4.28
   5   1 -11   47.78    3.94
   5   1 -11   40.82    2.92
   5   1 -11   38.19    3.81
   5   1 -10   43.76    3.54
   5   1 -10   39.37    2.63
   5   1 -10   45.09    4.08
   5   1  -9    5.99    0.96
   5   1  -9    4.66    1.38
   5   1  -9    6.31    1.30
   5   1  -8   11.19    1.06
   5   1  -8   11.72    2.00
   5   1  -8   14.46    1.75
   5   1  -7  117.21    4.63
   5   1  -7  112.58    3.02
   5   1  -7  127.67    6.40
   5   1  -7  120.34    4.63
   5   1  -6  271.34    6.84
   5   1  -6  278.11    9.65
   5   1  -6  260.24    6.69
   5   1  -5  228.81    8.60
   5   1  -5  232.29    5.45
   5   1  -5  225.14    5.38
   5   1  -4  108.61    2.69
   5   1  -4  118.17    5.89
   5   1   4   44.55    2.96
   5   1   5   29.02    2.62
   5   1   6   28.24    2.81
   5   1   7    1.37    1.07
   5   1   8   18.45    2.60
   5   2 -16    4.83    1.77
   5   2 -15   11.23    2.53
   5   2 -14   15.09    2.68
   5   2 -14   16.97    2.69
   5   2 -13    9.05    2.05
   5   2 -13   12.27    2.30
   5   2 -12    1.11    1.06
   5   2 -12    1.13    1.02
   5   2 -11   83.37    4.11
   5   2 -11   85.50    5.63
   5   2 -11   83.96    5.27
   5   2 -10    4.82    0.95
   5   2 -10    5.19    1.49
   5   2 -10    5.56    1.37
   5   2  -9   10.82    1.65
   5   2  -9   10.27    1.15
   5   2  -9    8.44    1.78
   5   2  -8   12.02    1.04
   5   2  -8   12.10    2.06
   5   2  -7  152.82    5.22
   5   2  -7  139.61    3.17
   5   2  -7  149.51    7.02
   5   2  -6   10.30    1.14
   5   4  -6  287.19    5.85
   5   4  -5  118.40    3.08
   5   4  -4  143.26    3.59
   5   4  11    1.88    1.34
   5   5  -5   23.75    1.61
   5   5  -4   45.67    2.31
   5   5  -3   78.15    3.24
   5   5  10    5.69    2.10
   5   5  11    6.09    2.06
   5   6  -3   33.04    2.37
   5   6  -2   16.37    1.78
   5   6   9   13.82    3.07
   5   6  10    2.33    1.68
   5   6  11    2.30    1.52
   5   7   8   38.82    5.05
   5   7   9    9.44    2.79
   5   7  10   22.32    3.99
   5   7  11   11.90    2.87
   5   8   7   47.97    5.72
   5   8   8   22.06    4.07
   5   8   9   12.74    3.15
   5   8  10    1.64    1.89
   5   9   5   28.56    4.54
   5   9   6   21.12    4.12
   5   9   7   21.67    4.31
   5  10   3   20.81    4.09
   5  10   4    2.58    1.89
   5  10   5   11.57    3.32
   5  11  -8   21.24    3.76
   5  11  -7   31.86    4.57
   5  11  -6   22.60    3.91
   5  11  -5   23.11    4.06
   5  11  -2    4.48    2.46
   5  11  -1    5.13    2.44
   5  11   0    4.58    2.35
   5  11   1   21.55    4.21
   5  12  -7   49.89    5.99
   5  12  -6   25.61    4.28
   5  12  -5   12.59    3.25
   5  12  -4   23.03    4.22
   6 -12   0    8.03    2.19
   6 -11  -1   11.92    2.68
   6 -11   0    9.06    2.36
   6 -11   1   20.62    3.26
   6 -11   2   39.21    4.80
   6 -11   3   32.43    4.34
   6 -11   4   25.38    4.06
   6 -11   5   14.81    3.25
   6 -10  -1   35.15    4.16
   6 -10   0   22.99    3.39
   6 -10   1    9.55    2.23
   6 -10   2   -0.59    1.13
   6 -10   2    0.06    0.83
   6 -10   3    1.87    1.63
   6 -10   4   -1.31    1.30
   6 -10   5    1.89    1.48
   6 -10   6    0.46    1.36
   6 -10   7    1.20    1.37
   6  -9  -3   30.41    4.03
   6  -9  -2   44.51    4.59
   6  -9  -1   36.95    4.09
   6  -9   0    3.83    1.51
   6  -9   1    1.31    1.02
   6  -9   2    0.08    1.12
   6  -9   2    0.84    1.01
   6  -9   3    4.47    1.86
   6  -9   3    2.81    1.02
   6  -9   4   16.02    2.91
   6  -9   5   19.87    3.28
   6  -9   6   11.44    2.64
   6  -9   7   12.13    2.63
   6  -9   8    8.49    2.37
   6  -9   9   10.65    2.83
   6  -8 -10   16.49    3.42
   6  -8  -5    6.38    1.94
   6  -8  -4   26.70    3.62
   6  -8  -3  105.67    7.09
   6  -8  -2   42.35    4.38
   6  -8  -1    6.14    1.84
   6  -8   0   24.09    3.07
   6  -8   1   14.82    2.38
   6  -8   2   13.82    2.48
   6  -8   2   15.80    2.42
   6  -8   3   31.66    3.65
   6  -8   3   28.11    2.99
   6  -8   4   30.29    3.68
   6  -8   5   17.27    2.93
   6  -8   6   10.83    2.45
   6  -8   7   18.29    3.13
   6  -8   8   14.83    3.07
   6  -8   9    6.72    2.23
   6  -8  10   11.94    2.81
   6  -7 -11   21.40    3.75
   6  -7 -10   49.85    5.57
   6  -7  -9   55.21    5.71
   6  -7  -8   64.47    5.92
   6  -7  -7   63.69    5.75
   6  -7  -6   14.70    2.81
   6  -7  -5   31.31    3.87
   6  -7  -4   61.92    5.34
   6  -7  -3   53.65    4.78
   6  -7  -2   83.55    5.82
   6  -7  -1   51.72    4.45
   6  -7   0   51.27    4.34
   6  -7   1   58.76    4.51
   6  -7   1   61.01    4.54
   6  -7   2   42.85    4.04
   6  -7   2   45.72    3.79
   6  -7   3   35.80    3.68
   6  -7   3   29.84    3.01
   6  -7   4   37.35    3.86
   6  -7   4   44.96    3.55
   6  -7   5   15.97    2.77
   6  -7   6   17.23    2.83
   6  -7   7   15.42    2.93
   6  -7   8   11.35    2.67
   6  -7   9    5.18    1.79
   6  -7  10    0.42    1.30
   6  -7  11    2.54    1.47
   6  -6 -13   10.18    2.78
   6  -6 -12   25.27    3.99
   6  -6 -11   27.20    3.98
   6  -6 -10   36.91    4.60
   6  -6  -9   31.28    4.07
   6  -6  -8   38.83    4.55
   6  -6  -7   70.04    5.90
   6  -6  -6   36.59    4.14
   6  -6  -5    9.53    2.12
   6  -6  -4   28.35    3.45
   6  -6  -3   34.84    3.72
   6  -6  -2    3.81    1.41
   6  -6  -1    9.33    1.92
   6  -6   0   10.59    2.03
   6  -6   1    0.98    0.89
   6  -6   1    0.30    0.86
   6  -6   2   35.86    3.35
   6  -6   2   29.45    3.01
   6  -6   3   54.69    4.29
   6  -6   3   54.82    3.93
   6  -6   4   15.34    2.36
   6  -6   4   17.94    2.20
   6  -6   5   23.51    3.02
   6  -6   5   22.01    2.37
   6  -6   6    7.30    1.88
   6  -6   7    6.91    1.92
   6  -6   8    4.05    1.66
   6  -6   9    2.94    1.64
   6  -6  10    2.59    1.45
   6  -6  11   15.30    3.30
   6  -5 -14   11.70    2.78
   6  -5 -13   12.69    2.97
   6  -5 -12   14.40    3.00
   6  -5 -11   13.57    2.90
   6  -5 -10   43.59    4.84
   6  -5  -9   27.17    3.76
   6  -5  -8   39.39    4.29
   6  -5  -7   24.92    3.41
   6  -5  -6   17.95    2.92
   6  -5  -5   54.12    4.71
   6  -5  -4    1.99    0.98
   6  -5  -3   22.77    2.91
   6  -5  -2   56.81    4.47
   6  -5  -1   34.03    3.36
   6  -5   0   32.62    3.18
   6  -5   1   75.16    4.43
   6  -5   1   68.93    4.58
   6  -5   2   30.72    2.91
   6  -5   2   33.26    3.07
   6  -5   3   26.12    2.80
   6  -5   3   30.22    2.90
   6  -5   4   13.28    2.11
   6  -5   4   14.28    1.96
   6  -5   5   10.92    1.99
   6  -5   6   13.95    2.38
   6  -5   7    7.31    1.92
   6  -5   8    1.79    1.33
   6  -5   9   14.33    2.76
   6  -5  10    7.35    2.16
   6  -5  11    4.44    1.99
   6  -5  12    5.96    2.21
   6  -4 -15   14.10    3.15
   6  -4 -14   24.09    3.90
   6  -4 -13   38.66    4.76
   6  -4 -12   23.05    2.94
   6  -4 -12   26.66    3.92
   6  -4 -11   94.14    7.04
   6  -4 -10   47.18    4.87
   6  -4  -9   12.24    2.56
   6  -4  -8    2.12    1.32
   6  -4  -7    2.14    1.29
   6  -4  -6   24.20    3.16
   6  -4  -5    6.10    1.64
   6  -4  -4   48.24    4.28
   6  -4  -3   60.67    4.63
   6  -4  -2  116.99    6.28
   6  -4  -1  198.93    8.17
   6  -4   0   40.89    2.96
   6  -4   0   36.40    3.37
   6  -4   1    9.88    1.47
   6  -4   1    7.68    1.62
   6  -4   2    4.49    1.07
   6  -4   2    2.61    1.04
   6  -4   3   -0.09    0.68
   6  -4   3    2.06    0.99
   6  -4   4   52.60    3.85
   6  -4   5   53.11    4.08
   6  -4   6   29.65    3.26
   6  -4   7    6.89    1.75
   6  -4   8    6.65    1.85
   6  -4   9    4.38    1.82
   6  -4  10    7.07    2.13
   6  -4  11    2.02    1.36
   6  -4  12    5.11    1.99
   6  -3 -16   -0.02    1.28
   6  -3 -15   -2.45    1.50
   6  -3 -14    1.92    1.22
   6  -3 -13   18.37    3.18
   6  -3 -12   13.10    2.09
   6  -3 -12   16.75    3.00
   6  -3 -11   33.35    3.14
   6  -3 -11   39.50    4.38
   6  -3 -10    9.86    2.28
   6  -3  -9    0.46    0.85
   6  -3  -8   30.42    3.63
   6  -3  -7   16.15    2.56
   6  -3  -6  103.20    6.45
   6  -3  -5   59.33    4.69
   6  -3  -4   37.55    3.69
   6  -3  -3  230.54    9.12
   6  -3  -2  180.94    7.89
   6  -3  -1   54.12    4.12
   6  -3   0   33.66    2.38
   6  -3   0   32.41    3.14
   6  -3   1   37.47    2.67
   6  -3   1   35.48    3.20
   6  -3   1   40.93    2.79
   6  -3   2   38.88    3.35
   6  -3   2   39.24    2.81
   6  -3   3   87.21    4.49
   6  -3   4  172.39    6.90
   6  -3   5  138.95    6.50
   6  -3   6   47.12    3.98
   6  -3   7    5.30    1.59
   6  -3   8   30.71    3.59
   6  -3   9   16.65    2.84
   6  -3  10   13.49    2.77
   6  -3  11   26.39    3.80
   6  -3  12   14.74    3.07
   6  -3  13    4.68    2.12
   6  -2 -16    2.98    1.98
   6  -2 -16    4.63    1.97
   6  -2 -15    8.15    2.36
   6  -2 -15    6.85    2.27
   6  -2 -14   33.24    4.25
   6  -2 -14   31.07    4.01
   6  -2 -13    7.95    2.16
   6  -2 -12   24.21    3.43
   6  -2 -11    4.87    1.20
   6  -2 -11    5.47    1.57
   6  -2 -10   32.54    2.69
   6  -2 -10   32.87    3.83
   6  -2  -9   23.09    3.21
   6  -2  -8   50.73    4.55
   6  -2  -7   95.21    6.14
   6  -2  -6   66.12    5.01
   6  -2  -6   66.89    3.72
   6  -2  -5  104.84    6.14
   6  -2  -5  113.61    4.56
   6  -2  -4  237.12    9.32
   6  -2  -3  123.68    6.49
   6  -2  -2  113.98    6.14
   6  -2  -1   54.41    2.56
   6  -2  -1   51.56    3.97
   6  -2   0   70.00    4.58
   6  -2   0   73.42    3.19
   6  -2   0   70.67    3.08
   6  -2   1   16.64    1.60
   6  -2   1   19.53    2.37
   6  -2   1   16.95    1.57
   6  -2   2    8.01    1.23
   6  -2   2    9.34    1.27
   6  -2   3    1.84    0.79
   6  -2   4    1.35    0.81
   6  -2   5    5.23    1.30
   6  -2   6    4.49    1.41
   6  -2   7   17.83    2.62
   6  -2   8   10.84    2.09
   6  -2   9   13.69    2.62
   6  -2  10   33.08    4.00
   6  -2  11   22.27    3.64
   6  -2  12    1.04    1.48
   6  -2  13    0.98    1.62
   6  -1 -16   17.58    3.26
   6  -1 -16   21.80    3.62
   6  -1 -15   14.84    2.91
   6  -1 -15   22.35    3.57
   6  -1 -14    5.65    1.68
   6  -1 -14    5.21    1.97
   6  -1 -13    9.19    2.12
   6  -1 -13   12.52    2.55
   6  -1 -12   42.10    4.50
   6  -1 -12   48.47    4.36
   6  -1 -11   75.89    5.86
   6  -1 -11   80.98    5.35
   6  -1 -10   51.57    3.12
   6  -1 -10   54.11    4.86
   6  -1  -9  183.14    8.87
   6  -1  -8   73.87    5.41
   6  -1  -7   63.73    4.93
   6  -1  -7   71.82    3.79
   6  -1  -6   88.77    5.84
   6  -1  -6   93.12    3.98
   6  -1  -5   25.05    3.01
   6  -1  -5   23.42    1.76
   6  -1  -4   17.97    1.33
   6  -1  -4   14.52    2.35
   6  -1  -3   11.71    0.94
   6  -1  -3   13.40    2.15
   6  -1  -2   50.02    1.78
   6  -1  -2   47.48    3.88
   6  -1  -1    2.31    0.45
   6  -1  -1    2.55    0.44
   6  -1   0   20.41    1.36
   6  -1   0   18.58    1.28
   6  -1   1   41.76    2.23
   6  -1   2   24.59    1.90
   6  -1   3   59.81    3.35
   6  -1   4   79.41    4.26
   6  -1   5   42.57    3.32
   6  -1   6   31.15    3.02
   6  -1   7   14.60    2.33
   6  -1   8   20.12    2.82
   6  -1   9   10.89    2.25
   6  -1  10    4.31    1.64
   6  -1  11    6.22    1.99
   6  -1  12    2.49    1.52
   6  -1  13    4.24    1.89
   6   0 -15    9.47    2.46
   6   0 -15    7.69    2.04
   6   0 -14    4.02    1.65
   6   0 -14    6.54    1.89
   6   0 -13   39.03    3.97
   6   0 -13   34.53    4.11
   6   0 -12   30.75    3.80
   6   0 -12   30.12    3.32
   6   0 -11   35.31    3.99
   6   0 -11   36.69    3.50
   6   0 -10   44.42    4.41
   6   0 -10   47.88    3.69
   6   0  -9   74.94    5.59
   6   0  -9   78.61    4.43
   6   0  -8   20.45    2.84
   6   0  -8   20.01    2.04
   6   0  -7   69.82    5.13
   6   0  -7   65.40    3.37
   6   0  -7   69.20    3.43
   6   0  -6   31.22    3.38
   6   0  -6   32.98    2.06
   6   0  -6   31.60    2.00
   6   0  -5  129.60    6.83
   6   0  -5  128.86    3.68
   6   0  -5  134.83    3.77
   6   0  -4   41.35    1.35
   6   0  -4   40.13    1.31
   6   0  -3  110.63    6.10
   6   0  -2   16.31    2.33
   6   0   1   99.58    3.16
   6   0   2   87.76    3.49
   6   0   3   49.27    2.90
   6   0   4  121.24    5.15
   6   0   5    4.81    1.26
   6   0   6   45.46    3.63
   6   0   7   35.91    3.46
   6   0   8   -1.50    1.01
   6   0   9   10.20    2.15
   6   0  10    6.65    1.77
   6   0  11    1.68    1.12
   6   0  12    5.47    2.00
   6   1 -15    2.74    1.46
   6   1 -14    9.52    2.29
   6   1 -14   10.14    2.32
   6   1 -13   24.59    3.18
   6   1 -13   26.09    3.59
   6   1 -12   33.51    3.43
   6   1 -12   37.09    4.10
   6   1 -11   51.04    3.98
   6   1 -11   48.32    4.61
   6   1 -10  120.38    5.79
   6   1 -10  117.38    7.06
   6   1  -9   49.54    3.35
   6   1  -9   38.72    3.99
   6   1  -8    2.33    0.81
   6   1  -8    1.18    0.92
   6   1  -7   17.81    1.63
   6   1  -7   15.35    2.50
   6   1  -7   18.23    1.61
   6   1  -6  164.89    4.54
   6   1  -6  163.16    7.90
   6   1  -5   92.00    5.81
   6   2 -14   10.64    2.34
   6   2 -13   16.85    2.84
   6   2 -12   15.04    2.81
   6   2 -11   24.02    3.21
   6   2 -10   62.31    5.14
   6   2  -9    2.97    1.14
   6   6  10    4.85    1.87
   6   7   9   17.65    3.74
   6   7  10    0.17    1.37
   7 -12  -2    2.85    1.60
   7 -12  -1    2.01    1.43
   7 -11  -4    5.20    2.17
   7 -11  -3    0.48    1.44
   7 -11  -2    4.69    1.81
   7 -11  -1    6.54    2.26
   7 -11   0    7.91    2.26
   7 -11   1   14.40    3.04
   7 -11   2   14.86    3.08
   7 -11   3   13.90    2.98
   7 -10  -6    7.45    2.37
   7 -10  -5   -0.29    1.44
   7 -10  -4    0.09    1.24
   7 -10  -3   -2.72    1.57
   7 -10  -2    2.41    1.66
   7 -10  -1   13.57    2.94
   7 -10   0   11.48    2.51
   7 -10   1   11.77    2.66
   7 -10   1    7.87    2.06
   7 -10   2   14.02    2.93
   7 -10   3   16.37    3.09
   7 -10   4    8.84    2.46
   7 -10   5    3.98    1.66
   7 -10   6    7.62    2.35
   7  -9  -7    6.92    2.28
   7  -9  -6   13.82    3.01
   7  -9  -5    8.58    2.51
   7  -9  -4    3.71    1.70
   7  -9  -3   17.16    2.98
   7  -9  -2   53.81    5.22
   7  -9  -1   23.00    3.37
   7  -9   0   12.41    2.50
   7  -9   1    8.44    2.15
   7  -9   1   15.85    2.78
   7  -9   2    4.19    1.52
   7  -9   2    5.07    1.57
   7  -9   3    5.92    1.91
   7  -9   4   14.33    2.81
   7  -9   5   14.63    2.90
   7  -9   6   10.76    2.59
   7  -9   7    8.30    2.45
   7  -9   8    3.36    2.01
   7  -8  -9    4.67    1.86
   7  -8  -8   11.36    2.80
   7  -8  -7   25.84    3.93
   7  -8  -6   31.97    4.35
   7  -8  -5   24.59    3.70
   7  -8  -4   18.47    3.14
   7  -8  -3   41.95    4.68
   7  -8  -2   53.62    5.04
   7  -8  -1   42.11    4.43
   7  -8   0   29.20    3.55
   7  -8   1   12.49    2.37
   7  -8   1   13.14    2.32
   7  -8   2    8.37    1.99
   7  -8   2    6.17    1.63
   7  -8   3   12.38    2.47
   7  -8   3   12.54    2.22
   7  -8   4   14.05    2.66
   7  -8   5    7.59    2.15
   7  -8   6    1.19    1.11
   7  -8   7    1.31    1.24
   7  -8   8    0.13    1.20
   7  -8   9    1.05    1.46
   7  -7 -10   12.65    3.15
   7  -7  -9   37.42    4.84
   7  -7  -8   31.12    4.32
   7  -7  -7   41.92    4.92
   7  -7  -6   29.75    4.06
   7  -7  -5   29.08    3.84
   7  -7  -4   28.45    3.84
   7  -7  -3   65.13    5.52
   7  -7  -2   66.57    5.45
   7  -7  -1   28.68    3.55
   7  -7   0   18.05    2.62
   7  -7   0   16.87    2.67
   7  -7   1   24.45    3.03
   7  -7   1   26.71    3.27
   7  -7   2    2.76    1.27
   7  -7   2    6.73    1.62
   7  -7   3    8.29    1.86
   7  -7   3    8.49    1.92
   7  -7   4    7.99    2.05
   7  -7   5    7.14    1.87
   7  -7   6   11.81    2.44
   7  -7   7   14.39    2.77
   7  -7   8   17.80    3.20
   7  -7   9    7.33    2.35
   7  -7  10   -1.36    1.53
   7  -6 -11   10.52    2.67
   7  -6 -10   16.12    3.13
   7  -6  -9   17.47    3.28
   7  -6  -8    3.29    1.61
   7  -6  -7   -0.43    1.19
   7  -6  -6    0.36    1.15
   7  -6  -5    3.17    1.56
   7  -6  -4   27.06    3.57
   7  -6  -3   19.19    2.94
   7  -6  -2    5.14    1.76
   7  -6  -1   38.17    3.90
   7  -6   0   27.49    2.96
   7  -6   0   29.98    3.40
   7  -6   1    9.59    1.84
   7  -6   1    8.35    2.05
   7  -6   2   13.04    2.24
   7  -6   2   14.23    2.28
   7  -6   3    9.33    1.83
   7  -6   3    7.55    1.69
   7  -6   4    8.60    1.82
   7  -6   4   12.20    2.04
   7  -6   5    7.25    1.87
   7  -6   6   10.20    2.25
   7  -6   7   11.36    2.39
   7  -6   8    7.43    2.06
   7  -6   9    1.52    1.29
   7  -6  10    4.73    1.94
   7  -6  11    4.65    1.99
   7  -5 -12    9.87    2.67
   7  -5 -11   14.82    3.14
   7  -5 -10   50.45    5.35
   7  -5  -9   61.23    5.82
   7  -5  -8   70.99    6.12
   7  -5  -7   87.80    6.61
   7  -5  -6  115.05    7.47
   7  -5  -5   84.10    6.25
   7  -5  -4    9.99    2.14
   7  -5  -3   16.89    2.70
   7  -5  -2   31.89    3.62
   7  -5  -1    3.56    1.45
   7  -5   0   16.07    2.09
   7  -5   0   13.18    2.27
   7  -5   1    3.07    1.00
   7  -5   1    3.30    1.36
   7  -5   2    7.00    1.42
   7  -5   2    4.90    1.57
   7  -5   3    5.28    1.42
   7  -5   3    7.12    1.61
   7  -5   4    1.55    0.97
   7  -5   5   10.58    2.06
   7  -5   6   23.49    3.10
   7  -5   7    6.66    1.88
   7  -5   8    3.07    1.46
   7  -5   9    9.89    2.41
   7  -5  10   -0.66    1.09
   7  -5  11    5.47    2.16
   7  -4 -13   12.53    3.02
   7  -4 -12   14.84    3.06
   7  -4 -11   26.81    4.00
   7  -4 -10   42.49    4.83
   7  -4  -9   26.67    3.82
   7  -4  -8   16.79    3.01
   7  -4  -7   20.32    3.20
   7  -4  -6   10.58    2.27
   7  -4  -5    1.57    1.16
   7  -4  -4   49.26    4.56
   7  -4  -3    3.25    1.42
   7  -4  -2   64.25    5.04
   7  -4  -1   62.17    3.66
   7  -4  -1   61.35    4.88
   7  -4   0   15.84    1.89
   7  -4   0   13.67    2.31
   7  -4   1   17.31    2.09
   7  -4   1   20.94    2.72
   7  -4   2    7.25    1.39
   7  -4   2    8.41    1.74
   7  -4   3    6.81    1.39
   7  -4   4    8.23    1.76
   7  -4   5   30.66    3.22
   7  -4   6   26.23    3.12
   7  -4   7   11.52    2.35
   7  -4   8    2.71    1.31
   7  -4   9    1.77    1.33
   7  -4  10    7.41    2.25
   7  -4  11    7.93    2.32
   7  -4  12    5.93    2.39
   7  -3 -14   11.78    2.87
   7  -3 -13   16.73    3.27
   7  -3 -12    6.37    2.29
   7  -3 -11   27.42    3.83
   7  -3 -10   33.94    4.20
   7  -3  -9    8.00    2.16
   7  -3  -8   -0.45    1.13
   7  -3  -7   10.92    2.45
   7  -3  -6   92.83    6.46
   7  -3  -5   72.85    5.55
   7  -3  -4    8.45    2.11
   7  -3  -3   58.49    4.78
   7  -3  -2   36.23    3.78
   7  -3  -1   43.60    2.67
   7  -3  -1   46.39    4.18
   7  -3   0   31.56    2.39
   7  -3   0   25.74    3.10
   7  -3   0   26.59    2.14
   7  -3   1   42.01    2.90
   7  -3   1   43.87    3.99
   7  -3   1   36.67    2.68
   7  -3   2   83.76    4.31
   7  -3   3   90.33    4.76
   7  -3   4  127.21    6.01
   7  -3   5  193.71    7.97
   7  -3   6   46.45    4.03
   7  -3   7    2.06    1.16
   7  -3   8    0.78    0.94
   7  -3   9    5.14    1.73
   7  -3  10    0.70    1.11
   7  -3  11    4.84    1.98
   7  -3  12    5.37    1.89
   7  -2 -15    9.88    2.70
   7  -2 -14   13.06    2.97
   7  -2 -13   12.51    2.88
   7  -2 -12   14.40    2.94
   7  -2 -11   29.12    3.96
   7  -2 -10   14.64    2.72
   7  -2  -9   24.13    3.49
   7  -2  -8   44.67    4.59
   7  -2  -7   98.61    6.64
   7  -2  -6   -0.83    1.25
   7  -2  -5   58.78    4.91
   7  -2  -4   11.12    2.22
   7  -2  -3   11.91    2.33
   7  -2  -2   35.78    1.96
   7  -2  -2   36.14    3.69
   7  -2  -1   48.23    2.41
   7  -2  -1   53.64    4.42
   7  -2  -1   47.58    2.34
   7  -2   0   44.82    4.05
   7  -2   0   39.76    2.28
   7  -2   0   37.05    2.27
   7  -2   1   28.98    2.18
   7  -2   1   41.59    2.51
   7  -2   2   20.68    1.95
   7  -2   3   15.25    1.83
   7  -2   4   30.95    2.79
   7  -2   5    2.11    0.98
   7  -2   6    0.05    0.86
   7  -2   7    2.12    1.03
   7  -2   8    4.20    1.58
   7  -2   9    4.99    1.68
   7  -2  10    9.05    2.38
   7  -2  11    2.57    1.52
   7  -2  12    5.26    2.04
   7  -1 -15   13.54    2.92
   7  -1 -14   13.28    2.88
   7  -1 -13   21.50    3.59
   7  -1 -12   33.36    4.31
   7  -1 -11   64.08    5.74
   7  -1 -11   59.50    4.45
   7  -1 -10   97.46    6.90
   7  -1 -10   82.71    4.96
   7  -1  -9  126.77    7.98
   7  -1  -9  135.73    5.99
   7  -1  -8   62.18    5.35
   7  -1  -7    0.59    0.92
   7  -1  -6   33.64    3.84
   7  -1  -5   33.46    3.78
   7  -1  -4   90.01    6.01
   7  -1  -4   69.77    2.27
   7  -1  -3  166.08    8.18
   7  -1  -2  128.57    7.11
   7  -1  -1   76.50    2.07
   7  -1   0   35.31    1.71
   7  -1   1   26.14    1.76
   7  -1   2   16.85    1.61
   7  -1   3    0.06    0.52
   7  -1   4    0.63    0.61
   7  -1   5    8.80    1.52
   7  -1   6    8.67    1.72
   7  -1   7    6.69    1.67
   7  -1   8   10.66    2.05
   7  -1   9    4.22    1.53
   7  -1  10    1.48    1.12
   7  -1  11    8.02    2.25
   7  -1  12    7.28    2.36
   7   0 -15   14.58    3.01
   7   0 -14    1.41    1.18
   7   0 -13    8.18    2.14
   7   0 -12   43.79    4.80
   7   0 -11   25.74    3.67
   7   0 -10   33.86    4.06
   7   0  -9    8.53    1.38
   7   0  -9    7.74    2.22
   7   0  -8   45.62    2.85
   7   0  -8   49.72    4.73
   7   0  -7    1.42    1.07
   7   0  -7    1.57    0.51
   7   0  -6    9.52    0.93
   7   0  -6   10.33    2.31
   7   0  -5  140.98    7.70
   7   0  -4   81.70    5.73
   7   0   3   36.07    2.46
   7   0   4   13.31    1.68
   7   0   5    7.35    1.46
   7   0   6   22.70    2.63
   7   0   7   10.29    1.96
   7   0   8    4.06    1.36
   7   0   9    2.13    1.06
   7   1 -15   12.93    2.84
   7   1 -14    9.20    2.27
   7   1 -13   14.20    2.89
   7   1 -12   15.77    2.84
   7   1 -11    1.13    1.16
   7   1 -10   29.63    3.90
   7   1  -9   63.61    5.49
   7   1  -8    1.66    0.95
   7   1  -7    9.92    2.19
   7   1  -6   59.62    5.04
   8 -11  -2    9.50    2.67
   8 -11  -1    8.58    2.51
   8 -11   0   11.09    2.66
   8 -11   1   14.51    3.17
   8 -10  -4   -0.33    1.40
   8 -10  -3   -2.20    1.60
   8 -10  -2    1.66    1.41
   8 -10  -1   14.81    3.03
   8 -10   0   15.42    2.89
   8 -10   0   12.48    2.71
   8 -10   1    2.24    1.53
   8 -10   2    3.47    1.64
   8 -10   3    0.89    1.03
   8 -10   4    1.87    1.30
   8  -9  -6   14.16    3.33
   8  -9  -5   17.94    3.42
   8  -9  -4   -2.58    1.57
   8  -9  -3    6.46    2.13
   8  -9  -2   25.91    3.95
   8  -9  -1   19.88    3.34
   8  -9   0    5.43    1.90
   8  -9   0    5.68    1.87
   8  -9   1    4.48    1.71
   8  -9   1    4.01    1.64
   8  -9   2    6.95    2.08
   8  -9   3    9.34    2.31
   8  -9   4    6.30    1.98
   8  -9   5   10.93    2.62
   8  -9   6   10.68    2.69
   8  -8  -7   41.72    5.31
   8  -8  -6   25.97    4.12
   8  -8  -5   20.23    3.55
   8  -8  -4   18.52    3.32
   8  -8  -3   18.86    3.30
   8  -8  -2   24.42    3.62
   8  -8  -1   21.22    3.43
   8  -8   0   16.26    2.73
   8  -8   0   14.90    2.80
   8  -8   1   22.31    3.12
   8  -8   1   15.48    2.86
   8  -8   2    9.98    2.32
   8  -8   2   14.65    2.69
   8  -8   3    9.07    2.24
   8  -8   4   14.05    2.68
   8  -8   5    9.53    2.27
   8  -8   6    1.58    1.29
   8  -8   7    1.76    1.29
   8  -8   8    0.35    1.35
   8  -7  -8   21.55    3.86
   8  -7  -7   15.93    3.22
   8  -7  -6   28.99    4.24
   8  -7  -5   21.52    3.54
   8  -7  -4   11.19    2.71
   8  -7  -3   13.16    2.77
   8  -7  -2   18.07    3.10
   8  -7  -1    5.23    1.53
   8  -7  -1    5.41    1.87
   8  -7   0    4.11    1.42
   8  -7   0    4.60    1.59
   8  -7   1    2.26    0.99
   8  -7   1    1.66    1.07
   8  -7   2    8.91    2.03
   8  -7   2    1.90    1.39
   8  -7   3    4.59    1.55
   8  -7   3    5.45    1.57
   8  -7   4    8.08    1.98
   8  -7   5    5.38    1.57
   8  -7   6    3.65    1.56
   8  -7   7    2.06    1.33
   8  -7   8    5.72    2.11
   8  -7   9    1.23    1.35
   8  -6 -10   19.69    3.69
   8  -6  -9   13.89    3.13
   8  -6  -8   26.10    4.03
   8  -6  -7   12.09    2.87
   8  -6  -6    3.16    1.77
   8  -6  -5    7.93    2.35
   8  -6  -4   10.45    2.49
   8  -6  -3    7.39    2.04
   8  -6  -2    4.27    1.80
   8  -6  -1    9.65    1.82
   8  -6  -1   10.60    2.50
   8  -6   0   25.80    2.86
   8  -6   0   25.21    3.53
   8  -6   1   23.00    2.84
   8  -6   1   34.50    3.86
   8  -6   2   21.79    2.82
   8  -6   2   16.52    2.71
   8  -6   3   14.27    2.33
   8  -6   3   11.62    2.28
   8  -6   4    6.03    1.70
   8  -6   5    2.24    1.21
   8  -6   6    1.19    1.12
   8  -6   7    7.70    2.16
   8  -6   8    1.78    1.31
   8  -6   9    3.64    1.70
   8  -6  10    1.77    1.52
   8  -5 -11   16.89    3.60
   8  -5 -10   32.22    4.60
   8  -5  -9   51.65    5.71
   8  -5  -8    6.62    2.24
   8  -5  -7    0.20    1.02
   8  -5  -6    2.06    1.50
   8  -5  -5   15.40    2.95
   8  -5  -4   11.14    2.58
   8  -5  -3   12.14    2.54
   8  -5  -2   22.25    2.42
   8  -5  -2   17.07    3.00
   8  -5  -1   37.42    3.12
   8  -5  -1   32.23    3.89
   8  -5   0   52.03    3.75
   8  -5   0   47.57    4.64
   8  -5   1   17.16    2.25
   8  -5   1   19.45    2.87
   8  -5   2    5.52    1.44
   8  -5   2    4.94    1.50
   8  -5   3    2.92    1.05
   8  -5   4    1.04    0.79
   8  -5   5    1.98    1.14
   8  -5   6   10.99    2.27
   8  -5   7    9.97    2.33
   8  -5   8   -0.69    1.14
   8  -5   9    0.75    1.13
   8  -5  10   -3.67    1.77
   8  -4 -12    5.23    2.27
   8  -4 -11   23.16    4.04
   8  -4 -10   16.03    3.17
   8  -4  -9   15.17    3.11
   8  -4  -8    6.55    2.24
   8  -4  -7   14.14    2.94
   8  -4  -6   10.36    2.52
   8  -4  -5   31.54    3.95
   8  -4  -4   46.29    4.71
   8  -4  -3   25.93    3.52
   8  -4  -2   44.81    3.07
   8  -4  -2   50.87    4.81
   8  -4  -1   54.81    3.43
   8  -4  -1   56.62    5.02
   8  -4   0   21.95    3.20
   8  -4   0   19.78    2.10
   8  -4   1   13.64    1.86
   8  -4   1   14.20    2.49
   8  -4   2    5.74    1.33
   8  -4   3   10.27    1.76
   8  -4   4   15.09    2.24
   8  -4   5   19.27    2.69
   8  -4   6   38.79    3.93
   8  -4   7   15.67    2.69
   8  -4   8    6.62    1.95
   8  -4   9   -1.39    1.32
   8  -4  10    7.11    2.17
   8  -4  11    4.39    1.96
   8  -3 -12   10.42    2.69
   8  -3 -11    3.92    1.81
   8  -3 -10   12.11    2.79
   8  -3  -9   21.38    3.56
   8  -3  -8   19.74    3.48
   8  -3  -7   17.25    3.13
   8  -3  -6   52.76    5.25
   8  -3  -5   37.57    4.30
   8  -3  -4   38.62    4.30
   8  -3  -3   69.29    5.76
   8  -3  -2   22.55    1.84
   8  -3  -2   27.24    3.56
   8  -3  -1   52.99    4.77
   8  -3  -1   47.74    2.76
   8  -3   0   22.25    3.12
   8  -3   0   18.91    1.83
   8  -3   1    6.09    1.12
   8  -3   2   26.68    2.49
   8  -3   3    3.80    1.05
   8  -3   4    5.99    1.35
   8  -3   5    9.97    1.94
   8  -3   6    5.29    1.48
   8  -3   7   -0.11    0.89
   8  -3   8    1.05    1.00
   8  -3   9    2.45    1.51
   8  -3  10    1.77    1.17
   8  -2 -13    3.56    1.46
   8  -2 -12    6.57    2.37
   8  -2 -11   28.27    4.17
   8  -2 -10   46.20    5.21
   8  -2  -9   18.08    3.33
   8  -2  -8   70.26    6.17
   8  -2  -7   65.30    5.77
   8  -2  -6   32.01    4.05
   8  -2  -5   30.96    3.89
   8  -2  -4   12.89    2.59
   8  -2  -3    4.50    1.56
   8  -2  -2    8.70    2.10
   8  -2  -1    1.57    1.24
   8  -2   3   25.25    2.39
   8  -2   4   27.48    2.69
   8  -2   5   24.81    2.77
   8  -2   6   21.21    2.75
   8  -2   7    9.58    2.05
   8  -2   8    3.05    1.32
   8  -1 -13    7.42    2.04
   8  -1 -12   25.01    3.90
   8  -1 -11   21.94    3.62
   8  -1 -10   33.47    4.40
   8  -1  -9   41.19    4.73
   8  -1  -8   30.80    4.16
   8  -1  -7   21.23    3.42
   8  -1  -6   13.32    2.63
   8  -1  -5    7.09    2.09
   8  -1  -4   78.26    6.04
   8  -1  -3   35.51    4.04
   8   0 -14    8.46    2.46
   8   0 -13    3.40    1.69
   8   0 -12    8.66    2.31
   8   0 -11   44.38    5.06
   8   0 -10   25.31    3.77
   8   0  -9   62.25    5.86
   8   0  -8   47.02    5.00
   8   0  -7    5.43    1.96
   8   0  -6    0.28    1.22
   8   0  -5   56.62    5.22
   8   1 -14    8.53    2.53
   8   1 -13    7.37    2.34
   8   1 -12   10.37    2.52
   8   1 -11    9.00    2.42
   8   1 -10    9.56    2.39
   8   1  -9   22.16    3.53
   9 -10  -1   10.17    2.74
   9  -9  -3    9.94    2.69
   9  -9  -2   11.14    2.81
   9  -9  -1   15.64    3.24
   9  -9   0   11.80    2.79
   9  -8  -5   16.17    3.32
   9  -8  -4   12.71    3.22
   9  -8  -3    0.98    1.42
   9  -8  -2   16.19    3.17
   9  -8  -1   16.70    3.18
   9  -8   0   13.85    2.87
   9  -8   1    7.25    2.11
   9  -7  -6    3.84    2.03
   9  -7  -5    0.24    1.28
   9  -7  -4    5.03    2.06
   9  -7  -3    4.73    1.98
   9  -7  -2    5.40    1.99
   9  -7  -1    6.15    2.14
   9  -7   0    2.14    1.66
   9  -7   1    3.19    1.65
   9  -7   2    4.15    1.50
   9  -6  -7   31.60    4.72
   9  -6  -6   30.90    4.46
   9  -6  -5   46.26    5.34
   9  -6  -4   30.14    4.31
   9  -6  -3   12.21    2.78
   9  -6  -2    5.90    2.06
   9  -6  -1    5.53    1.91
   9  -6   0    3.35    1.62
   9  -6   1    4.42    1.72
   9  -6   2    2.05    1.60
   9  -5  -8   16.21    3.45
   9  -5  -7    8.20    2.39
   9  -5  -6    1.15    1.35
   9  -5  -5    1.01    1.47
   9  -5  -4    2.29    1.57
   9  -5  -3    6.80    2.26
   9  -5  -2    8.36    2.38
   9  -5  -1    9.46    2.35
   9  -5   0   20.59    3.30
   9  -5   1    9.89    2.37
   9  -4  -9    8.53    2.85
   9  -4  -8   15.17    3.25
   9  -4  -7    0.93    1.23
   9  -4  -6    1.63    1.49
   9  -4  -5   23.14    3.75
   9  -4  -4   30.07    4.16
   9  -4  -3   11.41    2.64
   9  -4  -2   15.76    2.94
   9  -4  -1   16.31    2.97
   9  -4   0   20.34    3.36
   9  -3 -10   12.80    3.02
   9  -3  -9    5.09    2.30
   9  -3  -8    9.48    2.57
   9  -3  -7   26.92    4.09
   9  -3  -6   30.50    4.31
   9  -3  -5   13.83    2.83
   9  -3  -4    3.92    1.57
   9  -3  -3   13.29    2.77
   9  -3  -2    9.77    2.41
   9  -3  -1   14.32    2.95
   9  -2 -11   11.36    2.88
   9  -2 -10   23.55    4.01
   9  -2  -9   59.93    6.16
   9  -2  -8   63.22    6.21
   9  -2  -7   59.01    5.91
   9  -2  -6    6.76    2.28
   9  -2  -5    7.22    2.35
   9  -2  -4   11.69    2.77
   9  -2  -3   26.49    3.88
   9  -1 -11   13.55    3.09
   9  -1 -10   27.71    4.38
   9  -1  -9    8.55    2.73
   9  -1  -8   14.85    3.04
   9  -1  -7   16.66    3.26
   9  -1  -6    4.83    1.83
   9  -1  -5    1.90    1.69
   9   0 -11    8.64    2.75
   9   0 -10    9.06    2.61
   9   0  -9    9.54    2.73
   9   0  -8   38.83    4.85
  10  -8  -1    4.62    2.14
  10  -8   0    1.47    1.50
  10  -7  -3    4.56    2.20
  10  -7  -2    5.00    2.25
  10  -7  -1    3.01    1.82
  10  -7   0    0.91    1.35
  10  -7   1    4.71    1.83
  10  -6  -4    3.77    2.04
  10  -6  -3    8.17    2.65
  10  -6  -2   -1.08    1.65
  10  -6  -1    5.13    2.06
  10  -6   0    9.01    2.56
  10  -6   1    8.27    2.46
  10  -5  -6    4.43    1.94
  10  -5  -5    8.55    2.63
  10  -5  -4    2.74    1.81
  10  -5  -3   10.93    2.89
  10  -5  -2    9.43    2.70
  10  -5  -1    9.66    2.65
  10  -5   0   11.97    2.80
  10  -4  -6    6.90    2.44
  10  -4  -5    8.03    2.48
  10  -4  -4   11.27    2.91
  10  -4  -3   12.06    2.90
  10  -4  -2    4.46    1.94
  10  -3  -7   13.13    3.06
  10  -3  -6   16.97    3.55
  10  -3  -5   18.47    3.45
  10  -3  -4    4.80    2.10
  10  -3  -3    2.98    2.07
  10  -2  -8   16.13    3.51
  10  -2  -7   16.31    3.54
  10  -2  -6   11.62    3.03
  10  -2  -5    1.17    1.57
  10  -1  -8   18.20    3.64
  10  -1  -7   14.41    3.41
   0   0   0    0.00    0.00
TITL shI_3396_ in P1
REM P1 (#1 in standard setting)
CELL 0.71073   8.617349  10.626534  13.131190  93.3842  98.1206  94.0898
ZERR    2.00   0.000386   0.000595   0.000406   0.0035   0.0031   0.0041
LATT -1
SFAC C H N O Pd
UNIT 60.00 60.00 16.00 12.00 2.00
TREF
HKLF 4
END
_computing_structure_solution     'SHELXT 2014/5 (Sheldrick, 2014)'
_computing_structure_solution     'SHELXT 2014/5 (Sheldrick, 2014)'
_computing_structure_solution     'SHELXT 2014/5 (Sheldrick, 2014)'
;
_shelx_hkl_checksum     52414
_shelx_res_file
;
TITL shi_3396__a.res in P-1
    jw2005_attached2.res
    created by SHELXL-2018/3 at 15:18:59 on 08-Mar-2024
REM Old TITL shI_3396_ in P1 #1
REM SHELXT solution in P-1
REM R1 0.160, Rweak 0.045, Alpha 0.079, Orientation as input
REM Formula found by SHELXT: C58 N14 O4 Pd
CELL 0.71073 8.617349 10.626534 13.13119 93.3842 98.1206 94.0898
ZERR 1 0.000386 0.000595 0.000406 0.0035 0.0031 0.0041
LATT 1
SFAC C H F N O Pd
UNIT 40 34 12 8 14 1
EQIV $1 2-X,2-Y,1-Z
EQIV $2 1-X,1-Y,1-Z
EQIV $3 1-X,-Y,1-Z
EQIV $4 2-X,1-Y,-Z
EQIV $5 1+X,1+Y,+Z
EQIV $6 2-X,1-Y,1-Z
SIMU 0.01 0.02 2 C20 > O5X
RIGU C20 > O5X
FLAT C19 C20 O4 O5
FLAT C19 C20X O4 O5X
SIMU 0.01 0.02 2 C18 > O6X
RIGU C18 O6X
FLAT C17 C18 O6 O7
FLAT C17 C18X O7X O6X
L.S. 19
PLAN  5
SIZE 0.3 0.3 0.4
CONF
HTAB O6 F6
HTAB O6 O5
HTAB O6X F6X
HTAB O6X O5X
HTAB N4 O4
HTAB C15 N3_$2
HTAB C15 O1
HTAB C15 O3_$3
HTAB C14 O7
HTAB C4 F6_$4
HTAB C4 O4
HTAB C9 O4
HTAB C2 O7_$5
HTAB C2 O7X_$5
HTAB C1 N3_$1
HTAB C16 F4_$6
LIST 6
htab
BOND $H
MORE -1
fmap 2
acta 52
SHEL 99 0.79
OMIT 0 0 1
OMIT 2 0 1
REM <olex2.extras>
REM <HklSrc "%.\\shI_3396_.hkl">
REM </olex2.extras>
WGHT    0.039500    0.587700
FVAR       0.39949   0.52979   0.58736
PD1   6    1.000000    1.000000    0.500000    10.50000    0.04096    0.01711 =
         0.02989   -0.00184    0.01369   -0.00198
SAME 0.01 0.04 C19 C20 F5 F6 F4 O5
SAME 0.01 0.04 C19 C20 F6 F4 F5 O5
SAME 0.02 0.04 C19 C20X F4X F5X F6X O5X
C19   1    0.889363    0.430165    0.153516    11.00000    0.06382    0.03956 =
         0.04315   -0.01022    0.01976   -0.00768
PART 1
C20   1    0.965468    0.346983    0.079134    21.00000    0.11023    0.07709 =
         0.05762   -0.03403    0.03517    0.00506
F4    3    1.109623    0.385817    0.070525    21.00000    0.07394    0.14391 =
         0.10465   -0.06423    0.03236    0.00770
F5    3    0.950849    0.229411    0.100523    21.00000    0.18909    0.08577 =
         0.15272   -0.01401    0.05668    0.04252
F6    3    0.897290    0.352706   -0.016961    21.00000    0.11115    0.15289 =
         0.05151   -0.05666    0.02131   -0.00703
O5    5    0.745214    0.425163    0.139578    21.00000    0.05899    0.07941 =
         0.05728   -0.00978    0.01292   -0.01445
PART 2
C20X  1    0.967613    0.330066    0.096275   -21.00000    0.10836    0.06256 =
         0.07006   -0.02845    0.02268    0.00015
F4X   3    0.995193    0.356322    0.008034   -21.00000    0.18715    0.13037 =
         0.10107   -0.01350    0.07942    0.02212
F5X   3    1.092128    0.289790    0.146253   -21.00000    0.10286    0.08923 =
         0.13327   -0.04626    0.00106    0.04911
F6X   3    0.868979    0.224563    0.072185   -21.00000    0.12408    0.06675 =
         0.11506   -0.05826    0.00050   -0.01144
O5X   5    0.749772    0.441496    0.122571   -21.00000    0.07648    0.07193 =
         0.07277   -0.01469    0.02094   -0.01155
PART 0
O4    5    0.977910    0.489569    0.223786    11.00000    0.07077    0.05207 =
         0.04831   -0.02169    0.01274   -0.00241
SAME 0.01 0.04 C17 C18 F2 F3 F1 O7 O6
SAME 0.01 0.04 C17 C18 F3 F1 F2 O7 O6
SAME 0.01 0.04 C17 C18X > O6X
C17   1    0.453011    0.237731    0.020552    11.00000    0.05271    0.07511 =
         0.06317    0.00432    0.00895   -0.00778
PART 1
C18   1    0.349246    0.163733   -0.067808    31.00000    0.07855    0.11734 =
         0.08284   -0.01871    0.01297   -0.02394
F1    3    0.305348    0.229636   -0.147525    31.00000    0.12364    0.18559 =
         0.08320    0.00998   -0.02360   -0.02527
F2    3    0.426161    0.072053   -0.104348    31.00000    0.15117    0.13105 =
         0.13200   -0.05794    0.00118   -0.00581
F3    3    0.216155    0.115813   -0.040968    31.00000    0.06763    0.14170 =
         0.13071   -0.01003    0.00396   -0.04519
O7    5    0.441781    0.209304    0.104625    31.00000    0.09944    0.12269 =
         0.07471    0.04011    0.00573   -0.03532
O6    5    0.540428    0.325654   -0.009266    31.00000    0.09706    0.11591 =
         0.05944    0.02187   -0.00213   -0.04621
AFIX   3
H6    2    0.613798    0.359574    0.035314    31.00000   -1.20000
AFIX   0
PART 2
C18X  1    0.343777    0.169003   -0.067623   -31.00000    0.08576    0.12232 =
         0.08790   -0.01899    0.01007   -0.02277
F1X   3    0.416597    0.129270   -0.143839   -31.00000    0.12522    0.15053 =
         0.08858   -0.04153    0.01706   -0.01798
F2X   3    0.244317    0.247546   -0.108572   -31.00000    0.08734    0.17569 =
         0.11507   -0.02196   -0.03050    0.01166
F3X   3    0.277607    0.064345   -0.037789   -31.00000    0.13171    0.12889 =
         0.14717   -0.00788    0.01679   -0.06411
O7X   5    0.427791    0.240628    0.106209   -31.00000    0.09870    0.07561 =
         0.06454   -0.01164    0.03880   -0.00651
O6X   5    0.574010    0.287845   -0.011976   -31.00000    0.06213    0.11575 =
         0.05736   -0.01327    0.01291   -0.02837
AFIX   3
H6X   2    0.646340    0.324285    0.033784   -31.00000   -1.20000
AFIX   0
PART 0
O1    5    0.590299    0.367635    0.695904    11.00000    0.09192    0.03842 =
         0.05825    0.00275    0.04063   -0.00968
O2    5    0.609368    0.156523    0.574179    11.00000    0.05381    0.02807 =
         0.07164    0.01208    0.01543   -0.00502
O3    5    0.708608    0.167461    0.395657    11.00000    0.08820    0.02080 =
         0.05222   -0.00735    0.01596   -0.00981
N4    4    0.910280    0.643704    0.375121    11.00000    0.04124    0.02061 =
         0.02883   -0.00580    0.00836   -0.00524
AFIX  43
H4    2    0.916011    0.589624    0.324689    11.00000   -1.20000
AFIX   0
N3    4    0.856104    0.727960    0.522368    11.00000    0.04626    0.01960 =
         0.03450    0.00096    0.01478   -0.00370
N2    4    0.930803    0.816917    0.472119    11.00000    0.04099    0.01811 =
         0.03225   -0.00173    0.01394   -0.00239
N1    4    1.078526    0.964882    0.362656    11.00000    0.04288    0.02064 =
         0.03108   -0.00123    0.01308   -0.00223
C10   1    0.711944    0.279681    0.451738    11.00000    0.04884    0.02321 =
         0.04191   -0.00133    0.00566   -0.00442
C15   1    0.452927    0.129798    0.584438    11.00000    0.05377    0.04199 =
         0.14329    0.00567    0.02629   -0.01463
AFIX 137
H15A  2    0.387704    0.144900    0.521519    11.00000   -1.50000
H15B  2    0.426681    0.183175    0.640017    11.00000   -1.50000
H15C  2    0.435939    0.042788    0.598890    11.00000   -1.50000
AFIX   0
C7    1    0.844515    0.623078    0.462137    11.00000    0.03712    0.02024 =
         0.03317   -0.00099    0.00677   -0.00116
C12   1    0.650800    0.383762    0.607131    11.00000    0.04654    0.03222 =
         0.04600    0.00444    0.01621   -0.00219
C14   1    0.755830    0.169898    0.296321    11.00000    0.10488    0.03818 =
         0.04600   -0.00933    0.01204   -0.00126
AFIX 137
H14A  2    0.687992    0.219861    0.253864    11.00000   -1.50000
H14B  2    0.749120    0.085221    0.265300    11.00000   -1.50000
H14C  2    0.862275    0.206258    0.302706    11.00000   -1.50000
AFIX   0
C4    1    1.099522    0.804399    0.231502    11.00000    0.05282    0.03068 =
         0.03220   -0.00640    0.01129   -0.00396
AFIX  43
H4A   2    1.077270    0.721198    0.204347    11.00000   -1.20000
AFIX   0
C9    1    0.773241    0.394327    0.422772    11.00000    0.04940    0.02443 =
         0.03514   -0.00050    0.00873   -0.00458
AFIX  43
H9    2    0.813638    0.398525    0.360914    11.00000   -1.20000
AFIX   0
C2    1    1.214985    1.012029    0.223419    11.00000    0.07081    0.04030 =
         0.04230    0.00028    0.03007   -0.00792
AFIX  43
H2    2    1.272046    1.071011    0.190832    11.00000   -1.20000
AFIX   0
C13   1    0.710838    0.497610    0.578318    11.00000    0.05064    0.02381 =
         0.04066   -0.00262    0.01346   -0.00271
AFIX  43
H13   2    0.709298    0.571194    0.620054    11.00000   -1.20000
AFIX   0
C1    1    1.160099    1.046706    0.313978    11.00000    0.05831    0.02410 =
         0.04032   -0.00112    0.01975   -0.00539
AFIX  43
H1    2    1.180841    1.129773    0.341708    11.00000   -1.20000
AFIX   0
C3    1    1.184673    0.890239    0.182134    11.00000    0.07027    0.04528 =
         0.03489   -0.00698    0.02720   -0.00600
AFIX  43
H3    2    1.221162    0.865472    0.121268    11.00000   -1.20000
AFIX   0
C5    1    1.048451    0.843711    0.320961    11.00000    0.03409    0.02480 =
         0.02886    0.00031    0.00550    0.00098
C11   1    0.651986    0.273429    0.543952    11.00000    0.04196    0.02387 =
         0.04881    0.00670    0.00669   -0.00524
C8    1    0.773448    0.502302    0.487161    11.00000    0.03911    0.02163 =
         0.03524    0.00110    0.00615   -0.00294
C16   1    0.579439    0.477550    0.761256    11.00000    0.09302    0.05729 =
         0.05871   -0.00327    0.04034    0.00129
AFIX 137
H16A  2    0.519452    0.536517    0.723050    11.00000   -1.50000
H16B  2    0.683090    0.516035    0.786165    11.00000   -1.50000
H16C  2    0.528455    0.454170    0.818594    11.00000   -1.50000
AFIX   0
C6    1    0.963908    0.765931    0.384996    11.00000    0.03694    0.02092 =
         0.02907   -0.00331    0.00705   -0.00164
HKLF 4
REM  shi_3396__a.res in P-1
REM wR2 = 0.0953, GooF = S = 1.040, Restrained GooF = 1.101 for all data
REM R1 = 0.0415 for 4615 Fo > 4sig(Fo) and 0.0466 for all 5010 data
REM 444 parameters refined using 382 restraints
END
WGHT      0.0395      0.5877
REM Instructions for potential hydrogen bonds
HTAB O6 F6
HTAB O6 O5
HTAB O6X F6X
HTAB O6X O5X
HTAB N4 O4
HTAB C15 N3_$2
HTAB C15 O1
HTAB C15 O3_$3
HTAB C4 F6_$4
HTAB C4 O4
HTAB C9 O4
HTAB C2 O7_$5
HTAB C2 O7X_$5
HTAB C1 N3_$1
HTAB C16 F4_$6
REM Highest difference peak  0.386,  deepest hole -0.454,  1-sigma level  0.069
Q1    1   0.9213  0.2643  0.0154  11.00000  0.05    0.39
Q2    1   1.1236  0.3399  0.1198  11.00000  0.05    0.38
Q3    1   1.0373  0.2550  0.1591  11.00000  0.05    0.33
Q4    1   0.6067  0.1787  0.3499  11.00000  0.05    0.33
Q5    1   1.0821  0.3003  0.1986  11.00000  0.05    0.33
;
_shelx_res_checksum     8377
