# Supplementary material for: Crystal structure of bis­{2-[5-(3,4,5-tri­meth­oxyphenyl)-4H-1,2,4-triazol-3-yl]pyridine}palladium(II) bis­(tri­fluoro­acetate) tri­fluoro­acetic acid disolvate
Source: Acta Crystallogr E Crystallogr Commun. 2024 May 3;80(Pt 6):567–71. doi: 10.1107/S205698902400392X (PMC11151322; doi:10.1107/S205698902400392X)
Supplement: Supplementary file 2 [file e-80-00567-Isup2.hkl]

data_I                                                                          
_shelx_title ' shi_3396__a.res in P-1'                                          
_shelx_refln_list_code          4                                               
_shelx_F_calc_maximum      259.58                                               
_exptl_crystal_F_000       596.00                                               
_reflns_d_resolution_high  0.7901                                               
                                                                                
loop_                                                                           
 _space_group_symop_operation_xyz                                               
 'x, y, z'                                                                      
 '-x, -y, -z'                                                                   
                                                                                
_cell_length_a     8.6173                                                       
_cell_length_b    10.6265                                                       
_cell_length_c    13.1312                                                       
_cell_angle_alpha  93.384                                                       
_cell_angle_beta   98.121                                                       
_cell_angle_gamma  94.090                                                       
                                                                                
_shelx_F_squared_multiplier     1.000                                           
                                                                                
loop_                                                                           
 _refln_index_h                                                                 
 _refln_index_k                                                                 
 _refln_index_l                                                                 
 _refln_F_squared_calc                                                          
 _refln_F_squared_meas                                                          
 _refln_F_squared_sigma                                                         
 _refln_observed_status                                                         
   1   0   0       6704.02       6333.77        48.43 o                         
   2   0   0       1689.23       1733.21        19.90 o                         
   3   0   0       1522.74       1325.47        23.31 o                         
   4   0   0        513.43        420.54        25.37 o                         
   5   0   0        402.86        347.06        12.15 o                         
   6   0   0         26.90         33.47         9.49 o                         
   7   0   0        215.24        170.11        24.88 o                         
   8   0   0         60.49         81.21        17.04 o                         
   9   0   0        106.01         62.66        16.10 o                         
  10   0   0         10.07         -0.94        10.46 o                         
 -10   1   0         37.31         37.60        14.79 o                         
  -9   1   0         34.84         45.37        15.29 o                         
  -8   1   0          8.98         19.08         7.05 o                         
  -7   1   0        239.52        227.35        18.30 o                         
  -6   1   0        121.42        122.69         5.53 o                         
  -5   1   0        946.67        937.48        15.07 o                         
  -4   1   0         63.02         55.68         4.02 o                         
  -3   1   0       1202.67       1244.73        16.94 o                         
  -2   1   0       2656.65       3080.51        42.99 o                         
  -1   1   0         21.35         19.89         2.02 o                         
   0   1   0        384.76        160.75        81.80 o                         
   1   1   0       2426.97       2249.97        32.70 o                         
   2   1   0         83.45         74.17         3.23 o                         
   3   1   0         42.15         33.85         1.65 o                         
   4   1   0       1518.51       1537.36        41.53 o                         
   5   1   0        659.28        686.27        35.97 o                         
   6   1   0        715.52        710.33        40.04 o                         
   7   1   0          4.70          1.57         6.33 o                         
   8   1   0         23.05         22.18         7.96 o                         
   9   1   0         11.79         28.89        12.34 o                         
  10   1   0         40.82         51.82        16.79 o                         
 -10   2   0        146.38        157.68        18.63 o                         
  -9   2   0        164.74        174.16        18.67 o                         
  -8   2   0         84.99         91.05        17.04 o                         
  -7   2   0        255.61        246.99         8.81 o                         
  -6   2   0        430.43        451.36        11.67 o                         
  -5   2   0       2463.57       2563.56        37.55 o                         
  -4   2   0        775.69        753.64        18.25 o                         
  -3   2   0        562.78        513.87        16.03 o                         
  -2   2   0       2832.19       3021.97        35.57 o                         
  -1   2   0       5117.14       5410.81        65.53 o                         
   0   2   0        185.50        166.95         8.24 o                         
   1   2   0        368.83        368.65         8.26 o                         
   2   2   0       3673.55       3690.97        34.37 o                         
   3   2   0        182.22        201.06         6.66 o                         
   4   2   0       4608.47       4677.39        78.93 o                         
   5   2   0        357.71        313.20        25.22 o                         
   6   2   0        222.68        219.55        11.42 o                         
   7   2   0         54.45         66.03         6.75 o                         
   8   2   0        393.05        356.48        33.96 o                         
   9   2   0         46.77         35.91        13.85 o                         
  10   2   0         47.64         34.09        14.29 o                         
 -10   3   0         21.51         19.94        14.94 o                         
  -9   3   0         63.02         77.76        18.99 o                         
  -8   3   0        152.35        133.65        13.72 o                         
  -7   3   0        192.80        177.34         8.24 o                         
  -6   3   0        241.76        219.58        14.95 o                         
  -5   3   0          5.29          6.64         5.01 o                         
  -4   3   0         26.53         19.61         5.64 o                         
  -3   3   0         18.17         10.02         2.50 o                         
  -2   3   0       1933.80       1798.38        33.68 o                         
  -1   3   0       2045.84       2080.67        70.43 o                         
   0   3   0         17.07         24.12         2.65 o                         
   1   3   0       5284.56       5368.32        55.80 o                         
   2   3   0       2014.37       2006.92        34.41 o                         
   3   3   0        163.32        150.06         7.71 o                         
   4   3   0         36.52         32.09         3.67 o                         
   5   3   0        725.66        728.08        14.87 o                         
   6   3   0        839.78        865.17        24.96 o                         
   7   3   0        166.31        183.31        11.46 o                         
   8   3   0        165.11        128.08        20.99 o                         
   9   3   0        148.94        164.30        25.44 o                         
  10   3   0         63.95         69.49        18.36 o                         
 -10   4   0         57.88         76.95        19.30 o                         
  -9   4   0        121.06        130.94        15.68 o                         
  -8   4   0        137.84        136.35         9.97 o                         
  -7   4   0        100.64         97.48         8.17 o                         
  -6   4   0        250.99        248.87        12.19 o                         
  -5   4   0        144.44        162.48        16.29 o                         
  -4   4   0       1227.50       1273.48        43.68 o                         
  -3   4   0        667.04        715.80        22.87 o                         
  -2   4   0       2563.66       2576.05        91.96 o                         
  -1   4   0       6574.06       7014.29       116.90 o                         
   0   4   0        978.67        958.85        31.75 o                         
   1   4   0         98.11        105.70         5.96 o                         
   2   4   0        236.99        222.16        15.15 o                         
   3   4   0       2696.04       2779.49        45.33 o                         
   4   4   0       1787.02       1771.36        36.77 o                         
   5   4   0        285.97        302.02        10.44 o                         
   6   4   0        522.93        557.09        20.57 o                         
   7   4   0        886.87        915.50        27.90 o                         
   8   4   0         49.45         76.13        16.67 o                         
   9   4   0         44.80         29.70        13.10 o                         
  10   4   0         20.10         49.75        16.86 o                         
 -10   5   0         48.76         60.73        16.26 o                         
  -9   5   0        125.84        127.91        15.36 o                         
  -8   5   0        291.47        309.42        15.84 o                         
  -7   5   0         91.02         85.23        10.16 o                         
  -6   5   0        200.85        204.40        19.93 o                         
  -5   5   0        225.84        241.87        20.62 o                         
  -4   5   0          0.60          2.55         2.83 o                         
  -3   5   0        453.45        474.22        27.88 o                         
  -2   5   0        131.06        153.40        15.29 o                         
  -1   5   0       3997.15       4003.56        93.90 o                         
   0   5   0       2516.58       2640.30        41.42 o                         
   1   5   0       1022.37       1023.56        27.60 o                         
   2   5   0       2357.65       2526.73        67.54 o                         
   3   5   0        741.15        723.96        25.57 o                         
   4   5   0        428.11        429.82        20.02 o                         
   5   5   0         58.03         55.58         6.94 o                         
   6   5   0         20.60         10.68         5.67 o                         
   7   5   0          0.97          5.58         7.46 o                         
   8   5   0          4.31          0.38         6.33 o                         
   9   5   0         16.49         48.69        15.23 o                         
 -10   6   0         45.64         56.46        16.04 o                         
  -9   6   0         31.98         23.94         7.99 o                         
  -8   6   0        161.80        152.77        11.78 o                         
  -7   6   0        155.35        179.32        13.99 o                         
  -6   6   0         52.07         66.36        12.72 o                         
  -5   6   0        360.71        368.76        26.38 o                         
  -4   6   0        633.79        620.48        35.34 o                         
  -3   6   0       1235.11       1300.11        51.01 o                         
  -2   6   0       1076.69       1061.87        44.62 o                         
  -1   6   0       1706.30       1781.60        59.22 o                         
   0   6   0       2489.07       2630.48        75.38 o                         
   1   6   0        550.78        503.24        30.52 o                         
   2   6   0       1329.37       1347.86        51.57 o                         
   3   6   0       1666.92       1665.93        61.35 o                         
   4   6   0        507.88        497.91        33.52 o                         
   5   6   0        277.36        277.59        26.88 o                         
   6   6   0         71.05         87.85        17.23 o                         
   7   6   0          7.02          4.26         6.39 o                         
   8   6   0          0.21          7.02         9.46 o                         
   9   6   0         29.28         34.46        13.47 o                         
  -9   7   0         20.44         13.10         7.36 o                         
  -8   7   0         24.58         30.55         5.94 o                         
  -7   7   0         99.49        109.60        11.72 o                         
  -6   7   0        342.36        321.27        27.20 o                         
  -5   7   0         30.05         16.47         4.89 o                         
  -4   7   0        178.79        190.93        20.93 o                         
  -3   7   0         89.28         84.28        13.72 o                         
  -2   7   0         37.08         35.22         9.40 o                         
  -1   7   0         47.04         52.95        11.09 o                         
   0   7   0        266.42        296.20        24.81 o                         
   1   7   0        360.57        355.04        27.70 o                         
   2   7   0         96.18         95.12        14.41 o                         
   3   7   0        992.21        984.42        48.63 o                         
   4   7   0        384.43        443.90        33.71 o                         
   5   7   0        707.40        686.46        44.43 o                         
   6   7   0         68.72         67.74        15.48 o                         
   7   7   0        108.37        167.12        25.19 o                         
   8   7   0        202.20        215.74        29.58 o                         
  -9   8   0         60.42         73.17        16.10 o                         
  -8   8   0         93.78         90.05         9.95 o                         
  -7   8   0        152.81        182.97        22.24 o                         
  -6   8   0        156.24        150.95        19.24 o                         
  -5   8   0        275.47        283.23        28.01 o                         
  -4   8   0         71.07         91.42        16.48 o                         
  -3   8   0        431.07        410.25        32.21 o                         
  -2   8   0       1062.97       1087.43        51.82 o                         
  -1   8   0         54.79         78.95        14.04 o                         
   0   8   0       1736.93       1719.06        67.36 o                         
   1   8   0        803.34        819.18        45.56 o                         
   2   8   0         64.44         70.28         9.28 o                         
   3   8   0        242.91        221.63        24.38 o                         
   4   8   0        991.27        966.37        53.14 o                         
   5   8   0       1246.16       1149.03        62.29 o                         
   6   8   0        419.14        495.65        42.42 o                         
   7   8   0         69.29         80.21        19.43 o                         
   8   8   0         32.43         49.88        15.73 o                         
  -8   9   0         36.56         34.82         8.35 o                         
  -7   9   0         80.52         77.76        15.67 o                         
  -6   9   0         34.78         24.00         9.46 o                         
  -5   9   0        156.83        192.43        24.19 o                         
  -4   9   0        163.00        137.86        20.68 o                         
  -3   9   0         11.07         19.17         7.58 o                         
  -2   9   0       1578.74       1733.66        71.37 o                         
  -1   9   0        616.89        633.45        41.73 o                         
   0   9   0         63.92         74.88        14.98 o                         
   1   9   0        261.63        290.50        28.82 o                         
   2   9   0        476.43        452.29        37.53 o                         
   3   9   0        155.94        161.35        15.97 o                         
   4   9   0        600.01        644.66        45.62 o                         
   5   9   0        272.31        277.78        31.27 o                         
   6   9   0        270.04        206.41        27.70 o                         
   7   9   0         67.07        111.22        22.18 o                         
  -7  10   0         83.31         71.94        15.73 o                         
  -6  10   0        154.73        147.56        15.78 o                         
  -5  10   0        237.88        260.92        29.64 o                         
  -4  10   0        337.03        381.42        35.53 o                         
  -3  10   0         56.54         63.66        14.41 o                         
  -2  10   0        182.00        187.55        24.94 o                         
  -1  10   0        506.89        491.21        39.23 o                         
   0  10   0        188.12        150.39        21.68 o                         
   1  10   0        134.30        153.52        22.81 o                         
   2  10   0        750.25        741.60        50.82 o                         
   3  10   0        309.20        260.55        30.77 o                         
   4  10   0        414.13        460.83        29.55 o                         
   5  10   0         72.83         64.10        16.42 o                         
   6  10   0         69.43         72.63        17.86 o                         
  -6  11   0         78.26         74.77        19.08 o                         
  -5  11   0         36.95         44.49        13.66 o                         
  -4  11   0         15.63          9.15         8.84 o                         
  -3  11   0        136.85        165.11        24.19 o                         
  -2  11   0        130.24        101.20        19.24 o                         
  -1  11   0        230.80        262.43        30.27 o                         
   0  11   0        348.26        371.40        36.72 o                         
   1  11   0        187.64        196.57        27.20 o                         
   2  11   0        129.10        167.56        26.13 o                         
   3  11   0        292.53        374.15        38.91 o                         
   4  11   0         40.36         20.18        13.10 o                         
   5  11   0         39.11         29.15         9.23 o                         
  -5  12   0        141.26        170.69        26.63 o                         
  -4  12   0        324.51        348.34        37.41 o                         
  -3  12   0        386.83        355.73        37.16 o                         
  -2  12   0        171.24        150.95        24.69 o                         
  -1  12   0        195.89        235.30        30.33 o                         
   0  12   0        230.66        263.56        33.46 o                         
   1  12   0        167.04        145.81        25.19 o                         
   2  12   0         45.19         42.61        14.91 o                         
   3  12   0        273.48        290.31        36.34 o                         
   4  12   0        378.20        455.80        47.37 o                         
  -3  13   0        181.42        171.88        27.38 o                         
  -2  13   0        118.00         74.57        20.11 o                         
  -1  13   0         11.63         14.47         9.27 o                         
   0  13   0         39.06         51.45        17.17 o                         
   1  13   0         94.55         88.79        21.05 o                         
  -2 -13   1        362.08        372.40        42.17 o                         
  -1 -13   1        282.70        276.53        36.03 o                         
   0 -13   1         31.16         17.98        11.84 o                         
   1 -13   1         41.27         15.60         9.59 o                         
   2 -13   1         84.33         74.07        18.42 o                         
   3 -13   1        148.95        155.46        25.75 o                         
  -4 -12   1        222.75        282.35        36.53 o                         
  -3 -12   1        148.91        137.79        25.25 o                         
  -2 -12   1         57.03         57.02        16.10 o                         
  -1 -12   1        272.48        281.10        33.71 o                         
   0 -12   1        194.66        186.48        27.70 o                         
   1 -12   1        193.27        201.71        27.95 o                         
   2 -12   1        153.14        170.06        25.69 o                         
   3 -12   1        188.84        178.84        26.07 o                         
   4 -12   1         99.93        112.85        21.99 o                         
   5 -12   1         75.30         57.21        16.17 o                         
  -5 -11   1         13.57         15.37        13.79 o                         
  -4 -11   1         87.87         87.04        19.17 o                         
  -3 -11   1         88.40         60.47        16.48 o                         
  -2 -11   1        326.79        336.56        35.53 o                         
  -1 -11   1        254.04        287.68        32.08 o                         
   0 -11   1        594.61        554.68        44.49 o                         
   1 -11   1        159.04        160.73        24.06 o                         
   2 -11   1         53.28         80.40        16.98 o                         
   3 -11   1        196.49        231.85        28.07 o                         
   4 -11   1          5.61         -4.95         7.14 o                         
   5 -11   1         12.40         23.06        10.90 o                         
   6 -11   1        145.46        124.72        15.01 o                         
  -6 -10   1        220.06        197.70        29.70 o                         
  -5 -10   1         66.08         66.42        16.86 o                         
  -4 -10   1        424.93        381.69        26.89 o                         
  -3 -10   1        554.56        556.94        44.49 o                         
  -2 -10   1        381.30        414.07        37.47 o                         
  -1 -10   1        102.69         98.00        17.98 o                         
   0 -10   1        184.76        210.86        25.44 o                         
   1 -10   1        714.28        623.55        43.36 o                         
   2 -10   1          8.64         -6.89         8.84 o                         
   3 -10   1         93.22        116.68        19.74 o                         
   4 -10   1        924.29        883.41        53.39 o                         
   5 -10   1        122.01        120.56        20.30 o                         
   6 -10   1         66.38         59.84        13.97 o                         
   7 -10   1         49.15         60.87        12.22 o                         
  -7  -9   1         56.83         50.13        14.91 o                         
  -6  -9   1        104.42         79.02        17.98 o                         
  -5  -9   1        199.72        183.54        25.88 o                         
  -4  -9   1        477.80        448.53        38.60 o                         
  -3  -9   1       1267.02       1335.54        46.73 o                         
  -2  -9   1        979.82        979.59        54.33 o                         
  -1  -9   1        269.51        283.67        27.95 o                         
   0  -9   1         18.98         22.50        11.28 o                         
   1  -9   1        201.57        251.90        26.07 o                         
   2  -9   1       1414.93       1366.90        61.47 o                         
   3  -9   1         11.51          8.52         6.52 o                         
   4  -9   1         39.84         43.17        12.41 o                         
   5  -9   1        137.26        135.22        20.62 o                         
   6  -9   1         15.69          8.21         6.39 o                         
   7  -9   1         67.90         77.45        23.22 o                         
   8  -9   1         36.18         26.57         7.42 o                         
  -8  -8   1         78.19         79.46        19.61 o                         
  -7  -8   1        127.98        132.97        23.18 o                         
  -6  -8   1        421.20        426.04        39.23 o                         
  -5  -8   1        352.71        346.90        33.71 o                         
  -4  -8   1        875.57        931.84        52.82 o                         
  -3  -8   1       1039.06       1027.84        53.70 o                         
  -2  -8   1       1098.82       1064.00        37.50 o                         
  -1  -8   1        622.73        593.91        38.10 o                         
   0  -8   1        807.32        856.65        45.18 o                         
   1  -8   1        141.41        165.30        19.36 o                         
   2  -8   1        312.09        286.74        25.63 o                         
   3  -8   1        238.23        256.60        24.44 o                         
   4  -8   1          0.50          5.20         5.51 o                         
   5  -8   1        120.81        126.04        12.52 o                         
   6  -8   1         83.63         92.86        14.91 o                         
   7  -8   1         62.04         80.40        10.39 o                         
   8  -8   1        103.44        120.44        21.40 o                         
   9  -8   1         38.71         50.92        10.75 o                         
  -8  -7   1        222.99        189.30        28.45 o                         
  -7  -7   1        105.37         90.67        18.42 o                         
  -6  -7   1          2.58         -3.76         6.77 o                         
  -5  -7   1         18.13         15.92         8.71 o                         
  -4  -7   1         54.51         73.63        14.54 o                         
  -3  -7   1        560.79        496.09        34.78 o                         
  -2  -7   1       1124.21       1169.65        52.39 o                         
  -1  -7   1        510.29        492.90        32.27 o                         
   0  -7   1        648.54        669.98        36.78 o                         
   1  -7   1        200.25        213.24        20.49 o                         
   2  -7   1       2120.94       2191.72        70.56 o                         
   3  -7   1        885.74        912.54        43.68 o                         
   4  -7   1        261.80        304.54        25.63 o                         
   5  -7   1        299.30        309.99        24.25 o                         
   6  -7   1        366.22        375.34        20.05 o                         
   7  -7   1        163.41        160.06        13.93 o                         
   8  -7   1          7.89         13.52         4.09 o                         
   9  -7   1         33.45         26.41         8.38 o                         
  -9  -6   1         56.73         67.30        18.49 o                         
  -8  -6   1         27.54         34.78        12.97 o                         
  -7  -6   1        168.80        175.95        24.50 o                         
  -6  -6   1        109.70         79.89        15.85 o                         
  -5  -6   1         32.06         21.18         8.77 o                         
  -4  -6   1         88.28         88.67        14.79 o                         
  -3  -6   1        942.82        938.24        45.18 o                         
  -2  -6   1        210.90        235.98        21.37 o                         
  -1  -6   1        685.50        688.53        35.22 o                         
   0  -6   1       3647.23       3642.47        90.67 o                         
   1  -6   1       1453.86       1570.62        53.70 o                         
   2  -6   1       1429.38       1500.88        53.14 o                         
   3  -6   1       1541.25       1490.91        53.76 o                         
   4  -6   1        717.10        777.57        39.16 o                         
   5  -6   1         29.11         40.54         9.65 o                         
   6  -6   1          3.05          3.97         3.88 o                         
   7  -6   1         54.03         56.89         8.58 o                         
   8  -6   1        150.55        169.36        22.02 o                         
   9  -6   1         32.91         24.31         7.95 o                         
  -9  -5   1         13.57         20.55        10.21 o                         
  -8  -5   1         11.71          2.69         7.71 o                         
  -7  -5   1        119.32        142.05        20.99 o                         
  -6  -5   1         21.41         25.32         9.71 o                         
  -5  -5   1        795.49        777.95        43.24 o                         
  -4  -5   1       1429.08       1607.13        36.37 o                         
  -3  -5   1        954.65       1025.68        75.13 o                         
  -2  -5   1       1562.49       1755.86        37.28 o                         
  -1  -5   1       1501.62       1561.24        45.34 o                         
   0  -5   1         90.04         98.33         8.41 o                         
   1  -5   1       1013.31       1049.84        27.68 o                         
   2  -5   1        501.37        502.55        32.43 o                         
   3  -5   1       1351.05       1304.18        46.37 o                         
   4  -5   1        682.72        667.68        22.87 o                         
   5  -5   1        258.18        272.45        20.80 o                         
   6  -5   1        450.19        452.94        19.95 o                         
   7  -5   1         22.96         19.84         5.05 o                         
   8  -5   1        112.38        117.24         9.91 o                         
   9  -5   1         80.21         59.22        11.23 o                         
  10  -5   1         61.29         64.98        18.74 o                         
 -10  -4   1         73.16         58.15        17.11 o                         
  -9  -4   1        137.66        143.56        25.00 o                         
  -8  -4   1        357.95        344.58        34.46 o                         
  -7  -4   1        176.82        152.96        22.31 o                         
  -6  -4   1        690.59        577.27        33.93 o                         
  -5  -4   1        217.65        239.62        22.75 o                         
  -4  -4   1       3714.70       3818.39        59.64 o                         
  -3  -4   1        800.52        815.56        43.21 o                         
  -2  -4   1        219.77        154.73         7.57 o                         
  -1  -4   1       1721.55       1664.02        31.55 o                         
   0  -4   1       1516.74       1568.42        32.51 o                         
   1  -4   1       4477.49       4353.92        62.74 o                         
   2  -4   1         15.38         29.01         4.48 o                         
   3  -4   1        904.49        896.81        28.73 o                         
   4  -4   1        335.15        355.61        20.99 o                         
   5  -4   1         85.36         71.30         7.30 o                         
   6  -4   1         57.42         56.53         6.89 o                         
   7  -4   1         97.65        115.87         9.09 o                         
   8  -4   1         89.21         92.25         8.40 o                         
   9  -4   1         59.21         86.66        18.92 o                         
  10  -4   1         54.07         74.82        19.93 o                         
 -10  -3   1         58.81         68.49        18.55 o                         
  -9  -3   1         62.16         98.88        20.05 o                         
  -8  -3   1        115.97        100.38        19.05 o                         
  -7  -3   1         86.07         97.31        17.36 o                         
  -6  -3   1       1090.95       1086.92        44.21 o                         
  -5  -3   1        661.95        647.36        27.32 o                         
  -4  -3   1          0.81          2.28         2.66 o                         
  -3  -3   1        985.74        944.00        18.50 o                         
  -2  -3   1       3523.84       3702.09        43.38 o                         
  -1  -3   1        195.37        193.81         9.50 o                         
   0  -3   1        749.25        842.31        19.86 o                         
   1  -3   1       1616.09       1588.90        28.64 o                         
   2  -3   1        773.06        781.50        19.81 o                         
   3  -3   1         24.56         18.68         6.33 o                         
   4  -3   1          1.72          1.48         2.16 o                         
   5  -3   1        668.36        647.90        20.53 o                         
   6  -3   1        226.19        235.23         9.37 o                         
   7  -3   1        253.45        250.41        10.17 o                         
   8  -3   1         33.55         38.13         6.14 o                         
   9  -3   1        104.90        119.75        21.62 o                         
  10  -3   1         17.38          8.02         8.58 o                         
 -10  -2   1         75.07         60.34        16.86 o                         
  -9  -2   1        245.42        264.68        31.71 o                         
  -8  -2   1        116.08         99.32        18.67 o                         
  -7  -2   1         15.99         20.85         3.42 o                         
  -6  -2   1         66.05         70.67         5.63 o                         
  -5  -2   1       1047.95       1026.43        40.67 o                         
  -4  -2   1       1261.84       1330.06        23.28 o                         
  -3  -2   1       1685.63       1626.23        58.04 o                         
  -2  -2   1       3519.17       3536.79        44.86 o                         
  -1  -2   1       3093.97       3348.94        46.30 o                         
   0  -2   1       6576.44       6457.63        74.77 o                         
   1  -2   1       1980.99       2112.53        30.62 o                         
   2  -2   1       4019.73       3711.63        49.00 o                         
   3  -2   1        108.15        109.84         4.86 o                         
   4  -2   1       1705.51       1728.13        33.91 o                         
   5  -2   1        418.89        390.17        12.41 o                         
   6  -2   1        108.65        105.57         5.80 o                         
   7  -2   1        246.48        218.50        24.10 o                         
   8  -2   1         32.07         29.39        10.84 o                         
   9  -2   1         91.62         95.94        19.30 o                         
  10  -2   1         42.24         55.46        22.12 o                         
 -10  -1   1         56.06         55.52        17.80 o                         
  -9  -1   1         22.55         16.10        10.97 o                         
  -8  -1   1         32.45         23.44        10.84 o                         
  -7  -1   1         54.18         46.08         5.03 o                         
  -6  -1   1         25.51         22.27         8.30 o                         
  -5  -1   1        248.85        214.06        15.70 o                         
  -4  -1   1          0.78          3.53         1.87 o                         
  -3  -1   1        699.17        679.13        18.22 o                         
  -2  -1   1       1630.79       1661.27        45.03 o                         
  -1  -1   1       5640.11       5741.44        52.15 o                         
   0  -1   1       4190.50       4188.01        47.89 o                         
   1  -1   1       1861.19       1907.97        15.63 o                         
   2  -1   1      67379.25      61744.05       602.70 o                         
   3  -1   1       5802.97       5587.21        48.40 o                         
   4  -1   1        186.13        176.55         5.60 o                         
   5  -1   1        509.94        512.88        12.59 o                         
   6  -1   1        267.46        268.83        14.22 o                         
   7  -1   1        158.89        165.94         9.80 o                         
   8  -1   1        117.65        107.39        24.06 o                         
   9  -1   1         34.45         23.91         7.26 o                         
  10  -1   1         23.45         -0.56         9.21 o                         
 -10   0   1         41.82         55.52        17.36 o                         
  -9   0   1         45.35         49.82        13.60 o                         
  -8   0   1        114.75        140.36        21.62 o                         
  -7   0   1        116.82         89.48        15.98 o                         
  -6   0   1        402.59        417.83        30.33 o                         
  -5   0   1       1119.10       1199.01        33.76 o                         
  -4   0   1       1325.21       1376.07        20.49 o                         
  -3   0   1        212.18        190.26         6.13 o                         
  -2   0   1         21.14         20.68         1.76 o                         
  -1   0   1       3492.49       3529.49        29.37 o                         
   1   0   1       2625.13       2590.40        25.30 o                         
   3   0   1       7485.79       7657.44        62.46 o                         
   4   0   1         25.96         13.42         2.23 o                         
   5   0   1         19.89         19.86         3.01 o                         
   6   0   1        624.23        624.15        15.84 o                         
   7   0   1        100.98        123.58        16.79 o                         
   8   0   1         68.32         90.73        12.09 o                         
   9   0   1          2.75         -9.52         9.52 o                         
  10   0   1          4.69         15.29        12.22 o                         
 -10   1   1         63.96        104.83        22.50 o                         
  -9   1   1         67.90         39.92        12.78 o                         
  -8   1   1        393.66        393.69        24.64 o                         
  -7   1   1        672.34        521.81        86.20 o                         
  -6   1   1         19.89         15.25         1.91 o                         
  -5   1   1         38.09         29.34         5.89 o                         
  -4   1   1        989.58        885.87        20.26 o                         
  -3   1   1       4155.00       4125.73        48.10 o                         
  -2   1   1       6458.44       6237.13        53.06 o                         
  -1   1   1        834.14        900.46        12.69 o                         
   0   1   1         92.30        104.58         3.06 o                         
   1   1   1      16489.45      16359.10       197.26 o                         
   2   1   1       2453.13       2340.15        38.13 o                         
   3   1   1         44.52         50.92         3.48 o                         
   4   1   1       1928.10       1868.56        20.44 o                         
   5   1   1        167.44        149.23         7.42 o                         
   6   1   1        705.91        627.62        37.97 o                         
   7   1   1        370.68        341.19        30.39 o                         
   8   1   1         71.91         64.92        15.29 o                         
   9   1   1         40.08         40.60        12.53 o                         
  10   1   1         42.47         34.84        13.72 o                         
 -10   2   1        100.78         99.44        22.18 o                         
  -9   2   1        225.05        214.56        27.51 o                         
  -8   2   1         11.15         11.96         5.94 o                         
  -7   2   1        297.35        304.85         9.30 o                         
  -6   2   1        373.84        334.25        12.06 o                         
  -5   2   1        406.16        420.55        35.72 o                         
  -4   2   1        735.42        745.38        22.99 o                         
  -3   2   1        855.54        919.98        22.90 o                         
  -2   2   1       1978.20       1979.86        33.95 o                         
  -1   2   1       3768.22       3988.92        42.28 o                         
   0   2   1        775.25        639.68         8.94 o                         
   1   2   1       4577.26       4433.17        38.42 o                         
   2   2   1       1067.52       1036.97        14.93 o                         
   3   2   1         77.97         59.37         4.91 o                         
   4   2   1        907.01        909.17        20.02 o                         
   5   2   1        645.81        662.41        18.72 o                         
   6   2   1        172.43        182.61         7.29 o                         
   7   2   1        264.17        269.82        33.18 o                         
   8   2   1        186.16        148.88        22.43 o                         
   9   2   1        103.23        122.57        22.06 o                         
  10   2   1         30.94         38.98        14.35 o                         
 -10   3   1          3.92          2.95         6.51 o                         
  -9   3   1         86.60        106.59        17.42 o                         
  -8   3   1        304.34        306.19        13.45 o                         
  -7   3   1        244.45        268.07        16.02 o                         
  -6   3   1        326.75        331.96        18.68 o                         
  -5   3   1        292.49        298.66        27.38 o                         
  -4   3   1        407.81        396.71        23.18 o                         
  -3   3   1        245.70        254.06        12.64 o                         
  -2   3   1        398.16        417.93        15.12 o                         
  -1   3   1       1381.48       1316.96        21.75 o                         
   0   3   1          8.28          4.35         2.13 o                         
   1   3   1       6893.10       7327.14        80.57 o                         
   2   3   1        100.44         92.05         4.51 o                         
   3   3   1        529.27        563.42        12.55 o                         
   4   3   1        564.15        544.08        13.50 o                         
   5   3   1        327.20        314.97        10.46 o                         
   6   3   1       1469.72       1474.39        27.15 o                         
   7   3   1        118.34        113.39        12.53 o                         
   8   3   1        253.11        281.66        30.77 o                         
   9   3   1        158.94        157.16        24.88 o                         
  10   3   1         68.21         92.43        21.05 o                         
 -10   4   1         87.34         87.85        20.87 o                         
  -9   4   1        118.03        101.98        13.96 o                         
  -8   4   1        348.09        341.70        15.61 o                         
  -7   4   1        382.37        379.12        15.85 o                         
  -6   4   1       1108.15       1162.15        91.39 o                         
  -5   4   1         93.06        100.95        13.03 o                         
  -4   4   1        211.31        229.84        18.17 o                         
  -3   4   1       1568.11       1552.95        50.51 o                         
  -2   4   1        102.79        103.30        15.73 o                         
  -1   4   1       3039.16       2993.40        59.17 o                         
   0   4   1        347.02        392.91        12.14 o                         
   1   4   1       4938.04       5221.01        66.05 o                         
   2   4   1       2221.68       2200.12        36.81 o                         
   3   4   1        706.58        687.16        14.71 o                         
   4   4   1        750.53        766.85        19.28 o                         
   5   4   1        806.60        809.78        19.02 o                         
   6   4   1        346.26        359.72        27.92 o                         
   7   4   1         12.45         15.59         4.94 o                         
   8   4   1         11.42         17.17         9.46 o                         
   9   4   1          3.43          7.08         7.21 o                         
 -10   5   1         47.49         52.97        10.88 o                         
  -9   5   1         56.56         61.27        11.46 o                         
  -8   5   1        207.39        217.69        13.26 o                         
  -7   5   1         29.48         28.86         7.06 o                         
  -6   5   1        232.26        234.40        23.15 o                         
  -5   5   1        410.09        426.35        28.20 o                         
  -4   5   1        108.96        113.98        14.54 o                         
  -3   5   1          9.79         10.78         5.58 o                         
  -2   5   1       2394.68       2422.69        68.49 o                         
  -1   5   1       3255.68       3530.43        85.78 o                         
   0   5   1       4277.62       4511.44        55.99 o                         
   1   5   1        562.41        603.52        18.75 o                         
   2   5   1       1704.73       1789.39        48.03 o                         
   3   5   1       1453.09       1444.90        34.35 o                         
   4   5   1        159.28        182.00        12.07 o                         
   5   5   1       1668.51       1703.06        52.20 o                         
   6   5   1         46.00         72.04         8.43 o                         
   7   5   1        123.83        144.97        12.07 o                         
   8   5   1          0.20          0.94         7.46 o                         
   9   5   1          4.77         16.79        10.90 o                         
 -10   6   1         14.99         32.70         9.69 o                         
  -9   6   1         26.79         28.38         8.33 o                         
  -8   6   1         79.90         60.76         7.81 o                         
  -7   6   1        265.63        260.05        23.18 o                         
  -6   6   1         73.44         58.46        12.03 o                         
  -5   6   1        261.46        249.63        16.30 o                         
  -4   6   1       1742.90       1797.52        64.23 o                         
  -3   6   1        152.27        136.16        16.42 o                         
  -2   6   1        468.68        438.26        28.57 o                         
  -1   6   1         35.91         38.02         6.33 o                         
   0   6   1       2073.78       2189.29        60.56 o                         
   1   6   1        353.18        350.14        16.96 o                         
   2   6   1          3.09         21.56         6.70 o                         
   3   6   1        228.05        207.26        16.73 o                         
   4   6   1        251.36        252.34        29.45 o                         
   5   6   1       1001.48        965.81        31.51 o                         
   6   6   1         16.74         26.85         6.49 o                         
   7   6   1         89.13         91.11        17.92 o                         
   8   6   1         15.80         13.97        10.28 o                         
   9   6   1         42.35         27.57        14.60 o                         
  -9   7   1         20.69         44.66        10.55 o                         
  -8   7   1         23.28         37.75         6.64 o                         
  -7   7   1        153.20        177.04        16.24 o                         
  -6   7   1        324.28        324.09        27.88 o                         
  -5   7   1        514.32        481.81        35.59 o                         
  -4   7   1        214.65        226.96        23.44 o                         
  -3   7   1        435.50        388.25        29.64 o                         
  -2   7   1         15.02          9.96         5.33 o                         
  -1   7   1        363.62        346.39        27.20 o                         
   0   7   1       1791.05       1653.27        62.79 o                         
   1   7   1        123.74        158.41        19.11 o                         
   2   7   1       1130.38       1221.56        53.83 o                         
   3   7   1        836.53        804.51        42.55 o                         
   4   7   1        792.27        819.99        45.43 o                         
   5   7   1        230.42        231.28        25.32 o                         
   6   7   1        830.50        717.67        47.94 o                         
   7   7   1        465.06        481.87        41.61 o                         
   8   7   1        221.36        216.68        29.39 o                         
  -9   8   1        110.32        114.22        15.36 o                         
  -8   8   1        168.41        165.83        34.97 o                         
  -7   8   1        258.08        263.87        27.76 o                         
  -6   8   1         52.47         38.47        11.53 o                         
  -5   8   1        119.74        118.68        18.92 o                         
  -4   8   1         55.72         51.26        12.91 o                         
  -3   8   1        116.97        105.96        16.73 o                         
  -2   8   1        196.04        212.17        23.06 o                         
  -1   8   1         39.33         36.47        10.97 o                         
   0   8   1       1827.88       1737.55        68.93 o                         
   1   8   1       1515.84       1603.70        67.11 o                         
   2   8   1        101.45        100.50        18.55 o                         
   3   8   1         41.29         42.92        10.84 o                         
   4   8   1        751.14        766.86        45.99 o                         
   5   8   1        229.04        190.99        24.25 o                         
   6   8   1        290.09        328.54        33.84 o                         
   7   8   1        133.75        140.86        22.68 o                         
  -8   9   1        106.31        117.58        15.12 o                         
  -7   9   1        140.76        144.12        21.12 o                         
  -6   9   1        192.88        214.56        19.05 o                         
  -5   9   1        150.86        135.47        21.37 o                         
  -4   9   1        436.61        468.77        37.22 o                         
  -3   9   1        543.96        505.43        38.72 o                         
  -2   9   1       1198.03       1251.98        60.59 o                         
  -1   9   1        416.72        432.93        35.22 o                         
   0   9   1        592.13        551.36        40.17 o                         
   1   9   1        405.44        441.58        36.22 o                         
   2   9   1        492.78        522.72        40.67 o                         
   3   9   1         48.29         60.21        11.66 o                         
   4   9   1        308.42        351.53        32.96 o                         
   5   9   1        345.68        299.21        32.15 o                         
   6   9   1        317.21        286.55        33.65 o                         
   7   9   1         69.34         54.89        16.54 o                         
  -7  10   1         99.63         85.03        18.42 o                         
  -6  10   1        186.45        204.84        18.50 o                         
  -5  10   1        246.06        266.06        30.39 o                         
  -4  10   1        255.30        273.33        30.45 o                         
  -3  10   1        146.61        195.00        25.44 o                         
  -2  10   1          1.43          5.70         9.09 o                         
  -1  10   1        253.23        275.34        29.70 o                         
   0  10   1        396.92        428.54        37.16 o                         
   1  10   1         67.31         81.71        17.11 o                         
   2  10   1        598.38        648.11        48.25 o                         
   3  10   1        238.94        281.73        33.27 o                         
   4  10   1        120.70        109.73        23.78 o                         
   5  10   1        117.64         91.24        19.68 o                         
   6  10   1         33.34         48.25        15.98 o                         
  -6  11   1         66.90         76.04        12.47 o                         
  -5  11   1         54.71         82.46        18.99 o                         
  -4  11   1         45.67         63.04        17.36 o                         
  -3  11   1        206.45        209.85        28.64 o                         
  -2  11   1        308.11        294.07        32.96 o                         
  -1  11   1        417.33        430.17        39.35 o                         
   0  11   1        272.23        237.11        29.08 o                         
   1  11   1        268.43        275.96        32.90 o                         
   2  11   1        353.99        379.35        39.04 o                         
   3  11   1        293.90        284.99        34.53 o                         
   4  11   1         77.16         58.96        17.48 o                         
   5  11   1        129.70        155.61        18.76 o                         
  -5  12   1        122.83        121.81        23.50 o                         
  -4  12   1        276.41        259.48        32.83 o                         
  -3  12   1        487.82        466.89        43.42 o                         
  -2  12   1        256.27        207.79        29.70 o                         
  -1  12   1        310.35        247.64        32.46 o                         
   0  12   1        159.39        174.45        27.20 o                         
   1  12   1          8.39         21.49        12.16 o                         
   2  12   1          4.79         13.16        10.15 o                         
   3  12   1        152.83        134.22        26.19 o                         
  -3  13   1        132.03        121.75        24.44 o                         
  -2  13   1        170.26        210.48        30.83 o                         
  -1  13   1         71.41         61.10        18.17 o                         
   0  13   1        128.51        124.38        24.38 o                         
   1  13   1        114.74        103.83        22.12 o                         
  -2 -13   2        329.25        348.59        39.98 o                         
  -1 -13   2        257.75        291.25        34.84 o                         
   0 -13   2         35.69         28.64        11.40 o                         
   1 -13   2        114.35        121.38        23.62 o                         
   2 -13   2        130.15        121.31        23.18 o                         
   3 -13   2        117.01        103.64        21.18 o                         
  -4 -12   2        128.57        141.62        26.38 o                         
  -3 -12   2         28.75         39.98        15.29 o                         
  -2 -12   2         33.25         25.50        13.35 o                         
  -1 -12   2        158.99        194.06        27.38 o                         
   0 -12   2        224.65        207.85        27.70 o                         
   1 -12   2        181.28        157.47        24.31 o                         
   2 -12   2        248.15        274.83        31.89 o                         
   3 -12   2        133.95        158.97        24.12 o                         
   4 -12   2         40.21         70.12        17.61 o                         
   5 -12   2         36.85         45.90        10.17 o                         
  -5 -11   2         48.83         40.02        12.03 o                         
  -4 -11   2        221.44        195.38        28.76 o                         
  -3 -11   2        130.37        147.76        24.63 o                         
  -2 -11   2        374.57        499.98        42.55 o                         
  -1 -11   2        486.59        505.87        41.86 o                         
   0 -11   2        235.86        239.49        28.45 o                         
   1 -11   2        150.54        188.55        24.94 o                         
   2 -11   2         58.01         64.60        15.73 o                         
   3 -11   2        323.77        328.91        32.77 o                         
   4 -11   2          0.92         -0.56         7.27 o                         
   5 -11   2          3.40         -3.57         6.89 o                         
   6 -11   2        231.60        245.70        30.08 o                         
  -6 -10   2        120.24        119.37        23.31 o                         
  -5 -10   2         58.95         48.00        14.22 o                         
  -4 -10   2        229.31        243.69        30.58 o                         
  -3 -10   2        448.78        410.25        37.79 o                         
  -2 -10   2        555.85        624.93        45.05 o                         
  -1 -10   2        847.36        805.08        50.32 o                         
   0 -10   2        595.20        636.77        43.55 o                         
   1 -10   2        179.67        167.75        22.31 o                         
   2 -10   2          5.75          6.83         7.46 o                         
   3 -10   2         39.78         59.65        14.16 o                         
   4 -10   2        722.28        716.16        46.62 o                         
   5 -10   2         49.81         46.14         8.49 o                         
   6 -10   2          2.67         -1.35         4.19 o                         
   7 -10   2         75.77         87.85        18.36 o                         
  -7  -9   2        110.46        149.14        27.07 o                         
  -6  -9   2        187.93        197.95        28.07 o                         
  -5  -9   2        113.54        139.74        23.18 o                         
  -4  -9   2        525.95        522.85        42.92 o                         
  -3  -9   2        946.91        889.37        37.73 o                         
  -2  -9   2       1564.11       1566.92        68.80 o                         
  -1  -9   2        501.25        520.66        37.85 o                         
   0  -9   2        443.53        462.63        34.59 o                         
   1  -9   2        434.36        401.41        31.89 o                         
   2  -9   2       1348.60       1337.95        59.78 o                         
   3  -9   2        142.90        146.00        19.61 o                         
   4  -9   2        133.94        123.01        18.23 o                         
   5  -9   2        278.79        292.60        19.00 o                         
   6  -9   2          5.70          3.01         4.70 o                         
   7  -9   2         32.25         29.07         6.84 o                         
   8  -9   2         26.77         43.55        13.03 o                         
  -8  -8   2         95.50        118.18        24.38 o                         
  -7  -8   2         38.53         28.07        12.28 o                         
  -6  -8   2        271.96        287.12        32.90 o                         
  -5  -8   2        327.42        355.61        34.21 o                         
  -4  -8   2          3.60          4.95         5.76 o                         
  -3  -8   2        162.99        173.01        22.93 o                         
  -2  -8   2        279.93        330.29        28.45 o                         
  -1  -8   2        957.66        952.90        47.75 o                         
   0  -8   2        580.96        559.01        35.72 o                         
   1  -8   2        125.85        125.32        16.67 o                         
   2  -8   2        268.72        288.93        25.13 o                         
   3  -8   2        100.68         92.05        14.73 o                         
   4  -8   2        227.74        248.02        24.56 o                         
   5  -8   2         87.55         71.78         7.46 o                         
   6  -8   2         86.99         93.37        10.85 o                         
   7  -8   2         45.08         45.23         7.90 o                         
   8  -8   2         91.60         77.81        14.63 o                         
  -8  -7   2        242.54        275.27        34.40 o                         
  -7  -7   2        332.10        343.89        36.22 o                         
  -6  -7   2          0.38          9.65         8.15 o                         
  -5  -7   2        254.45        268.32        28.51 o                         
  -4  -7   2         32.68         28.51         9.90 o                         
  -3  -7   2        126.71        109.28        16.61 o                         
  -2  -7   2        420.98        417.14        31.46 o                         
  -1  -7   2        660.86        610.70        35.59 o                         
   0  -7   2        715.22        673.80        36.41 o                         
   1  -7   2        423.40        456.62        29.08 o                         
   2  -7   2       1142.77       1104.92        46.81 o                         
   3  -7   2       1032.59       1013.68        45.12 o                         
   4  -7   2        595.79        608.26        35.59 o                         
   5  -7   2        482.95        506.24        25.06 o                         
   6  -7   2        271.12        278.36        17.32 o                         
   7  -7   2         33.38         30.24        12.44 o                         
   8  -7   2         16.36         33.89        21.96 o                         
   9  -7   2         25.02         24.17         7.44 o                         
  -9  -6   2         46.09         71.50        20.05 o                         
  -8  -6   2          0.22          1.32         9.84 o                         
  -7  -6   2         30.97         19.36         9.02 o                         
  -6  -6   2         35.54         50.13        12.60 o                         
  -5  -6   2         87.22        109.72        12.06 o                         
  -4  -6   2         46.95         46.41         6.47 o                         
  -3  -6   2         49.20         54.77        11.66 o                         
  -2  -6   2       2733.62       2850.92        84.22 o                         
  -1  -6   2       1515.55       1408.01        51.07 o                         
   0  -6   2       1357.77       1497.05        51.70 o                         
   1  -6   2        530.68        521.10        28.51 o                         
   2  -6   2        256.78        227.34        18.92 o                         
   3  -6   2       1692.42       1681.53        56.58 o                         
   4  -6   2        305.49        332.63        16.22 o                         
   5  -6   2        228.33        227.32        13.94 o                         
   6  -6   2        183.81        204.45        20.08 o                         
   7  -6   2         90.90         85.54        10.01 o                         
   8  -6   2         98.76        121.65        16.51 o                         
   9  -6   2         12.08         15.69         7.81 o                         
  -9  -5   2         48.59         55.96        17.17 o                         
  -8  -5   2        127.45        151.01        23.62 o                         
  -7  -5   2        237.53        298.02        30.83 o                         
  -6  -5   2        623.97        583.85        17.82 o                         
  -5  -5   2        447.80        506.62        35.28 o                         
  -4  -5   2       1060.82       1121.60        37.32 o                         
  -3  -5   2        539.40        517.48        24.91 o                         
  -2  -5   2       1981.89       2082.35        99.63 o                         
  -1  -5   2       3829.79       4121.96        97.88 o                         
   0  -5   2        460.85        446.94        17.77 o                         
   1  -5   2       1597.95       1552.52        69.27 o                         
   2  -5   2        921.21        917.10        57.87 o                         
   3  -5   2       1722.78       1715.55        53.51 o                         
   4  -5   2        693.07        627.70        35.18 o                         
   5  -5   2        210.17        215.10        12.88 o                         
   6  -5   2        178.32        200.35        13.23 o                         
   7  -5   2         42.25         39.07         6.60 o                         
   8  -5   2         29.69         34.64         5.72 o                         
   9  -5   2         42.69         57.08        16.54 o                         
 -10  -4   2         96.56        148.20        26.63 o                         
  -9  -4   2        156.98        199.33        28.70 o                         
  -8  -4   2         85.76        138.36        22.93 o                         
  -7  -4   2        241.56        241.50        27.20 o                         
  -6  -4   2        730.67        786.97        45.43 o                         
  -5  -4   2        413.32        442.78        24.44 o                         
  -4  -4   2        484.71        524.91        17.05 o                         
  -3  -4   2       4630.90       5122.27        71.71 o                         
  -2  -4   2        169.72        204.26         8.75 o                         
  -1  -4   2        425.56        407.76        27.67 o                         
   0  -4   2        114.01        143.08         8.89 o                         
   1  -4   2        344.60        332.36        13.75 o                         
   2  -4   2       1043.79       1025.42        24.82 o                         
   3  -4   2         19.94         19.33         2.67 o                         
   4  -4   2        503.12        426.54        16.26 o                         
   5  -4   2          2.36          3.18         2.61 o                         
   6  -4   2         21.81         23.14         5.89 o                         
   7  -4   2         39.82         48.52         6.81 o                         
   8  -4   2         38.81         43.74        12.25 o                         
   9  -4   2         60.31         71.50        17.92 o                         
  10  -4   2         22.51         47.56        16.42 o                         
 -10  -3   2         44.78         53.58        17.86 o                         
  -9  -3   2        111.48        145.12        24.25 o                         
  -8  -3   2        283.32        280.72        31.08 o                         
  -7  -3   2        288.70        304.47        29.33 o                         
  -6  -3   2        423.02        420.71        31.96 o                         
  -5  -3   2         19.35         24.31         8.08 o                         
  -4  -3   2        723.46        614.60        15.65 o                         
  -3  -3   2       2087.43       2077.29        29.92 o                         
  -2  -3   2       4796.97       5213.36       185.13 o                         
  -1  -3   2       2698.48       2605.05        44.55 o                         
   0  -3   2       3779.01       3862.49        53.95 o                         
   1  -3   2       4785.98       4685.61        60.22 o                         
   2  -3   2        256.27        253.57         7.00 o                         
   3  -3   2       1243.26       1291.90        22.12 o                         
   4  -3   2        312.72        313.66        11.06 o                         
   5  -3   2         17.95         16.78         4.54 o                         
   6  -3   2        256.85        244.96        13.49 o                         
   7  -3   2        546.20        537.26        22.24 o                         
   8  -3   2        180.48        169.39        13.05 o                         
   9  -3   2         49.10         46.68        15.92 o                         
  10  -3   2         21.79         14.35        11.84 o                         
 -10  -2   2        116.88        105.02        22.93 o                         
  -9  -2   2        118.29        109.60        20.87 o                         
  -8  -2   2        306.24        268.51        29.58 o                         
  -7  -2   2         16.99         57.84        13.35 o                         
  -6  -2   2        283.92        221.70        22.18 o                         
  -5  -2   2        134.81        181.97        18.80 o                         
  -4  -2   2        618.78        591.97        30.64 o                         
  -3  -2   2        486.62        463.28        10.38 o                         
  -2  -2   2        409.00        399.11         9.75 o                         
  -1  -2   2        177.90        230.58         7.42 o                         
   0  -2   2       9367.63       9628.94       113.10 o                         
   1  -2   2       5264.62       5463.61        52.34 o                         
   2  -2   2       2570.37       2523.91        29.72 o                         
   3  -2   2       1550.49       1671.70        21.39 o                         
   4  -2   2       3800.74       3768.78        45.65 o                         
   5  -2   2       2653.84       2747.91        38.13 o                         
   6  -2   2         42.88         57.85         5.25 o                         
   7  -2   2        107.68        125.33        10.11 o                         
   8  -2   2         26.47         29.83        11.40 o                         
   9  -2   2         13.86         23.44        10.28 o                         
  10  -2   2         29.74         44.23        11.32 o                         
 -10  -1   2         48.08         37.16        15.67 o                         
  -9  -1   2        122.45        111.98        21.43 o                         
  -8  -1   2        184.47        175.14        23.81 o                         
  -7  -1   2        244.71        225.21        24.44 o                         
  -6  -1   2          9.68         25.13         8.33 o                         
  -5  -1   2        866.13        906.65        41.61 o                         
  -4  -1   2        315.20        278.59        20.30 o                         
  -3  -1   2        546.67        516.67        10.71 o                         
  -2  -1   2       9732.18       9918.68        63.03 o                         
  -1  -1   2        431.53        460.33         5.22 o                         
   0  -1   2       5269.44       5171.83        37.96 o                         
   1  -1   2       2413.05       2484.95        28.11 o                         
   2  -1   2      39881.30      38582.82       393.84 o                         
   3  -1   2       9613.07       9793.49        78.43 o                         
   4  -1   2         23.23         23.08         2.47 o                         
   5  -1   2        813.63        759.94        22.46 o                         
   6  -1   2        154.76        154.18        10.02 o                         
   7  -1   2        104.15         95.71        19.61 o                         
   8  -1   2         48.98         44.80        13.10 o                         
   9  -1   2         32.13         52.40        14.13 o                         
  10  -1   2         12.68          9.35         5.98 o                         
 -10   0   2         18.64         10.78         9.27 o                         
  -9   0   2         57.39         46.43        15.10 o                         
  -8   0   2         79.08         67.99        15.67 o                         
  -7   0   2        417.87        365.32        31.46 o                         
  -6   0   2         95.22         94.58        10.12 o                         
  -5   0   2        675.72        645.65        23.83 o                         
  -4   0   2         91.14         73.94         6.08 o                         
  -3   0   2        666.53        649.20        10.03 o                         
  -2   0   2       3969.88       3836.54        38.81 o                         
  -1   0   2         67.59        103.69         3.39 o                         
   0   0   2      13233.23      12460.34       130.46 o                         
   1   0   2       2223.74       2075.28        29.51 o                         
   2   0   2          5.68         25.13         2.36 o                         
   3   0   2       1058.40        848.74        12.98 o                         
   4   0   2       1054.55        991.72        16.08 o                         
   5   0   2         17.59         20.38         2.63 o                         
   6   0   2        646.82        573.08        40.17 o                         
   7   0   2        116.78         95.97        12.03 o                         
   8   0   2        170.20        158.07        16.13 o                         
   9   0   2        133.39        147.82        24.63 o                         
  10   0   2          4.20         -2.26         9.02 o                         
 -10   1   2        136.09        150.89        25.06 o                         
  -9   1   2        161.99        138.55        23.00 o                         
  -8   1   2        215.63        194.06        25.06 o                         
  -7   1   2        795.12        817.13        32.27 o                         
  -6   1   2        320.87        309.36        11.91 o                         
  -5   1   2       1385.46       1353.10       109.78 o                         
  -4   1   2       1613.08       1686.63        31.47 o                         
  -3   1   2       1287.18       1401.96        17.06 o                         
  -2   1   2         45.41         55.15         2.61 o                         
  -1   1   2         12.97         16.31         1.21 o                         
   0   1   2        671.11        620.39        10.65 o                         
   1   1   2       1934.90       2030.01        27.42 o                         
   2   1   2        110.40         80.33         5.83 o                         
   3   1   2       3603.57       3657.67        66.11 o                         
   4   1   2       2203.01       2307.76        27.55 o                         
   5   1   2        217.82        233.85         7.57 o                         
   6   1   2        670.90        713.78        17.91 o                         
   7   1   2        252.72        256.54        26.57 o                         
   8   1   2         93.18         75.44        16.98 o                         
   9   1   2         23.32         35.65        13.22 o                         
  10   1   2         78.10         53.14        17.23 o                         
 -10   2   2        145.41        170.31        27.51 o                         
  -9   2   2        195.00        227.15        28.89 o                         
  -8   2   2         53.02         58.58         7.97 o                         
  -7   2   2        228.36        224.15         9.92 o                         
  -6   2   2        786.95        751.36        39.04 o                         
  -5   2   2        101.15        104.69        12.97 o                         
  -4   2   2        683.70        621.46        21.23 o                         
  -3   2   2        350.48        359.85         9.30 o                         
  -2   2   2        528.51        570.37        10.93 o                         
  -1   2   2       2751.53       2589.63        27.05 o                         
   0   2   2        876.54        978.32        13.33 o                         
   1   2   2       2283.36       2346.96        20.52 o                         
   2   2   2        363.59        393.41         8.51 o                         
   3   2   2       2489.41       2513.54        39.29 o                         
   4   2   2        477.41        474.58        12.89 o                         
   5   2   2         83.56         81.27         4.46 o                         
   6   2   2          2.62          1.42         1.43 o                         
   7   2   2         37.67         42.72         6.93 o                         
   8   2   2        571.23        598.48        44.11 o                         
   9   2   2         89.69         68.55        17.04 o                         
  10   2   2         55.15         53.39        17.29 o                         
 -10   3   2         23.33         12.53        10.65 o                         
  -9   3   2         49.34         72.00         9.73 o                         
  -8   3   2        167.74        154.18        13.12 o                         
  -7   3   2        248.99        222.56        17.09 o                         
  -6   3   2       1135.17       1147.23        36.14 o                         
  -5   3   2       1019.41       1035.32        31.11 o                         
  -4   3   2       1731.54       1654.75        37.33 o                         
  -3   3   2        897.16        934.66        25.08 o                         
  -2   3   2       5300.39       5318.44        59.18 o                         
  -1   3   2       6259.74       6321.03        57.17 o                         
   0   3   2       2965.53       3063.51        49.33 o                         
   1   3   2       1027.14       1023.23        15.07 o                         
   2   3   2       5001.83       4882.74        45.49 o                         
   3   3   2        520.72        576.99        20.11 o                         
   4   3   2        530.07        495.67        16.04 o                         
   5   3   2       1024.55        984.24        28.46 o                         
   6   3   2        557.40        519.00        28.14 o                         
   7   3   2        510.75        507.44        22.35 o                         
   8   3   2         41.37         36.47        12.28 o                         
   9   3   2         85.32         93.49        19.86 o                         
  10   3   2         15.24         18.55        12.34 o                         
 -10   4   2         42.69         47.48        14.34 o                         
  -9   4   2         75.31         86.36        13.91 o                         
  -8   4   2        268.22        281.48        19.25 o                         
  -7   4   2        382.89        383.66        22.40 o                         
  -6   4   2        714.93        733.14        28.69 o                         
  -5   4   2        331.83        342.70        31.42 o                         
  -4   4   2         33.28         38.26         4.75 o                         
  -3   4   2        155.98        179.10        24.25 o                         
  -2   4   2        355.27        417.55        13.44 o                         
  -1   4   2        509.80        625.58        17.35 o                         
   0   4   2       1454.03       1497.60        21.73 o                         
   1   4   2       1829.23       1975.18        25.20 o                         
   2   4   2       4167.56       4341.96        63.41 o                         
   3   4   2        334.00        368.57        10.63 o                         
   4   4   2       1066.09       1098.89        21.44 o                         
   5   4   2        667.67        675.24        19.14 o                         
   6   4   2          1.63         -0.44         3.11 o                         
   7   4   2        398.39        390.03        20.05 o                         
   8   4   2         17.04         19.36        11.15 o                         
   9   4   2          4.03         -2.19         6.33 o                         
 -10   5   2         54.30         60.71        12.78 o                         
  -9   5   2         26.90         46.52        10.29 o                         
  -8   5   2        114.15        123.94        11.62 o                         
  -7   5   2        193.14        210.06        16.84 o                         
  -6   5   2        321.93        349.82        20.11 o                         
  -5   5   2       1118.12       1173.03        49.25 o                         
  -4   5   2         33.51         12.34         6.52 o                         
  -3   5   2        760.11        643.10        33.77 o                         
  -2   5   2       3045.94       3133.97        82.15 o                         
  -1   5   2        864.08        849.00        37.79 o                         
   0   5   2        438.74        408.68        13.42 o                         
   1   5   2       1445.32       1468.65        36.27 o                         
   2   5   2       3409.88       3717.47        63.48 o                         
   3   5   2        661.86        627.74        22.04 o                         
   4   5   2        146.36        161.99         9.18 o                         
   5   5   2        216.28        188.76        10.11 o                         
   6   5   2        524.03        528.79        23.34 o                         
   7   5   2        208.36        198.95        20.11 o                         
   8   5   2         30.13         34.09        11.53 o                         
   9   5   2          1.79          6.96         8.21 o                         
 -10   6   2         25.45         10.59        22.31 o                         
  -9   6   2         28.01         30.07         8.62 o                         
  -8   6   2         37.18         27.80         7.89 o                         
  -7   6   2         14.73         22.92         8.02 o                         
  -6   6   2         12.86         26.46         6.52 o                         
  -5   6   2        199.31        223.63        16.02 o                         
  -4   6   2       1152.52       1232.24        53.07 o                         
  -3   6   2        592.56        643.22        36.41 o                         
  -2   6   2         83.02         84.84        13.10 o                         
  -1   6   2        839.35        841.75        28.82 o                         
   0   6   2          2.10          3.83         2.32 o                         
   1   6   2         12.32          6.85         2.51 o                         
   2   6   2        423.20        427.25        18.59 o                         
   3   6   2        541.58        514.83        21.21 o                         
   4   6   2        237.80        241.45        14.94 o                         
   5   6   2        220.89        209.44        14.78 o                         
   6   6   2        617.31        710.08        28.28 o                         
   7   6   2        272.99        335.24        32.58 o                         
   8   6   2        209.56        200.96        27.32 o                         
  -9   7   2         25.70         35.09         9.43 o                         
  -8   7   2         84.06         99.60        14.44 o                         
  -7   7   2        418.37        435.06        25.43 o                         
  -6   7   2        513.47        523.54        36.47 o                         
  -5   7   2        571.14        592.66        40.17 o                         
  -4   7   2        424.47        436.82        32.71 o                         
  -3   7   2        619.79        677.06        40.10 o                         
  -2   7   2        344.50        296.14        25.75 o                         
  -1   7   2         10.03          2.76         6.45 o                         
   0   7   2        853.16        912.54        46.56 o                         
   1   7   2         31.94         25.25         9.40 o                         
   2   7   2       1173.89       1189.16        36.84 o                         
   3   7   2       1419.02       1474.02        40.17 o                         
   4   7   2         27.66         34.85         6.58 o                         
   5   7   2         84.43         84.92        10.20 o                         
   6   7   2        465.77        431.46        23.10 o                         
   7   7   2        309.71        293.45        32.08 o                         
   8   7   2        110.22        120.25        22.37 o                         
  -9   8   2        108.49        116.88        16.76 o                         
  -8   8   2        146.13        138.16        16.54 o                         
  -7   8   2        327.32        327.14        22.72 o                         
  -6   8   2        232.69        265.37        27.45 o                         
  -5   8   2        158.69        152.77        21.24 o                         
  -4   8   2        409.19        393.58        32.83 o                         
  -3   8   2        246.03        238.49        25.50 o                         
  -2   8   2        820.45        766.92        44.80 o                         
  -1   8   2        510.16        552.68        38.04 o                         
   0   8   2       1228.78       1386.27        62.47 o                         
   1   8   2       1020.51       1100.97        55.89 o                         
   2   8   2        272.37        259.34        18.02 o                         
   3   8   2         16.66         39.92        10.34 o                         
   4   8   2        434.91        431.55        33.84 o                         
   5   8   2         46.24         37.22        11.15 o                         
   6   8   2        240.33        300.09        32.02 o                         
   7   8   2        208.73        242.00        29.95 o                         
  -8   9   2        149.94        167.52        18.19 o                         
  -7   9   2        328.28        354.78        24.24 o                         
  -6   9   2        278.29        277.61        21.09 o                         
  -5   9   2        159.35        166.05        23.94 o                         
  -4   9   2        188.88        202.77        25.38 o                         
  -3   9   2        649.62        695.42        45.74 o                         
  -2   9   2        224.80        228.28        26.00 o                         
  -1   9   2        296.46        270.39        28.07 o                         
   0   9   2         41.11         32.40        11.34 o                         
   1   9   2        425.31        454.36        37.66 o                         
   2   9   2       1112.17       1205.36        63.35 o                         
   3   9   2          2.87        -10.15        10.15 o                         
   4   9   2        611.67        561.26        41.48 o                         
   5   9   2        233.69        266.44        29.33 o                         
   6   9   2        100.25         80.65        17.86 o                         
   7   9   2         25.48         14.16        10.34 o                         
  -7  10   2         22.75         11.24         5.71 o                         
  -6  10   2        196.88        195.69        27.82 o                         
  -5  10   2        198.63        192.50        26.69 o                         
  -4  10   2         99.45        106.02        22.75 o                         
  -3  10   2        138.28        167.18        24.12 o                         
  -2  10   2         51.87         70.12        16.23 o                         
  -1  10   2        187.36        215.06        26.88 o                         
   0  10   2        119.32        104.27        19.24 o                         
   1  10   2        174.71        168.87        25.00 o                         
   2  10   2        293.92        299.08        33.34 o                         
   3  10   2        280.26        284.92        33.27 o                         
   4  10   2        136.31        138.66        15.98 o                         
   5  10   2        237.76        217.62        28.26 o                         
   6  10   2         67.33         44.11        13.28 o                         
  -6  11   2         68.61         92.05        20.37 o                         
  -5  11   2         92.79         73.31        17.80 o                         
  -4  11   2        147.94        133.41        23.87 o                         
  -3  11   2        380.95        385.87        37.91 o                         
  -2  11   2        710.99        695.98        51.32 o                         
  -1  11   2        951.17        959.29        60.28 o                         
   0  11   2        374.75        312.68        34.28 o                         
   1  11   2        311.08        341.38        37.03 o                         
   2  11   2        131.92        131.28        23.62 o                         
   3  11   2         86.00         96.81        20.68 o                         
   4  11   2         11.63          4.39         8.71 o                         
   5  11   2        139.35        148.32        24.25 o                         
  -5  12   2         99.07        119.12        23.18 o                         
  -4  12   2        134.80        123.57        23.06 o                         
  -3  12   2        280.36        290.94        34.97 o                         
  -2  12   2        372.04        372.46        39.79 o                         
  -1  12   2        209.31        171.51        27.45 o                         
   0  12   2        225.23        202.46        30.14 o                         
   1  12   2         40.89         38.60        14.16 o                         
   2  12   2         59.57         39.48        15.73 o                         
   3  12   2        139.20         89.61        21.99 o                         
  -3  13   2         34.11         33.90        12.28 o                         
  -2  13   2        192.07        207.47        31.71 o                         
  -1  13   2        186.41        168.56        28.01 o                         
   0  13   2        182.56        184.85        30.20 o                         
  -1 -13   3         95.50         65.98        16.48 o                         
   0 -13   3         18.85         21.37        11.09 o                         
   1 -13   3        154.68        147.82        24.69 o                         
   2 -13   3        136.39        136.48        23.62 o                         
  -4 -12   3        276.16        312.36        23.80 o                         
  -3 -12   3         29.34         44.05        15.48 o                         
  -2 -12   3        123.78        146.75        24.63 o                         
  -1 -12   3        166.41        160.16        24.81 o                         
   0 -12   3        186.29        147.57        22.62 o                         
   1 -12   3        221.15        196.51        26.32 o                         
   2 -12   3        149.94        137.86        22.93 o                         
   3 -12   3        110.68        135.35        22.62 o                         
   4 -12   3         23.80         20.01         7.84 o                         
   5 -12   3         77.70         69.48        12.10 o                         
  -5 -11   3         92.13         64.48        16.48 o                         
  -4 -11   3        249.48        274.65        33.15 o                         
  -3 -11   3         88.69        105.59        19.93 o                         
  -2 -11   3        188.94        163.05        24.75 o                         
  -1 -11   3        581.11        570.35        43.93 o                         
   0 -11   3        429.56        375.72        34.84 o                         
   1 -11   3        370.56        279.72        29.70 o                         
   2 -11   3        228.79        272.95        29.20 o                         
   3 -11   3        189.26        164.55        23.62 o                         
   4 -11   3         13.23         20.00         6.11 o                         
   5 -11   3          4.83          8.28         5.87 o                         
   6 -11   3        210.96        203.21        27.20 o                         
  -6 -10   3         79.33        101.76        21.49 o                         
  -5 -10   3        114.33        167.06        26.51 o                         
  -4 -10   3        142.88        117.74        22.12 o                         
  -3 -10   3        192.61        224.89        27.38 o                         
  -2 -10   3        562.37        632.01        44.62 o                         
  -1 -10   3       1007.82       1089.94        57.84 o                         
   0 -10   3       1052.72        958.79        52.82 o                         
   1 -10   3        229.21        168.87        22.62 o                         
   2 -10   3         75.59         51.01        12.41 o                         
   3 -10   3         70.96         94.68        16.61 o                         
   4 -10   3        572.81        553.30        34.87 o                         
   5 -10   3         81.09         93.72         9.43 o                         
   6 -10   3          3.96         11.72        10.21 o                         
   7 -10   3         62.28        102.58        19.36 o                         
  -7  -9   3        105.40        114.23        23.75 o                         
  -6  -9   3        210.21        235.04        32.08 o                         
  -5  -9   3        130.37        145.50        13.65 o                         
  -4  -9   3        301.67        225.14        28.51 o                         
  -3  -9   3        526.08        529.49        41.92 o                         
  -2  -9   3        197.99        208.41        24.12 o                         
  -1  -9   3        512.95        571.85        38.66 o                         
   0  -9   3        791.75        792.80        44.74 o                         
   1  -9   3        505.04        494.97        34.53 o                         
   2  -9   3        295.30        362.44        29.45 o                         
   3  -9   3         77.62         71.31        13.66 o                         
   4  -9   3         71.17         82.08        15.92 o                         
   5  -9   3        112.21        112.67        11.69 o                         
   6  -9   3         25.63         21.29         5.60 o                         
   7  -9   3         23.41         37.10        11.97 o                         
   8  -9   3         43.30         58.53        14.47 o                         
  -8  -8   3         78.99         70.06        19.49 o                         
  -7  -8   3         98.82         88.29        20.62 o                         
  -6  -8   3        411.08        371.65        37.79 o                         
  -5  -8   3        644.08        649.10        39.66 o                         
  -4  -8   3         41.21         46.06        13.41 o                         
  -3  -8   3         41.66         42.17        11.53 o                         
  -2  -8   3         34.03         44.62        11.03 o                         
  -1  -8   3         29.07         23.75         8.02 o                         
   0  -8   3        762.96        747.43        40.54 o                         
   1  -8   3        299.35        328.97        26.32 o                         
   2  -8   3        483.20        459.00        30.77 o                         
   3  -8   3        351.71        311.30        25.88 o                         
   4  -8   3        495.20        481.55        23.77 o                         
   5  -8   3        564.11        570.49        25.60 o                         
   6  -8   3        199.58        185.72        14.49 o                         
   7  -8   3         82.47         78.13        10.35 o                         
   8  -8   3         61.70         56.83        14.04 o                         
  -8  -7   3        270.74        292.38        35.40 o                         
  -7  -7   3        198.89        217.81        29.14 o                         
  -6  -7   3          0.95         -8.08         8.08 o                         
  -5  -7   3        109.92        124.11        10.99 o                         
  -4  -7   3         11.61          9.34         7.46 o                         
  -3  -7   3         16.79          6.39         6.70 o                         
  -2  -7   3        140.44        136.16        18.80 o                         
  -1  -7   3        483.55        476.86        30.14 o                         
   0  -7   3       1732.99       1809.67        60.84 o                         
   1  -7   3        992.92        927.46        41.23 o                         
   2  -7   3        971.76       1014.87        43.36 o                         
   3  -7   3        787.99        826.85        28.61 o                         
   4  -7   3        215.41        210.73        11.20 o                         
   5  -7   3        334.11        355.29        23.97 o                         
   6  -7   3        217.77        203.61        18.67 o                         
   7  -7   3         53.96         52.56         8.37 o                         
   8  -7   3         26.81         31.64         6.91 o                         
   9  -7   3         21.69          3.13         8.71 o                         
  -9  -6   3         33.44         44.30        15.41 o                         
  -8  -6   3         20.51         24.38        11.28 o                         
  -7  -6   3        169.97        149.07        23.56 o                         
  -6  -6   3        133.12        139.55        21.12 o                         
  -5  -6   3        201.10        203.25         9.63 o                         
  -4  -6   3        569.76        614.42        17.49 o                         
  -3  -6   3       1129.12       1138.56        52.51 o                         
  -2  -6   3        666.21        692.48        38.91 o                         
  -1  -6   3        567.24        587.45        30.70 o                         
   0  -6   3        173.66        198.14        17.11 o                         
   1  -6   3       2371.89       2384.28        65.36 o                         
   2  -6   3        199.13        205.22        17.23 o                         
   3  -6   3        193.80        177.94        12.27 o                         
   4  -6   3        397.82        386.44        17.07 o                         
   5  -6   3        367.70        362.27        17.60 o                         
   6  -6   3        311.54        343.14        18.16 o                         
   7  -6   3         55.86         53.03         7.78 o                         
   8  -6   3         80.82         81.79        10.21 o                         
   9  -6   3         19.79         29.58        12.72 o                         
  -9  -5   3        147.58        163.67        27.32 o                         
  -8  -5   3        220.77        183.10        26.94 o                         
  -7  -5   3        264.10        245.76        28.26 o                         
  -6  -5   3        339.34        348.84        31.89 o                         
  -5  -5   3        479.63        468.61        15.88 o                         
  -4  -5   3       2267.28       2393.64        51.86 o                         
  -3  -5   3        909.10        913.19        20.20 o                         
  -2  -5   3       1486.68       1516.92        55.96 o                         
  -1  -5   3       4747.29       4690.67       109.85 o                         
   0  -5   3          1.69          8.96         4.39 o                         
   1  -5   3         80.92         61.52        11.19 o                         
   2  -5   3        257.14        284.00        11.13 o                         
   3  -5   3        667.65        631.19        14.46 o                         
   4  -5   3        394.93        404.65        16.55 o                         
   5  -5   3         75.12         84.11         8.31 o                         
   6  -5   3        162.70        177.00        12.85 o                         
   7  -5   3         29.62         38.99         6.67 o                         
   8  -5   3          7.52          7.82        12.88 o                         
   9  -5   3          4.57          4.51         8.15 o                         
 -10  -4   3         52.09         53.33        17.11 o                         
  -9  -4   3        227.18        228.15        30.77 o                         
  -8  -4   3        281.32        268.69        31.77 o                         
  -7  -4   3        160.38        158.79        21.99 o                         
  -6  -4   3        320.69        289.87        27.76 o                         
  -5  -4   3          6.32          4.03         1.29 o                         
  -4  -4   3       1665.43       1632.62        25.14 o                         
  -3  -4   3         72.77         70.42         8.27 o                         
  -2  -4   3        248.54        201.90        10.87 o                         
  -1  -4   3        835.22        769.64        18.51 o                         
   0  -4   3       8434.96       8953.83        90.00 o                         
   1  -4   3       1857.34       1811.95        27.29 o                         
   2  -4   3        314.61        330.95        13.67 o                         
   3  -4   3       1795.44       1720.22        27.67 o                         
   4  -4   3        294.63        297.82        13.39 o                         
   5  -4   3        203.95        196.52        19.08 o                         
   6  -4   3          4.25          4.92         6.74 o                         
   7  -4   3         41.22         42.67         8.71 o                         
   8  -4   3         60.63         51.99        18.55 o                         
   9  -4   3        113.93         95.12        20.87 o                         
  10  -4   3         32.24         38.47        14.29 o                         
 -10  -3   3         23.40         47.56        17.29 o                         
  -9  -3   3         37.91         55.58        16.73 o                         
  -8  -3   3        356.88        397.21        36.85 o                         
  -7  -3   3        233.63        218.06        25.25 o                         
  -6  -3   3        990.82       1025.90        50.76 o                         
  -5  -3   3        324.44        319.96         9.92 o                         
  -4  -3   3         53.31         45.69         2.89 o                         
  -3  -3   3          1.34          2.35         1.87 o                         
  -2  -3   3       1833.43       1872.12        33.58 o                         
  -1  -3   3       2527.49       2595.69        59.92 o                         
   0  -3   3        400.51        402.38        10.57 o                         
   1  -3   3         24.54         23.02         3.20 o                         
   2  -3   3         19.47         20.18         3.34 o                         
   3  -3   3       1353.74       1310.35        22.12 o                         
   4  -3   3       1007.36        950.21        20.25 o                         
   5  -3   3        174.18        158.65        10.32 o                         
   6  -3   3        575.93        546.47        28.14 o                         
   7  -3   3        565.40        609.09        60.75 o                         
   8  -3   3          8.31         17.26         8.62 o                         
   9  -3   3         27.73         22.18        10.40 o                         
  10  -3   3         12.84         -0.81         7.96 o                         
 -10  -2   3        117.70        109.78        22.31 o                         
  -9  -2   3        305.41        307.42        34.40 o                         
  -8  -2   3        207.16        201.40        26.13 o                         
  -7  -2   3        243.00        242.31        25.88 o                         
  -6  -2   3         21.07         13.97         6.58 o                         
  -5  -2   3        969.46        896.44        42.74 o                         
  -4  -2   3        315.81        346.58        10.42 o                         
  -3  -2   3        741.65        665.25        15.43 o                         
  -2  -2   3         51.96         55.03         2.56 o                         
  -1  -2   3        146.45        158.62         4.25 o                         
   0  -2   3       8253.85       8326.79        53.91 o                         
   1  -2   3          9.59         15.28         1.67 o                         
   2  -2   3       4471.42       4121.71        30.87 o                         
   3  -2   3        581.23        612.47        12.19 o                         
   4  -2   3      11595.80      11213.04       126.70 o                         
   5  -2   3       3930.64       4051.76        61.78 o                         
   6  -2   3          9.77         11.53         4.95 o                         
   7  -2   3        114.38        100.06         9.56 o                         
   8  -2   3        172.35        160.54        12.66 o                         
   9  -2   3         54.16         94.87        20.11 o                         
  10  -2   3         13.73          9.18        11.34 o                         
 -10  -1   3         55.04         50.88        16.17 o                         
  -9  -1   3        123.11        136.29        22.68 o                         
  -8  -1   3         17.80          8.71         7.71 o                         
  -7  -1   3        202.81        168.25        21.37 o                         
  -6  -1   3        536.57        489.01        33.40 o                         
  -5  -1   3        962.41        925.26        42.42 o                         
  -4  -1   3        487.30        444.72        28.28 o                         
  -3  -1   3        487.05        467.60         9.23 o                         
  -2  -1   3       3329.99       3230.37        25.66 o                         
  -1  -1   3        261.46        296.04         4.59 o                         
   0  -1   3        173.72        149.88         4.33 o                         
   1  -1   3         31.77         37.26         3.40 o                         
   2  -1   3       2872.14       3006.91        27.30 o                         
   3  -1   3       4096.41       4152.85        44.25 o                         
   4  -1   3          1.75          4.41         4.04 o                         
   5  -1   3       1223.69       1290.20        68.77 o                         
   6  -1   3        376.48        387.47        18.27 o                         
   7  -1   3          4.41          4.82         7.27 o                         
   8  -1   3        127.45        137.17        21.05 o                         
   9  -1   3         40.96         39.21        10.19 o                         
  10  -1   3         23.21         36.80        10.40 o                         
 -10   0   3         84.38         81.21        18.30 o                         
  -9   0   3         77.34         85.53        18.23 o                         
  -8   0   3        307.90        257.79        28.82 o                         
  -7   0   3        355.61        306.85        28.32 o                         
  -6   0   3        610.33        660.15        33.56 o                         
  -5   0   3       2141.80       1848.85        95.91 o                         
  -4   0   3        654.37        644.82        13.85 o                         
  -3   0   3        284.43        248.67         6.51 o                         
  -2   0   3        478.20        427.60         6.93 o                         
  -1   0   3      11798.42      11989.97        73.65 o                         
   0   0   3       2178.55       2304.30        22.03 o                         
   1   0   3        119.03        119.07         7.90 o                         
   2   0   3        586.64        567.55        14.89 o                         
   3   0   3       1368.70       1385.85        21.88 o                         
   4   0   3        654.67        669.95        12.10 o                         
   5   0   3         20.70         23.94         3.49 o                         
   6   0   3        321.40        317.66        11.44 o                         
   7   0   3        209.63        226.72        11.58 o                         
   8   0   3        214.05        224.47        18.97 o                         
   9   0   3         80.36         89.16        13.69 o                         
  10   0   3         23.68          8.90        11.84 o                         
 -10   1   3        180.61        154.96        25.63 o                         
  -9   1   3        150.32        126.95        22.06 o                         
  -8   1   3        195.04        217.25        18.08 o                         
  -7   1   3       1041.97       1031.54        36.62 o                         
  -6   1   3         75.75         72.40         3.81 o                         
  -5   1   3        327.90        332.71        10.31 o                         
  -4   1   3       1026.78       1029.68        18.54 o                         
  -3   1   3       1865.92       1868.22        20.89 o                         
  -2   1   3       4399.87       4403.50        32.56 o                         
  -1   1   3       4613.23       4687.44        35.92 o                         
   0   1   3        181.12        154.73         5.53 o                         
   1   1   3          1.63         16.04         9.15 o                         
   2   1   3       3929.42       3593.53       115.71 o                         
   3   1   3          2.08          3.10         1.71 o                         
   4   1   3         96.72         94.82         4.86 o                         
   5   1   3        148.78        122.62         6.10 o                         
   6   1   3        341.27        322.11        12.73 o                         
   7   1   3        163.44        185.27        15.88 o                         
   8   1   3         10.95          2.13         8.52 o                         
   9   1   3         53.27         52.20        15.79 o                         
  10   1   3         88.25        118.74        24.44 o                         
 -10   2   3         64.58         59.90        17.11 o                         
  -9   2   3        172.59        175.22        17.88 o                         
  -8   2   3         23.96         21.79         5.96 o                         
  -7   2   3         59.02         64.77         7.91 o                         
  -6   2   3        771.54        765.42        19.45 o                         
  -5   2   3       1149.16       1204.71        40.87 o                         
  -4   2   3        884.02        840.02        26.84 o                         
  -3   2   3        688.38        676.56        14.67 o                         
  -2   2   3        297.06        246.29         6.33 o                         
  -1   2   3       1263.02       1314.72        15.32 o                         
   0   2   3         51.13         73.50         4.43 o                         
   1   2   3       1860.09       1717.39        27.30 o                         
   2   2   3       3885.56       3872.61        39.34 o                         
   3   2   3        614.63        632.67        20.23 o                         
   4   2   3       1937.58       1991.54        31.72 o                         
   5   2   3         90.20         76.32         7.17 o                         
   6   2   3        360.21        336.10        13.81 o                         
   7   2   3        408.43        375.28        28.29 o                         
   8   2   3        207.91        206.15        15.68 o                         
   9   2   3         99.73         94.62        20.99 o                         
  10   2   3         19.54         10.78        10.40 o                         
 -10   3   3         13.91         15.62         7.48 o                         
  -9   3   3         73.21         80.64        12.45 o                         
  -8   3   3        455.14        435.60        21.23 o                         
  -7   3   3        343.81        368.70        21.83 o                         
  -6   3   3       1435.19       1394.11        38.21 o                         
  -5   3   3       1040.00       1053.26        23.53 o                         
  -4   3   3       1572.18       1637.16        28.83 o                         
  -3   3   3       1436.40       1498.41        22.95 o                         
  -2   3   3       1578.98       1584.63        19.80 o                         
  -1   3   3         80.49         98.66         5.04 o                         
   0   3   3       1042.16       1127.91        16.17 o                         
   1   3   3       3558.24       3663.20        85.15 o                         
   2   3   3        515.31        564.62        18.33 o                         
   3   3   3       1127.71       1271.03        29.27 o                         
   4   3   3       1724.27       1632.85        62.63 o                         
   5   3   3        340.27        347.00        12.85 o                         
   6   3   3        246.20        256.47        12.44 o                         
   7   3   3         61.87         68.14         8.99 o                         
   8   3   3         42.34         54.45        14.16 o                         
   9   3   3         25.61         43.93        14.54 o                         
 -10   4   3         90.52         78.93        13.56 o                         
  -9   4   3         94.54         80.51        11.72 o                         
  -8   4   3        133.56        153.87        15.73 o                         
  -7   4   3          0.32         12.75         6.52 o                         
  -6   4   3        358.12        363.25        20.40 o                         
  -5   4   3        576.47        592.76        41.20 o                         
  -4   4   3        628.03        635.24        20.21 o                         
  -3   4   3       4303.38       4344.27        54.48 o                         
  -2   4   3       1593.11       1628.31        71.40 o                         
  -1   4   3       1152.28       1020.35        18.90 o                         
   0   4   3       2641.01       2692.19        43.06 o                         
   1   4   3       2416.44       2488.26        26.85 o                         
   2   4   3        533.89        584.09        11.86 o                         
   3   4   3       1462.09       1479.43        25.91 o                         
   4   4   3        757.98        746.85        41.73 o                         
   5   4   3        641.72        662.74        18.94 o                         
   6   4   3        331.68        336.64        33.21 o                         
   7   4   3        232.23        227.15        16.45 o                         
   8   4   3        138.46        138.48        22.62 o                         
   9   4   3         27.19         65.23        17.48 o                         
 -10   5   3         47.73         58.39         9.83 o                         
  -9   5   3         23.95         53.82        11.00 o                         
  -8   5   3         78.92         73.03        11.32 o                         
  -7   5   3        105.84        103.02        12.12 o                         
  -6   5   3        136.64        133.56        12.64 o                         
  -5   5   3        168.77        131.52        11.77 o                         
  -4   5   3        432.96        415.82        19.48 o                         
  -3   5   3         13.20         20.74         7.21 o                         
  -2   5   3       3027.82       3242.44        85.78 o                         
  -1   5   3        211.07        248.91        10.43 o                         
   0   5   3        300.48        213.58         9.44 o                         
   1   5   3        220.72        182.10         7.45 o                         
   2   5   3         35.37         26.03         3.64 o                         
   3   5   3        182.58        164.83         8.40 o                         
   4   5   3          5.68          4.98         2.72 o                         
   5   5   3        383.08        357.70        18.55 o                         
   6   5   3         30.19         35.85         6.92 o                         
   7   5   3        235.07        212.48        16.12 o                         
   8   5   3        135.98        144.12        23.31 o                         
   9   5   3         91.47         95.06        20.99 o                         
 -10   6   3         38.61         50.64        11.83 o                         
  -9   6   3         94.32         80.29        13.01 o                         
  -8   6   3         34.36         48.93         9.39 o                         
  -7   6   3        125.27        124.96        13.59 o                         
  -6   6   3        207.23        210.45        16.23 o                         
  -5   6   3        650.75        605.64        39.01 o                         
  -4   6   3        847.69        893.06        45.56 o                         
  -3   6   3        740.71        784.78        41.42 o                         
  -2   6   3        900.95        834.72        41.86 o                         
  -1   6   3        696.42        751.94        32.58 o                         
   0   6   3        115.18         84.87         6.69 o                         
   1   6   3         39.32         26.32         4.03 o                         
   2   6   3       1537.22       1483.51        30.98 o                         
   3   6   3        223.53        215.04        10.19 o                         
   4   6   3        362.20        376.31        19.23 o                         
   5   6   3        964.38        892.61        31.38 o                         
   6   6   3         97.42        114.05        11.82 o                         
   7   6   3         46.46         34.29         7.23 o                         
   8   6   3        222.71        243.57        30.33 o                         
  -9   7   3         38.46         38.05         9.73 o                         
  -8   7   3         67.92         63.83        20.46 o                         
  -7   7   3        403.37        422.03        25.16 o                         
  -6   7   3        298.13        336.46        21.11 o                         
  -5   7   3        595.47        572.48        39.85 o                         
  -4   7   3        422.43        427.73        32.90 o                         
  -3   7   3         51.86         43.24        10.28 o                         
  -2   7   3        446.73        381.86        29.95 o                         
  -1   7   3        542.73        563.80        23.05 o                         
   0   7   3       1056.41       1063.98        31.93 o                         
   1   7   3        254.43        276.47        17.47 o                         
   2   7   3        543.18        569.59        19.91 o                         
   3   7   3       1259.17       1272.33        37.02 o                         
   4   7   3          0.80         -6.71         8.93 o                         
   5   7   3         98.68         82.44         9.80 o                         
   6   7   3        208.42        220.23        16.92 o                         
   7   7   3         63.12         61.41        15.35 o                         
   8   7   3        143.77        132.59        23.00 o                         
  -9   8   3         35.96         11.52         7.24 o                         
  -8   8   3         85.44        115.78        14.94 o                         
  -7   8   3        301.76        281.88        21.39 o                         
  -6   8   3        637.81        663.05        26.00 o                         
  -5   8   3        569.08        551.74        40.73 o                         
  -4   8   3        598.72        621.23        42.55 o                         
  -3   8   3        424.60        445.90        35.22 o                         
  -2   8   3        297.45        249.02        26.19 o                         
  -1   8   3        834.05        812.97        47.37 o                         
   0   8   3        310.65        308.92        29.14 o                         
   1   8   3        586.80        648.55        43.11 o                         
   2   8   3        130.40        142.30        20.80 o                         
   3   8   3         78.92         96.39         9.25 o                         
   4   8   3       1179.70       1217.38        39.57 o                         
   5   8   3         22.11         29.97         6.90 o                         
   6   8   3        106.77        120.38        13.32 o                         
   7   8   3        148.29        157.59        24.38 o                         
  -8   9   3         37.81         35.60         9.39 o                         
  -7   9   3        101.40         95.89        12.71 o                         
  -6   9   3        210.50        207.08        17.56 o                         
  -5   9   3        241.34        241.25        28.39 o                         
  -4   9   3        398.33        433.56        37.41 o                         
  -3   9   3        600.62        512.51        40.04 o                         
  -2   9   3        391.92        462.07        37.53 o                         
  -1   9   3        295.66        274.40        28.95 o                         
   0   9   3         37.39         52.13        13.60 o                         
   1   9   3          9.86         16.42         9.02 o                         
   2   9   3        150.82        146.63        23.00 o                         
   3   9   3         93.36         96.89        11.85 o                         
   4   9   3        175.75        153.98        16.20 o                         
   5   9   3        272.95        260.05        28.64 o                         
   6   9   3         53.76         45.74        12.78 o                         
  -7  10   3          0.32         -4.40        10.72 o                         
  -6  10   3        150.54         93.62        20.55 o                         
  -5  10   3        154.86        150.51        24.81 o                         
  -4  10   3         61.78         87.60        18.99 o                         
  -3  10   3        135.49        127.83        21.87 o                         
  -2  10   3        174.48        222.07        27.63 o                         
  -1  10   3        451.73        458.62        39.92 o                         
   0  10   3       1066.85       1049.90        61.60 o                         
   1  10   3       1111.26       1053.16        62.66 o                         
   2  10   3        469.95        461.07        41.73 o                         
   3  10   3        274.63        278.34        33.52 o                         
   4  10   3        144.88        158.51        17.15 o                         
   5  10   3        136.20        142.21        17.04 o                         
  -6  11   3         19.09          6.77         9.21 o                         
  -5  11   3         91.05        106.46        22.06 o                         
  -4  11   3         98.78         96.00        19.36 o                         
  -3  11   3        183.15        191.31        27.63 o                         
  -2  11   3        328.06        286.87        33.84 o                         
  -1  11   3        556.14        502.36        44.24 o                         
   0  11   3        423.09        396.02        39.66 o                         
   1  11   3        199.97        204.09        29.76 o                         
   2  11   3        195.78        152.83        25.75 o                         
   3  11   3         20.35         13.41         9.78 o                         
   4  11   3          1.29          0.94        10.40 o                         
  -5  12   3        171.98        158.53        27.20 o                         
  -4  12   3        138.78        143.56        25.94 o                         
  -3  12   3        211.13        199.45        29.64 o                         
  -2  12   3        268.57        220.26        30.95 o                         
  -1  12   3        109.98         82.65        19.74 o                         
   0  12   3        255.41        263.87        34.21 o                         
   1  12   3        239.00        263.30        34.90 o                         
   2  12   3        154.13        212.36        31.89 o                         
  -2  13   3        200.44        217.94        33.21 o                         
  -1  13   3        172.61        125.45        25.38 o                         
  -1 -13   4         55.27         27.34         8.74 o                         
   0 -13   4         35.18         24.84         7.21 o                         
   1 -13   4        107.85        120.88        15.83 o                         
   2 -13   4        103.84         91.36        19.43 o                         
  -4 -12   4        400.99        409.32        27.36 o                         
  -3 -12   4         96.17         89.61        14.54 o                         
  -2 -12   4        144.17        145.66        16.18 o                         
  -1 -12   4        138.04        132.48        15.59 o                         
   0 -12   4        130.66        131.44        15.39 o                         
   1 -12   4        372.06        370.35        30.02 o                         
   2 -12   4        203.12        181.80        25.10 o                         
   3 -12   4        122.89        147.89        16.55 o                         
   4 -12   4         68.82         73.79        12.44 o                         
  -5 -11   4         86.03         84.41        21.12 o                         
  -4 -11   4        128.55        146.93        19.83 o                         
  -3 -11   4        150.53        156.97        21.90 o                         
  -2 -11   4        103.99        129.75        14.60 o                         
  -1 -11   4        375.37        371.90        34.90 o                         
   0 -11   4        492.94        448.97        37.41 o                         
   1 -11   4        536.88        517.89        28.76 o                         
   2 -11   4        450.44        475.05        44.05 o                         
   3 -11   4        105.41        119.12        14.19 o                         
   4 -11   4         13.76         24.82        18.77 o                         
   5 -11   4         12.42          3.83        11.53 o                         
   6 -11   4        182.51        159.04        25.44 o                         
  -6 -10   4         49.01         66.92        18.17 o                         
  -5 -10   4         97.78         79.33        19.49 o                         
  -4 -10   4        291.17        269.70        20.21 o                         
  -3 -10   4        163.49        174.09        15.67 o                         
  -2 -10   4        228.07        203.51        16.86 o                         
  -1 -10   4        455.45        466.58        36.72 o                         
   0 -10   4        791.94        810.34        47.31 o                         
   1 -10   4        485.53        543.82        27.11 o                         
   2 -10   4        435.35        457.25        40.29 o                         
   3 -10   4        237.66        241.77        18.43 o                         
   4 -10   4        297.08        298.79        20.77 o                         
   5 -10   4        111.24         97.82        18.55 o                         
   6 -10   4          5.05         -8.15         8.15 o                         
   7 -10   4         46.67         55.39        15.41 o                         
  -7  -9   4         66.32         54.45        16.61 o                         
  -6  -9   4        184.23        210.48        30.45 o                         
  -5  -9   4        126.33        167.43        15.18 o                         
  -4  -9   4        379.43        412.68        32.40 o                         
  -3  -9   4        584.43        596.00        23.48 o                         
  -2  -9   4          4.37          1.46         3.52 o                         
  -1  -9   4          1.16         14.35         8.40 o                         
   0  -9   4        147.21        160.41        19.74 o                         
   1  -9   4         82.68         80.06         9.66 o                         
   2  -9   4        481.77        446.50        23.16 o                         
   3  -9   4        112.50         99.13        15.67 o                         
   4  -9   4         69.74         73.05         7.54 o                         
   5  -9   4        120.31         99.88        17.73 o                         
   6  -9   4        118.48        100.38        18.23 o                         
   7  -9   4         87.60         89.79        17.61 o                         
  -8  -8   4        230.29        273.33        37.03 o                         
  -7  -8   4        176.19        193.19        28.95 o                         
  -6  -8   4        246.31        191.68        27.88 o                         
  -5  -8   4        710.90        691.56        28.36 o                         
  -4  -8   4          5.98         13.76         4.90 o                         
  -3  -8   4         79.69         97.07        25.10 o                         
  -2  -8   4          8.78         11.63         6.49 o                         
  -1  -8   4         22.63         18.92         7.14 o                         
   0  -8   4        251.15        206.85        20.43 o                         
   1  -8   4        450.69        433.93        21.16 o                         
   2  -8   4        466.16        432.36        21.32 o                         
   3  -8   4        342.47        403.38        40.95 o                         
   4  -8   4        348.16        346.15        14.88 o                         
   5  -8   4        338.50        361.69        19.06 o                         
   6  -8   4        179.80        189.80        23.06 o                         
   7  -8   4         90.56         88.04        16.67 o                         
   8  -8   4         90.01         88.04        16.79 o                         
  -8  -7   4         92.18        114.42        22.62 o                         
  -7  -7   4        159.94        157.28        25.00 o                         
  -6  -7   4          0.93          0.75         9.27 o                         
  -5  -7   4        327.65        308.04        17.45 o                         
  -4  -7   4        188.12        156.26        12.47 o                         
  -3  -7   4        104.35         71.88         8.63 o                         
  -2  -7   4        478.96        545.72        31.99 o                         
  -1  -7   4        287.83        282.60        15.82 o                         
   0  -7   4        346.29        427.16        19.86 o                         
   1  -7   4        688.82        691.59        25.14 o                         
   2  -7   4        268.76        280.87        15.94 o                         
   3  -7   4        514.70        499.48        21.95 o                         
   4  -7   4        177.62        159.78        11.41 o                         
   5  -7   4        172.71        190.68        19.02 o                         
   6  -7   4        244.74        262.05        23.84 o                         
   7  -7   4         63.03         50.07        12.85 o                         
   8  -7   4         46.45         50.63        12.41 o                         
  -9  -6   4         90.19         78.08        19.61 o                         
  -8  -6   4        179.96        125.70        22.81 o                         
  -7  -6   4        170.99        156.65        24.25 o                         
  -6  -6   4        253.57        248.08        28.57 o                         
  -5  -6   4        301.47        342.35        16.91 o                         
  -4  -6   4        928.72        976.55        22.90 o                         
  -3  -6   4        400.31        370.46        18.00 o                         
  -2  -6   4       1931.56       2088.20        46.83 o                         
  -1  -6   4       2088.90       1922.49        41.54 o                         
   0  -6   4       2166.54       2246.03        45.29 o                         
   1  -6   4       3213.45       3327.87        71.22 o                         
   2  -6   4        128.08        129.03         8.15 o                         
   3  -6   4        162.21        166.29         8.51 o                         
   4  -6   4        338.26        355.20        15.99 o                         
   5  -6   4        199.41        223.06        13.58 o                         
   6  -6   4        106.12        105.47        10.08 o                         
   7  -6   4         66.48         65.85        11.28 o                         
   8  -6   4         49.46         37.79        10.65 o                         
   9  -6   4         13.23         23.06        12.78 o                         
  -9  -5   4         53.99         90.11        21.05 o                         
  -8  -5   4        217.55        192.94        27.01 o                         
  -7  -5   4        338.73        296.58        32.21 o                         
  -6  -5   4        781.12        715.79        46.31 o                         
  -5  -5   4        225.14        264.32         8.70 o                         
  -4  -5   4        385.91        438.28        13.33 o                         
  -3  -5   4        266.05        247.30        26.07 o                         
  -2  -5   4        380.74        379.78        16.97 o                         
  -1  -5   4       1703.84       1662.92        50.76 o                         
   0  -5   4          3.63         11.73         4.23 o                         
   1  -5   4        143.19        127.35         8.90 o                         
   2  -5   4       1796.26       1705.10        29.22 o                         
   3  -5   4        418.51        409.67        12.67 o                         
   4  -5   4        154.54        148.51        10.18 o                         
   5  -5   4        190.67        162.05        11.23 o                         
   6  -5   4         82.48         86.69         9.00 o                         
   7  -5   4         11.92          9.71         6.08 o                         
   8  -5   4          1.27          6.52         4.95 o                         
   9  -5   4          9.48         15.79        10.78 o                         
 -10  -4   4          4.97         13.03        10.53 o                         
  -9  -4   4        210.90        233.04        30.89 o                         
  -8  -4   4        145.02        152.89        23.87 o                         
  -7  -4   4        104.42        112.35        18.55 o                         
  -6  -4   4        956.08        887.49        29.76 o                         
  -5  -4   4        868.42        938.97        18.28 o                         
  -4  -4   4        753.71        759.77        13.73 o                         
  -3  -4   4        326.42        320.89        11.11 o                         
  -2  -4   4         19.90          4.26         3.10 o                         
  -1  -4   4       1140.50       1083.84        28.12 o                         
   0  -4   4       1608.01       1703.74        27.76 o                         
   1  -4   4        682.67        667.25        14.67 o                         
   2  -4   4        805.23        807.66        13.40 o                         
   3  -4   4        807.12        792.94        17.02 o                         
   4  -4   4        291.34        311.00        13.62 o                         
   5  -4   4        309.71        289.70        14.45 o                         
   6  -4   4        282.85        329.60        24.12 o                         
   7  -4   4         69.71         51.57        11.03 o                         
   8  -4   4        101.41        103.99        13.13 o                         
   9  -4   4        129.81        153.27        25.50 o                         
 -10  -3   4          7.21          8.02        10.65 o                         
  -9  -3   4          2.81         -1.50         7.90 o                         
  -8  -3   4        276.64        274.90        31.33 o                         
  -7  -3   4        754.18        769.61        48.12 o                         
  -6  -3   4        779.00        760.71        43.93 o                         
  -5  -3   4         57.39         69.62         5.43 o                         
  -4  -3   4          1.01          8.90         1.37 o                         
  -3  -3   4        608.80        492.48        11.31 o                         
  -2  -3   4         13.28          4.54         1.43 o                         
  -1  -3   4         11.53         22.55         2.12 o                         
   0  -3   4        479.01        475.06         9.33 o                         
   1  -3   4        119.24        128.56         4.37 o                         
   2  -3   4        258.71        240.88         6.34 o                         
   3  -3   4         26.80         41.75        11.22 o                         
   4  -3   4       1501.94       1451.67        46.28 o                         
   5  -3   4        957.95        971.55        48.06 o                         
   6  -3   4       1214.60       1080.23        43.24 o                         
   7  -3   4        820.10        797.12        37.66 o                         
   8  -3   4         29.41         41.67         7.28 o                         
   9  -3   4         11.84         10.15        10.65 o                         
  10  -3   4         30.64         36.03        14.41 o                         
 -10  -2   4        232.85        286.80        35.65 o                         
  -9  -2   4        466.70        414.45        39.48 o                         
  -8  -2   4        111.52        109.03        19.30 o                         
  -7  -2   4        250.92        276.46        27.76 o                         
  -6  -2   4        266.73        264.37        24.44 o                         
  -5  -2   4        722.32        658.14        36.41 o                         
  -4  -2   4        549.44        530.45        15.82 o                         
  -3  -2   4        831.20        876.33        13.53 o                         
  -2  -2   4       2925.06       2985.80        26.15 o                         
  -1  -2   4        594.56        588.20         9.18 o                         
   0  -2   4       4679.74       4618.39        37.55 o                         
   1  -2   4        354.03        315.07         7.27 o                         
   2  -2   4        254.18        240.34         5.78 o                         
   3  -2   4        646.20        668.69        13.29 o                         
   4  -2   4       2143.61       2008.95        31.29 o                         
   5  -2   4       2637.22       2611.74        68.87 o                         
   6  -2   4         15.08          8.46         5.08 o                         
   7  -2   4        201.28        209.70        21.71 o                         
   8  -2   4        139.13        169.50        13.62 o                         
   9  -2   4          1.59         17.67        11.09 o                         
  10  -2   4         20.81         18.41        22.78 o                         
 -10  -1   4         31.23         44.55        15.98 o                         
  -9  -1   4         86.93        114.48        20.74 o                         
  -8  -1   4        256.86        277.15        29.26 o                         
  -7  -1   4        191.20        176.14        21.74 o                         
  -6  -1   4        101.48         88.92        14.29 o                         
  -5  -1   4        668.68        685.36        22.65 o                         
  -4  -1   4        940.36        937.31        18.83 o                         
  -3  -1   4       2807.09       2969.21        24.03 o                         
  -2  -1   4         27.74         29.44         1.82 o                         
  -1  -1   4        841.03        780.26        10.24 o                         
   0  -1   4       1618.74       1562.32        27.84 o                         
   1  -1   4       4721.14       4430.93        60.06 o                         
   2  -1   4       1203.96       1195.74        21.39 o                         
   3  -1   4          2.24          1.50         1.44 o                         
   4  -1   4          1.90          5.99         2.48 o                         
   5  -1   4         29.57         24.94         4.61 o                         
   6  -1   4        507.22        525.13        35.62 o                         
   7  -1   4         10.61          7.20         5.01 o                         
   8  -1   4        104.66        124.63        20.37 o                         
   9  -1   4        100.17        110.10        19.24 o                         
  10  -1   4         30.51         26.09         8.68 o                         
 -10   0   4         53.40         39.04        13.79 o                         
  -9   0   4        147.48        141.43        23.62 o                         
  -8   0   4        317.55        356.61        33.40 o                         
  -7   0   4        529.46        516.00        25.82 o                         
  -6   0   4        323.68        256.30         5.77 o                         
  -5   0   4       3274.21       3246.72        42.21 o                         
  -4   0   4        747.08        711.16        15.85 o                         
  -3   0   4       1120.49       1067.78        13.75 o                         
  -2   0   4       3190.16       3286.69        26.89 o                         
  -1   0   4        917.25        869.64        11.22 o                         
   0   0   4        271.91        291.80         6.40 o                         
   1   0   4       2060.79       1985.86        34.80 o                         
   2   0   4        600.23        590.73        18.51 o                         
   3   0   4         95.52        126.76         6.78 o                         
   4   0   4        512.94        485.64        11.98 o                         
   5   0   4        189.52        183.98         7.67 o                         
   6   0   4        743.40        779.45        20.57 o                         
   7   0   4         83.43         87.54         8.86 o                         
   8   0   4         34.63         30.55        10.97 o                         
   9   0   4         68.97         81.06        17.36 o                         
  10   0   4         16.21         11.78         9.84 o                         
 -10   1   4         28.32         24.88        11.84 o                         
  -9   1   4        165.04        134.91        22.06 o                         
  -8   1   4        427.40        480.59        26.78 o                         
  -7   1   4        546.62        464.86        42.19 o                         
  -6   1   4        102.08        102.77         6.38 o                         
  -5   1   4          1.60          0.35         1.13 o                         
  -4   1   4       3375.40       3449.84        36.13 o                         
  -3   1   4        289.52        309.89         6.14 o                         
  -2   1   4        206.04        267.52         5.88 o                         
  -1   1   4        134.52        105.31         3.01 o                         
   0   1   4         70.86         58.14         3.98 o                         
   1   1   4       5155.39       5259.07        73.50 o                         
   2   1   4        499.08        425.67        15.02 o                         
   3   1   4       1779.40       1807.31        47.89 o                         
   4   1   4        522.85        552.69        13.02 o                         
   5   1   4        272.87        292.24         9.63 o                         
   6   1   4        132.79        159.73         7.92 o                         
   7   1   4          4.35          4.20         4.26 o                         
   8   1   4         51.56         47.98         9.19 o                         
   9   1   4         36.53         36.22        13.47 o                         
 -10   2   4         23.34         11.84        10.53 o                         
  -9   2   4         78.93         72.24        12.49 o                         
  -8   2   4         68.28         75.17        10.98 o                         
  -7   2   4         51.56         69.68        10.01 o                         
  -6   2   4       1422.02       1410.85        34.28 o                         
  -5   2   4        550.14        584.05        15.84 o                         
  -4   2   4       4401.06       4455.47        63.93 o                         
  -3   2   4       8483.42       8770.47        62.24 o                         
  -2   2   4       5661.51       6109.20        49.34 o                         
  -1   2   4       3705.98       3662.78        28.24 o                         
   0   2   4        338.99        348.70        10.72 o                         
   1   2   4       2090.64       2165.84        28.14 o                         
   2   2   4         65.84         89.14         4.69 o                         
   3   2   4        997.63        976.07        19.48 o                         
   4   2   4        934.79        911.08        20.71 o                         
   5   2   4        936.03        928.44        18.94 o                         
   6   2   4        359.59        339.08        16.66 o                         
   7   2   4        168.22        173.76        14.20 o                         
   8   2   4        169.51        160.15        14.58 o                         
   9   2   4         59.95         56.02        14.91 o                         
 -10   3   4         26.40         24.78         8.70 o                         
  -9   3   4         67.05         47.84        26.00 o                         
  -8   3   4        214.46        236.76        18.94 o                         
  -7   3   4         74.05         73.76         9.17 o                         
  -6   3   4        297.99        268.30        12.14 o                         
  -5   3   4        328.18        358.89        13.35 o                         
  -4   3   4       1029.35       1069.58        23.10 o                         
  -3   3   4        580.89        647.08        16.33 o                         
  -2   3   4        213.61        198.15         6.47 o                         
  -1   3   4       2619.39       2557.81        31.51 o                         
   0   3   4       2554.92       2310.33        25.62 o                         
   1   3   4       2068.57       2465.52        41.10 o                         
   2   3   4        634.26        620.84        15.29 o                         
   3   3   4       2018.20       1976.06        33.21 o                         
   4   3   4        824.27        792.03        20.13 o                         
   5   3   4        502.25        483.49        21.09 o                         
   6   3   4        166.93        155.54        12.65 o                         
   7   3   4        445.03        396.34        26.16 o                         
   8   3   4         62.38         61.16        14.79 o                         
   9   3   4         65.36         48.88        15.41 o                         
 -10   4   4         80.30         65.28        12.07 o                         
  -9   4   4        180.97        205.61        19.45 o                         
  -8   4   4        227.73        272.22        20.64 o                         
  -7   4   4        339.84        304.21        20.36 o                         
  -6   4   4        296.47        310.83        19.16 o                         
  -5   4   4        316.53        302.64        17.32 o                         
  -4   4   4        157.03        151.77        11.45 o                         
  -3   4   4         62.04         59.25         6.61 o                         
  -2   4   4        398.27        362.47        11.91 o                         
  -1   4   4        338.35        410.33        11.28 o                         
   0   4   4       4447.77       5162.21        70.61 o                         
   1   4   4       1249.46       1327.12        19.42 o                         
   2   4   4        894.24        841.83        22.95 o                         
   3   4   4        712.02        693.94        22.43 o                         
   4   4   4        298.55        298.65        15.66 o                         
   5   4   4        357.50        365.48        18.46 o                         
   6   4   4          8.45          4.44         3.78 o                         
   7   4   4         62.50         59.51         8.88 o                         
   8   4   4         74.13         73.00        16.04 o                         
   9   4   4        108.82        114.23        21.31 o                         
 -10   5   4         59.44         27.92        12.00 o                         
  -9   5   4         17.65         17.85         7.09 o                         
  -8   5   4         37.52         56.21        13.44 o                         
  -7   5   4         49.20         52.70        10.43 o                         
  -6   5   4         11.53         15.13         4.85 o                         
  -5   5   4        194.73        195.78        11.92 o                         
  -4   5   4        240.98        239.95        14.74 o                         
  -3   5   4        634.86        612.64        21.97 o                         
  -2   5   4       3236.70       3398.59        61.26 o                         
  -1   5   4       2752.13       2948.27        41.87 o                         
   0   5   4         67.26         41.96         4.15 o                         
   1   5   4        256.88        263.43         8.78 o                         
   2   5   4          8.58          4.75         1.25 o                         
   3   5   4         22.54         20.74         4.76 o                         
   4   5   4        306.51        320.11        17.03 o                         
   5   5   4        113.74        123.88        11.63 o                         
   6   5   4        216.18        214.03        25.22 o                         
   7   5   4        267.08        251.72        18.01 o                         
   8   5   4        163.95        170.63        25.19 o                         
  -9   6   4        156.68        194.40        19.75 o                         
  -8   6   4         81.85         66.98        11.29 o                         
  -7   6   4        169.54        163.35        15.61 o                         
  -6   6   4        161.61        177.77        15.29 o                         
  -5   6   4       1430.35       1421.63        42.16 o                         
  -4   6   4       1457.34       1525.13        40.80 o                         
  -3   6   4       1289.25       1270.03        54.64 o                         
  -2   6   4        942.14        920.38        45.43 o                         
  -1   6   4         86.94        101.00        10.21 o                         
   0   6   4       1070.90       1068.63        24.05 o                         
   1   6   4        214.17        207.28        11.18 o                         
   2   6   4        654.33        649.97        16.19 o                         
   3   6   4        196.46        186.66         9.05 o                         
   4   6   4        578.19        594.98        24.66 o                         
   5   6   4        647.57        659.17        27.40 o                         
   6   6   4          3.48          9.25         4.84 o                         
   7   6   4         18.45          7.47         5.00 o                         
   8   6   4         90.54         96.37        19.86 o                         
  -9   7   4         11.95         12.08        16.32 o                         
  -8   7   4         60.63         76.92        12.35 o                         
  -7   7   4        174.24        183.45        17.08 o                         
  -6   7   4        394.43        394.18        23.53 o                         
  -5   7   4        703.34        726.41        30.31 o                         
  -4   7   4       1072.59       1072.98        34.81 o                         
  -3   7   4        350.01        338.00        29.51 o                         
  -2   7   4        725.26        748.62        43.17 o                         
  -1   7   4        478.10        524.34        21.60 o                         
   0   7   4        317.39        329.79        19.98 o                         
   1   7   4        410.75        424.61        23.28 o                         
   2   7   4        522.67        513.31        20.02 o                         
   3   7   4        635.58        607.76        25.00 o                         
   4   7   4         75.04         88.71        15.70 o                         
   5   7   4          4.17          1.94         4.05 o                         
   6   7   4        486.73        479.72        25.29 o                         
   7   7   4         78.02         96.33        12.23 o                         
  -9   8   4         65.51         78.51        13.95 o                         
  -8   8   4         78.81         97.24        19.86 o                         
  -7   8   4        139.75        124.50        14.45 o                         
  -6   8   4        187.25        176.43        13.55 o                         
  -5   8   4        430.51        443.08        24.29 o                         
  -4   8   4        566.89        488.20        37.91 o                         
  -3   8   4        664.26        641.22        42.99 o                         
  -2   8   4        218.28        236.36        25.75 o                         
  -1   8   4       1485.96       1507.77        66.73 o                         
   0   8   4       1133.20       1147.65        58.09 o                         
   1   8   4        366.01        396.50        22.89 o                         
   2   8   4         41.61         44.96         8.29 o                         
   3   8   4          0.50          2.43         5.27 o                         
   4   8   4        435.30        399.79        22.46 o                         
   5   8   4         34.27         35.46         7.65 o                         
   6   8   4         97.70        122.96        13.59 o                         
   7   8   4        171.72        198.58        27.57 o                         
  -8   9   4          8.30         -4.28        11.25 o                         
  -7   9   4          5.54         13.09         9.05 o                         
  -6   9   4         22.46         24.44         7.77 o                         
  -5   9   4          8.46          8.97         5.56 o                         
  -4   9   4        212.84        241.06        28.07 o                         
  -3   9   4        417.33        477.80        39.29 o                         
  -2   9   4         27.74         32.46        12.03 o                         
  -1   9   4         64.65         81.02        16.35 o                         
   0   9   4         66.15         32.83        11.47 o                         
   1   9   4        316.78        291.50        32.15 o                         
   2   9   4        726.86        751.94        52.01 o                         
   3   9   4        352.96        368.61        22.12 o                         
   4   9   4        221.25        246.24        16.12 o                         
   5   9   4        220.64        191.48        21.87 o                         
   6   9   4        109.36        114.22        13.90 o                         
  -7  10   4          8.33         -5.50         6.45 o                         
  -6  10   4         62.10         77.99        12.21 o                         
  -5  10   4        203.88        185.23        27.95 o                         
  -4  10   4        113.61        110.72        21.43 o                         
  -3  10   4        258.29        296.58        32.65 o                         
  -2  10   4        221.21        222.26        28.57 o                         
  -1  10   4        484.73        515.58        42.86 o                         
   0  10   4        638.87        665.97        49.63 o                         
   1  10   4        772.99        740.66        53.07 o                         
   2  10   4        338.78        311.12        35.09 o                         
   3  10   4        204.25        207.79        29.20 o                         
   4  10   4         96.35         76.23        11.93 o                         
   5  10   4         36.38         16.17        11.84 o                         
  -6  11   4         58.69         51.43        10.70 o                         
  -5  11   4        160.83        162.86        26.69 o                         
  -4  11   4        241.16        250.08        31.33 o                         
  -3  11   4        190.23        194.06        28.64 o                         
  -2  11   4        212.44        255.66        32.46 o                         
  -1  11   4        226.90        236.67        30.77 o                         
   0  11   4        418.32        458.94        43.80 o                         
   1  11   4        278.61        288.12        34.78 o                         
   2  11   4        228.29        225.33        31.33 o                         
   3  11   4        183.00        214.74        31.46 o                         
   4  11   4         63.32         62.47        19.68 o                         
  -4  12   4        135.17        118.93        23.69 o                         
  -3  12   4        133.34        157.66        26.69 o                         
  -2  12   4        282.06        287.43        35.65 o                         
  -1  12   4         53.69         40.17        15.41 o                         
   0  12   4        192.53        182.41        28.76 o                         
   1  12   4        226.95        202.71        31.21 o                         
   2  12   4         64.94         77.39        20.93 o                         
   0 -13   5         29.73         26.94         9.18 o                         
   1 -13   5        108.93        119.30        15.40 o                         
  -3 -12   5        116.50        106.58        13.94 o                         
  -2 -12   5        100.63         89.98        12.75 o                         
  -1 -12   5        182.91        213.16        23.44 o                         
   0 -12   5        101.96        121.44        14.59 o                         
   1 -12   5        301.45        283.56        21.97 o                         
   2 -12   5        321.37        322.78        23.62 o                         
   3 -12   5        218.07        211.52        21.71 o                         
   4 -12   5        140.06        156.08        20.02 o                         
  -5 -11   5        107.79        114.40        33.62 o                         
  -4 -11   5        108.38        130.54        35.69 o                         
  -3 -11   5         96.39        111.60        13.67 o                         
  -2 -11   5        172.94        190.00        23.31 o                         
  -1 -11   5         77.20         80.67        18.89 o                         
   0 -11   5        239.62        245.88        19.39 o                         
   1 -11   5        350.44        296.04        34.37 o                         
   2 -11   5        616.88        583.81        29.90 o                         
   3 -11   5        205.03        204.38        18.02 o                         
   4 -11   5         99.97         92.17        22.40 o                         
   5 -11   5         54.66         36.28        12.41 o                         
  -6 -10   5         75.10         83.78        21.37 o                         
  -5 -10   5         66.83         75.38        19.17 o                         
  -4 -10   5        295.54        259.39        19.98 o                         
  -3 -10   5        201.02        230.76        17.97 o                         
  -2 -10   5        273.18        271.87        19.44 o                         
  -1 -10   5        448.09        422.35        25.00 o                         
   0 -10   5         63.77         78.86        11.75 o                         
   1 -10   5         22.18         21.98         6.05 o                         
   2 -10   5        198.55        231.87        17.58 o                         
   3 -10   5        108.64        106.86        15.95 o                         
   4 -10   5        159.25        157.74        15.31 o                         
   5 -10   5         50.36         28.95        11.28 o                         
   6 -10   5         14.26         11.84         9.27 o                         
  -7  -9   5        253.88        293.38        37.85 o                         
  -6  -9   5        238.60        224.83        32.08 o                         
  -5  -9   5        286.22        317.99        20.76 o                         
  -4  -9   5        171.92        130.35        13.60 o                         
  -3  -9   5       1146.77       1000.08        35.81 o                         
  -2  -9   5          3.04         10.14         5.51 o                         
  -1  -9   5         21.71          3.54         3.82 o                         
   0  -9   5         19.13         19.94         7.46 o                         
   1  -9   5          2.01          4.57         3.85 o                         
   2  -9   5        198.86        213.99        16.04 o                         
   3  -9   5        231.02        241.33        25.32 o                         
   4  -9   5        156.61        117.27        14.54 o                         
   5  -9   5        170.95        148.32        21.81 o                         
   6  -9   5        134.48        124.51        20.55 o                         
   7  -9   5         94.24         91.67        18.17 o                         
  -8  -8   5        116.50        160.04        27.70 o                         
  -7  -8   5        181.56        178.34        27.82 o                         
  -6  -8   5        191.67        208.60        29.45 o                         
  -5  -8   5        392.02        439.56        22.90 o                         
  -4  -8   5          4.68          7.30         4.57 o                         
  -3  -8   5        125.17        161.80        14.13 o                         
  -2  -8   5        449.90        421.94        26.41 o                         
  -1  -8   5         11.65          5.91         4.06 o                         
   0  -8   5        146.60        124.60        11.41 o                         
   1  -8   5        277.44        282.33        16.89 o                         
   2  -8   5        267.99        300.31        21.87 o                         
   3  -8   5        472.35        462.11        36.69 o                         
   4  -8   5        157.06        152.12        11.49 o                         
   5  -8   5        163.25        195.00        23.37 o                         
   6  -8   5        102.47        108.22        18.36 o                         
   7  -8   5         52.39         47.56        13.47 o                         
   8  -8   5         64.79         59.72        14.22 o                         
  -8  -7   5         83.08         73.50        19.17 o                         
  -7  -7   5        191.49        214.87        29.95 o                         
  -6  -7   5        241.37        268.76        31.52 o                         
  -5  -7   5         62.70         80.27         9.62 o                         
  -4  -7   5        438.60        474.12        22.43 o                         
  -3  -7   5        195.61        223.59        15.47 o                         
  -2  -7   5        663.68        694.36        35.47 o                         
  -1  -7   5        656.31        549.96        23.78 o                         
   0  -7   5        812.83        849.12        27.74 o                         
   1  -7   5       1189.12       1070.32        31.44 o                         
   2  -7   5        305.02        320.29        16.71 o                         
   3  -7   5        899.11        919.60        21.67 o                         
   4  -7   5        128.13        130.04         9.93 o                         
   5  -7   5         14.81          9.84        11.25 o                         
   6  -7   5         98.32        100.07        17.36 o                         
   7  -7   5         71.34         44.74        11.72 o                         
   8  -7   5         43.52         33.71         9.84 o                         
  -9  -6   5         45.85         96.75        21.56 o                         
  -8  -6   5        135.60        136.73        24.69 o                         
  -7  -6   5        196.09        185.17        26.82 o                         
  -6  -6   5        642.47        540.71        42.80 o                         
  -5  -6   5        564.21        501.20        21.43 o                         
  -4  -6   5        816.62        812.46        20.92 o                         
  -3  -6   5        684.54        768.66        27.35 o                         
  -2  -6   5        689.24        693.66        25.87 o                         
  -1  -6   5       1034.62       1102.82        30.05 o                         
   0  -6   5         37.81         69.27         7.30 o                         
   1  -6   5       1243.69       1236.44        31.52 o                         
   2  -6   5        184.89        198.54        10.09 o                         
   3  -6   5         22.76         23.05         3.53 o                         
   4  -6   5        353.44        336.82        14.95 o                         
   5  -6   5        190.39        212.65        14.35 o                         
   6  -6   5        130.35        141.65        11.68 o                         
   7  -6   5         43.48         45.43        11.72 o                         
   8  -6   5         12.61         14.04         7.58 o                         
   9  -6   5          1.24         37.03        14.60 o                         
  -9  -5   5         96.36        136.92        25.00 o                         
  -8  -5   5         69.10         67.61        16.35 o                         
  -7  -5   5        516.41        498.47        41.36 o                         
  -6  -5   5        202.75        197.64        24.81 o                         
  -5  -5   5        137.00        151.37         6.34 o                         
  -4  -5   5       1005.75        976.46        19.36 o                         
  -3  -5   5        463.20        487.04        20.00 o                         
  -2  -5   5        407.80        383.79        17.83 o                         
  -1  -5   5        407.84        409.47        16.13 o                         
   0  -5   5        552.31        455.70        36.85 o                         
   1  -5   5        547.96        517.63        17.73 o                         
   2  -5   5       2107.02       2195.84        26.32 o                         
   3  -5   5        473.22        450.69        12.58 o                         
   4  -5   5        233.51        245.13        12.26 o                         
   5  -5   5        380.07        405.74        28.64 o                         
   6  -5   5         76.56         68.43        12.47 o                         
   7  -5   5         62.40         66.30        12.91 o                         
   8  -5   5         23.57         12.41         7.14 o                         
   9  -5   5          8.48         41.67        15.92 o                         
  -9  -4   5         49.59         60.41        16.35 o                         
  -8  -4   5        113.61        122.44        21.62 o                         
  -7  -4   5          0.55         -2.88         7.90 o                         
  -6  -4   5        851.95        854.93        22.21 o                         
  -5  -4   5        738.14        743.38        14.69 o                         
  -4  -4   5       2083.52       2069.76        27.05 o                         
  -3  -4   5        636.24        628.62        16.75 o                         
  -2  -4   5         20.27         10.20         2.26 o                         
  -1  -4   5         21.86          8.11         2.50 o                         
   0  -4   5        298.47        237.40        10.34 o                         
   1  -4   5        747.89        751.28        19.00 o                         
   2  -4   5        218.47        187.02         6.64 o                         
   3  -4   5         16.19         11.24         3.27 o                         
   4  -4   5         20.86         16.90         4.57 o                         
   5  -4   5        264.30        216.37        20.49 o                         
   6  -4   5        350.54        332.80        25.57 o                         
   7  -4   5        209.71        192.12        20.18 o                         
   8  -4   5        169.64        120.75        16.86 o                         
   9  -4   5        181.42        166.62        27.20 o                         
 -10  -3   5         44.36         55.08        16.92 o                         
  -9  -3   5          1.13         -8.08         8.08 o                         
  -8  -3   5        509.95        545.28        43.42 o                         
  -7  -3   5        925.31        962.99        54.27 o                         
  -6  -3   5        194.63        174.70        21.31 o                         
  -5  -3   5        734.50        790.13        21.69 o                         
  -4  -3   5        272.01        281.64        12.91 o                         
  -3  -3   5        830.74        861.48        18.08 o                         
  -2  -3   5        171.84        223.54         6.43 o                         
  -1  -3   5        336.93        303.89         7.27 o                         
   0  -3   5       1660.05       1545.13        16.81 o                         
   1  -3   5        166.28        174.76         7.43 o                         
   2  -3   5        848.85        794.12        20.05 o                         
   3  -3   5        605.94        585.27        18.80 o                         
   4  -3   5        454.85        439.46        17.90 o                         
   5  -3   5        220.85        223.77        12.70 o                         
   6  -3   5       1000.92        870.69        40.73 o                         
   7  -3   5       1170.04       1213.82        49.94 o                         
   8  -3   5         41.02         49.88        17.42 o                         
   9  -3   5         15.59         22.75        11.53 o                         
 -10  -2   5        186.33        186.61        28.76 o                         
  -9  -2   5        480.00        475.10        42.55 o                         
  -8  -2   5         51.87         53.51        14.47 o                         
  -7  -2   5        336.54        304.04        29.45 o                         
  -6  -2   5        252.37        234.67        24.31 o                         
  -5  -2   5        352.08        382.16        13.69 o                         
  -4  -2   5        545.20        549.70        13.39 o                         
  -3  -2   5       1013.56       1017.94        16.16 o                         
  -2  -2   5       2477.45       2428.18        21.88 o                         
  -1  -2   5        188.40        211.27         4.77 o                         
   0  -2   5        493.23        461.27        10.17 o                         
   1  -2   5        314.86        312.79         9.63 o                         
   2  -2   5        334.75        353.99         7.28 o                         
   3  -2   5        566.95        557.47        16.06 o                         
   4  -2   5        385.74        395.05        15.22 o                         
   5  -2   5        330.79        338.94        15.61 o                         
   6  -2   5         31.44         32.77         8.15 o                         
   7  -2   5          3.92         14.00         4.93 o                         
   8  -2   5        137.14        142.72        17.73 o                         
   9  -2   5          9.26          2.63         9.21 o                         
 -10  -1   5         19.79         13.72        11.09 o                         
  -9  -1   5         76.22         72.69        16.61 o                         
  -8  -1   5        146.58        146.32        21.81 o                         
  -7  -1   5        158.73        148.70        20.18 o                         
  -6  -1   5        513.09        555.03        25.15 o                         
  -5  -1   5       1444.98       1418.87        21.19 o                         
  -4  -1   5        945.30        918.45        14.88 o                         
  -3  -1   5       2067.03       2198.03        20.72 o                         
  -2  -1   5       5085.73       5034.69        36.06 o                         
  -1  -1   5        995.06        984.01        11.15 o                         
   0  -1   5       1716.46       1734.46        23.33 o                         
   1  -1   5       1233.61       1190.92        22.45 o                         
   2  -1   5        630.47        658.13        23.14 o                         
   3  -1   5        776.34        663.89        15.93 o                         
   4  -1   5         27.72         28.99         4.14 o                         
   5  -1   5         20.10         15.16         5.89 o                         
   6  -1   5        234.25        272.53        16.12 o                         
   7  -1   5         33.52         47.07        12.69 o                         
   8  -1   5         90.35        103.83        19.17 o                         
   9  -1   5         49.08         62.12        11.78 o                         
 -10   0   5          1.26          4.20         8.40 o                         
  -9   0   5         30.65         20.30        10.28 o                         
  -8   0   5        312.65        331.97        23.53 o                         
  -7   0   5        880.92        882.38        34.23 o                         
  -6   0   5        761.94        820.34        14.45 o                         
  -5   0   5       1181.03       1126.31        22.68 o                         
  -4   0   5        481.25        515.10        10.52 o                         
  -3   0   5          4.83         12.09         1.58 o                         
  -2   0   5       2220.79       2301.59        21.84 o                         
  -1   0   5       1218.04       1248.42        13.46 o                         
   0   0   5        503.37        470.43        12.09 o                         
   1   0   5       1632.04       1601.83        33.05 o                         
   2   0   5          5.56          5.18         1.98 o                         
   3   0   5        502.71        470.16        14.33 o                         
   4   0   5        183.38        191.47        11.52 o                         
   5   0   5        313.29        302.44        14.72 o                         
   6   0   5         19.78         32.85         6.25 o                         
   7   0   5         27.19         40.14         8.30 o                         
   8   0   5         67.44         79.30        12.34 o                         
   9   0   5         20.07         35.59         9.23 o                         
 -10   1   5          8.11        -11.34        11.34 o                         
  -9   1   5          6.66         13.83         7.44 o                         
  -8   1   5         41.79         40.71         8.73 o                         
  -7   1   5        217.88        190.65        18.96 o                         
  -6   1   5        149.27        149.86         8.36 o                         
  -5   1   5         64.25         58.21         5.23 o                         
  -4   1   5       1628.61       1757.07        23.83 o                         
  -3   1   5       3526.65       3768.60        32.59 o                         
  -2   1   5       3794.94       4003.40        35.35 o                         
  -1   1   5       9279.59       9138.59        60.13 o                         
   0   1   5       1743.54       1756.50        20.69 o                         
   1   1   5          3.14          1.15         1.88 o                         
   2   1   5       1194.14       1177.50        31.02 o                         
   3   1   5        514.20        481.94        50.35 o                         
   4   1   5        658.88        653.63        17.55 o                         
   5   1   5        216.37        186.26         9.73 o                         
   6   1   5        633.22        630.85        20.16 o                         
   7   1   5        407.98        403.29        23.29 o                         
   8   1   5         72.29         67.09        11.29 o                         
   9   1   5         55.84         61.41        16.79 o                         
 -10   2   5          6.24          6.46         6.13 o                         
  -9   2   5         39.46         33.61         9.90 o                         
  -8   2   5        201.79        187.98        17.32 o                         
  -7   2   5        349.56        328.62        39.51 o                         
  -6   2   5        698.91        684.91        15.27 o                         
  -5   2   5        297.11        324.79        10.06 o                         
  -4   2   5        740.39        731.22        15.10 o                         
  -3   2   5        841.02        943.32        12.72 o                         
  -2   2   5        325.08        335.25         7.25 o                         
  -1   2   5        545.41        543.19        10.22 o                         
   0   2   5         36.94         50.25         4.47 o                         
   1   2   5         91.53        120.02         7.80 o                         
   2   2   5       1572.91       1474.50        26.47 o                         
   3   2   5          4.80          7.02         2.13 o                         
   4   2   5        273.26        291.30        14.15 o                         
   5   2   5        423.03        458.61        16.02 o                         
   6   2   5        134.32        148.10         9.72 o                         
   7   2   5        209.53        197.16        15.68 o                         
   8   2   5         63.58         44.12         8.43 o                         
   9   2   5         55.42         49.44        14.85 o                         
 -10   3   5         93.83        104.17        14.85 o                         
  -9   3   5         80.11         88.64        12.96 o                         
  -8   3   5        226.49        242.40        19.25 o                         
  -7   3   5        382.81        404.58        51.07 o                         
  -6   3   5        418.03        432.58        29.01 o                         
  -5   3   5        304.82        293.39        12.06 o                         
  -4   3   5        193.14        176.69        15.70 o                         
  -3   3   5       2425.58       2460.90        36.45 o                         
  -2   3   5       2014.05       1955.90        27.71 o                         
  -1   3   5        976.16        995.08        18.57 o                         
   0   3   5        240.73        242.93        12.54 o                         
   1   3   5        226.72        195.40         7.21 o                         
   2   3   5       2366.68       2400.99        41.42 o                         
   3   3   5        962.25        987.63        26.84 o                         
   4   3   5         93.90         96.95         9.04 o                         
   5   3   5        689.20        685.81        25.80 o                         
   6   3   5        374.65        424.00        19.54 o                         
   7   3   5        109.18        116.13        12.25 o                         
   8   3   5         12.32          6.92        10.75 o                         
   9   3   5         24.53         29.14        11.66 o                         
 -10   4   5         60.83         48.46        10.85 o                         
  -9   4   5        108.45        116.01        28.92 o                         
  -8   4   5        211.40        173.57        25.60 o                         
  -7   4   5         18.01         15.63         7.02 o                         
  -6   4   5         41.41         49.17        10.56 o                         
  -5   4   5        220.56        208.75        14.75 o                         
  -4   4   5        215.38        206.84        13.45 o                         
  -3   4   5        697.34        657.20        21.30 o                         
  -2   4   5        943.42        845.41        19.11 o                         
  -1   4   5        518.17        501.70        14.68 o                         
   0   4   5       2983.32       2880.63        35.87 o                         
   1   4   5       1692.80       1633.42        53.16 o                         
   2   4   5         63.58         86.83         7.06 o                         
   3   4   5          0.55          1.11         4.07 o                         
   4   4   5         72.70         66.98         7.78 o                         
   5   4   5         14.15          5.14         3.63 o                         
   6   4   5         83.97         68.98         9.10 o                         
   7   4   5         72.60         66.39        12.75 o                         
   8   4   5         65.35         68.99        15.48 o                         
 -10   5   5         36.23         43.70        10.85 o                         
  -9   5   5          4.76          7.75         6.60 o                         
  -8   5   5        105.59         89.29        12.58 o                         
  -7   5   5        515.98        527.14        27.80 o                         
  -6   5   5        315.92        308.09        30.33 o                         
  -5   5   5        286.03        267.62        16.63 o                         
  -4   5   5         81.66         87.11         9.26 o                         
  -3   5   5       1247.97       1293.69        33.43 o                         
  -2   5   5       1015.23       1024.62        22.47 o                         
  -1   5   5        410.83        493.59        11.31 o                         
   0   5   5       1350.26       1390.05        35.18 o                         
   1   5   5       1002.21       1069.24        49.95 o                         
   2   5   5       1121.69       1093.06        31.32 o                         
   3   5   5         22.35         17.14         4.17 o                         
   4   5   5        530.17        482.91        42.55 o                         
   5   5   5        271.53        223.16        28.86 o                         
   6   5   5        175.84        176.22        14.84 o                         
   7   5   5        200.52        186.07        15.73 o                         
   8   5   5          5.66          1.00         6.33 o                         
  -9   6   5        294.89        307.78        24.56 o                         
  -8   6   5         23.05         31.69        15.98 o                         
  -7   6   5          8.35         18.73         6.66 o                         
  -6   6   5         60.42         51.86         8.43 o                         
  -5   6   5        493.73        461.02        23.33 o                         
  -4   6   5       1197.73       1269.71        36.93 o                         
  -3   6   5        705.91        679.55        24.50 o                         
  -2   6   5       1376.02       1388.09        29.11 o                         
  -1   6   5        677.22        675.75        14.19 o                         
   0   6   5        472.37        481.86        14.91 o                         
   1   6   5        517.39        586.37        19.55 o                         
   2   6   5        286.36        295.74        13.76 o                         
   3   6   5        320.75        326.99        17.22 o                         
   4   6   5        139.60        149.75        12.36 o                         
   5   6   5        316.48        317.26        19.07 o                         
   6   6   5          9.27         16.01         7.61 o                         
   7   6   5         33.32         25.34         8.87 o                         
   8   6   5         77.26         48.25        13.97 o                         
  -9   7   5          1.35          3.29         6.03 o                         
  -8   7   5        113.18        127.44        15.48 o                         
  -7   7   5        145.79        185.39        16.97 o                         
  -6   7   5        157.60        185.15        16.06 o                         
  -5   7   5        398.67        384.60        22.01 o                         
  -4   7   5       1389.41       1405.94        40.58 o                         
  -3   7   5       1692.32       1695.54        66.86 o                         
  -2   7   5        522.91        554.05        16.75 o                         
  -1   7   5        971.05       1025.52        25.39 o                         
   0   7   5         97.63        103.44         7.68 o                         
   1   7   5       1579.19       1554.06        40.16 o                         
   2   7   5        735.10        722.78        22.72 o                         
   3   7   5        214.69        232.13        13.20 o                         
   4   7   5         54.87         71.54         9.20 o                         
   5   7   5          1.23         -3.84         3.84 o                         
   6   7   5        334.65        361.88        22.46 o                         
   7   7   5         16.51         10.17         5.27 o                         
  -8   8   5        113.46        117.92        15.19 o                         
  -7   8   5        147.43        130.16        23.91 o                         
  -6   8   5         39.49         35.72         6.41 o                         
  -5   8   5         60.20         55.42         9.43 o                         
  -4   8   5        182.81        181.97        14.78 o                         
  -3   8   5        213.53        231.38        18.23 o                         
  -2   8   5        342.94        317.19        30.64 o                         
  -1   8   5        572.78        534.57        39.66 o                         
   0   8   5         52.56         47.94         8.57 o                         
   1   8   5         21.99         26.18         6.71 o                         
   2   8   5         36.60         38.43         8.21 o                         
   3   8   5         54.91         51.08         6.79 o                         
   4   8   5        253.51        240.24        15.08 o                         
   5   8   5        147.56        160.32        14.94 o                         
   6   8   5         52.05         49.03         9.56 o                         
  -8   9   5        103.12         98.65        14.05 o                         
  -7   9   5         37.51         48.04         9.95 o                         
  -6   9   5          7.32          6.01         4.27 o                         
  -5   9   5         59.23         20.28        12.85 o                         
  -4   9   5         87.38        109.16        27.92 o                         
  -3   9   5        492.99        501.17        41.29 o                         
  -2   9   5        180.53        160.29        23.25 o                         
  -1   9   5        316.52        366.20        34.84 o                         
   0   9   5        561.02        565.21        43.68 o                         
   1   9   5        784.75        802.01        53.20 o                         
   2   9   5        709.28        652.34        32.38 o                         
   3   9   5        875.58        810.41        43.21 o                         
   4   9   5        306.53        294.97        17.68 o                         
   5   9   5        172.62        149.34        25.57 o                         
   6   9   5         24.24         28.26        11.84 o                         
  -7  10   5          0.56         -5.45         5.97 o                         
  -6  10   5         67.92         62.57        11.41 o                         
  -5  10   5        105.16        110.11        13.24 o                         
  -4  10   5         24.24         65.17        16.67 o                         
  -3  10   5        180.14        189.36        26.76 o                         
  -2  10   5        341.70        317.13        34.65 o                         
  -1  10   5        128.23        128.90        21.93 o                         
   0  10   5        224.23        295.45        33.96 o                         
   1  10   5        327.53        346.96        37.16 o                         
   2  10   5        394.82        421.71        41.54 o                         
   3  10   5        238.91        268.88        34.09 o                         
   4  10   5         98.42        100.70        22.56 o                         
   5  10   5         63.21         72.50        20.80 o                         
  -5  11   5        255.20        267.82        34.53 o                         
  -4  11   5        322.27        349.78        38.41 o                         
  -3  11   5        267.92        249.02        32.33 o                         
  -2  11   5        234.42        198.45        28.70 o                         
  -1  11   5        162.24        108.53        21.62 o                         
   0  11   5        353.99        362.56        39.16 o                         
   1  11   5        107.31         91.05        21.93 o                         
   2  11   5        123.82        108.34        23.50 o                         
   3  11   5        252.42        259.98        34.97 o                         
  -4  12   5        191.80        256.91        34.34 o                         
  -3  12   5        130.62        142.24        26.76 o                         
  -2  12   5        233.32        233.04        33.02 o                         
  -1  12   5         24.78         12.60        10.53 o                         
   0  12   5         94.77         46.75        16.23 o                         
   1  12   5        292.02        391.70        43.61 o                         
  -3 -12   6        101.42         89.12        12.81 o                         
  -2 -12   6        117.73        120.23        16.07 o                         
  -1 -12   6        110.88         93.97        12.94 o                         
   0 -12   6         69.37        106.73        13.73 o                         
   1 -12   6         59.41         54.34        10.08 o                         
   2 -12   6        211.47        226.74        19.63 o                         
   3 -12   6        200.59        186.67        27.51 o                         
  -5 -11   6        187.23        141.62        24.50 o                         
  -4 -11   6         90.99         86.12        12.15 o                         
  -3 -11   6         51.52         61.49        10.90 o                         
  -2 -11   6        219.43        223.71        21.71 o                         
  -1 -11   6        205.23        227.65        32.55 o                         
   0 -11   6        167.76        181.62        16.74 o                         
   1 -11   6        233.76        260.23        19.95 o                         
   2 -11   6        175.38        212.09        47.78 o                         
   3 -11   6        100.70         85.78        15.04 o                         
   4 -11   6        109.03        125.32        14.47 o                         
   5 -11   6         64.73         75.88        18.86 o                         
  -6 -10   6        133.15        114.98        24.69 o                         
  -5 -10   6        218.51        281.48        36.22 o                         
  -4 -10   6        233.16        215.01        19.96 o                         
  -3 -10   6        289.33        300.50        20.71 o                         
  -2 -10   6        183.37        202.63        16.79 o                         
  -1 -10   6        543.22        477.75        25.42 o                         
   0 -10   6         10.77          9.14         5.70 o                         
   1 -10   6         61.69         48.99         8.39 o                         
   2 -10   6         18.07         22.64         5.88 o                         
   3 -10   6         23.30         26.32         6.65 o                         
   4 -10   6         75.46        103.89        19.36 o                         
   5 -10   6         85.70         85.22        18.42 o                         
   6 -10   6         23.63          2.88         8.52 o                         
  -7  -9   6        231.33        165.30        29.26 o                         
  -6  -9   6        187.42        158.28        26.44 o                         
  -5  -9   6        259.83        263.68        34.28 o                         
  -4  -9   6        272.14        266.81        19.60 o                         
  -3  -9   6        453.17        477.52        24.49 o                         
  -2  -9   6         58.82         76.02         9.78 o                         
  -1  -9   6          6.14          7.09         8.30 o                         
   0  -9   6        332.17        259.71        17.39 o                         
   1  -9   6          0.47          1.71         5.23 o                         
   2  -9   6         18.68         11.47         4.89 o                         
   3  -9   6        172.12        188.66        15.07 o                         
   4  -9   6        100.32        121.25        19.74 o                         
   5  -9   6        118.75        113.67        19.36 o                         
   6  -9   6         76.70         71.69        16.54 o                         
   7  -9   6         65.56         67.42        16.23 o                         
  -7  -8   6        124.08         84.22        19.80 o                         
  -6  -8   6        132.01        127.14        23.37 o                         
  -5  -8   6        281.69        265.58        18.25 o                         
  -4  -8   6        132.79        122.13        12.77 o                         
  -3  -8   6        108.45        126.85        12.85 o                         
  -2  -8   6        417.08        435.11        21.48 o                         
  -1  -8   6         98.65        136.07        13.60 o                         
   0  -8   6        184.94        200.06        14.25 o                         
   1  -8   6        436.08        459.94        37.25 o                         
   2  -8   6        280.88        269.30        16.64 o                         
   3  -8   6        354.33        353.81        19.22 o                         
   4  -8   6        166.07        137.61        20.11 o                         
   5  -8   6        179.72        173.51        22.68 o                         
   6  -8   6         79.34         67.86        15.35 o                         
   7  -8   6          3.88          7.46         6.96 o                         
  -8  -7   6         36.88         43.05        16.54 o                         
  -7  -7   6        101.97        110.85        22.56 o                         
  -6  -7   6        230.69        237.24        30.39 o                         
  -5  -7   6        449.47        427.01        21.64 o                         
  -4  -7   6        490.06        503.59        23.87 o                         
  -3  -7   6        521.12        490.17        43.02 o                         
  -2  -7   6        651.70        639.71        35.28 o                         
  -1  -7   6       1185.90       1250.42        34.69 o                         
   0  -7   6        534.12        540.45        39.23 o                         
   1  -7   6        994.26        970.64        29.57 o                         
   2  -7   6        429.64        391.55        18.35 o                         
   3  -7   6        676.68        662.97        19.74 o                         
   4  -7   6        172.94        210.29        23.12 o                         
   5  -7   6          4.43          2.82         6.39 o                         
   6  -7   6        100.47        107.97        17.73 o                         
   7  -7   6         63.22         74.00        15.29 o                         
   8  -7   6         23.15         22.87         9.78 o                         
  -9  -6   6         51.06         55.33        19.24 o                         
  -8  -6   6        103.35        109.47        22.56 o                         
  -7  -6   6        108.46        134.35        23.62 o                         
  -6  -6   6        313.15        368.45        36.03 o                         
  -5  -6   6        595.10        617.80        24.53 o                         
  -4  -6   6        566.31        555.34        35.47 o                         
  -3  -6   6        158.72        133.92        11.61 o                         
  -2  -6   6        410.01        439.14        21.08 o                         
  -1  -6   6        281.28        226.45        13.05 o                         
   0  -6   6        178.84        148.44        11.72 o                         
   1  -6   6        668.84        657.46        21.82 o                         
   2  -6   6        188.54        182.39         6.50 o                         
   3  -6   6         26.04         28.43         3.27 o                         
   4  -6   6        530.69        542.48        17.94 o                         
   5  -6   6        243.17        270.39        25.38 o                         
   6  -6   6         31.38         45.74        11.78 o                         
   7  -6   6         75.38         63.92        14.10 o                         
   8  -6   6         20.40          7.46         7.02 o                         
  -9  -5   6        150.06        150.76        26.63 o                         
  -8  -5   6         16.70         11.72         9.15 o                         
  -7  -5   6          9.28         -0.75         9.84 o                         
  -6  -5   6        679.38        635.14        44.87 o                         
  -5  -5   6         62.23         52.12         5.22 o                         
  -4  -5   6       1450.71       1525.82        55.17 o                         
  -3  -5   6        948.77       1012.39        30.74 o                         
  -2  -5   6       1647.45       1825.65        33.07 o                         
  -1  -5   6        858.84        798.65        20.20 o                         
   0  -5   6         12.00         16.48         2.35 o                         
   1  -5   6         47.28         46.40         3.17 o                         
   2  -5   6        303.49        270.36        13.19 o                         
   3  -5   6        582.16        549.81        20.69 o                         
   4  -5   6        116.75        104.78         9.47 o                         
   5  -5   6        123.58        132.53        17.17 o                         
   6  -5   6         65.86         87.41        14.91 o                         
   7  -5   6        135.26        147.19        19.43 o                         
   8  -5   6         76.76         68.87        14.22 o                         
   9  -5   6         36.97         79.89        20.11 o                         
  -9  -4   6         41.04         54.77        15.85 o                         
  -8  -4   6        165.47        202.59        27.82 o                         
  -7  -4   6          3.63         -1.32        10.09 o                         
  -6  -4   6        343.81        321.40        15.07 o                         
  -5  -4   6       1876.68       1844.35        59.23 o                         
  -4  -4   6        378.84        359.61        12.95 o                         
  -3  -4   6        570.29        581.99        17.05 o                         
  -2  -4   6         10.07          9.91         3.14 o                         
  -1  -4   6        202.81        165.01         8.66 o                         
   0  -4   6        143.00        134.52         5.70 o                         
   1  -4   6         35.67         26.86         3.28 o                         
   2  -4   6        577.41        588.61        17.99 o                         
   3  -4   6        197.61        221.92        12.10 o                         
   4  -4   6        221.40        210.16        12.89 o                         
   5  -4   6         52.10         68.93        12.91 o                         
   6  -4   6        145.21        185.79        20.43 o                         
   7  -4   6        148.08        164.36        19.55 o                         
   8  -4   6        261.79        243.07        24.63 o                         
   9  -4   6        244.51        279.66        35.22 o                         
 -10  -3   6         92.55        104.77        22.56 o                         
  -9  -3   6         29.54         30.20        12.91 o                         
  -8  -3   6        165.44        161.04        24.06 o                         
  -7  -3   6       1778.65       1793.26        76.32 o                         
  -6  -3   6        145.80        143.17         8.82 o                         
  -5  -3   6        496.96        537.13        19.77 o                         
  -4  -3   6        373.27        377.90        12.48 o                         
  -3  -3   6       1013.81       1048.54        20.80 o                         
  -2  -3   6       4275.44       4245.80        40.69 o                         
  -1  -3   6        424.05        453.29        12.34 o                         
   0  -3   6       2547.25       2537.80        79.93 o                         
   1  -3   6         54.17         48.50         8.65 o                         
   2  -3   6       1442.96       1366.65        27.29 o                         
   3  -3   6        290.02        289.43        13.00 o                         
   4  -3   6          6.57          4.49         2.58 o                         
   5  -3   6        208.04        209.64        12.27 o                         
   6  -3   6        297.24        295.26        24.94 o                         
   7  -3   6        281.45        291.06        25.25 o                         
   8  -3   6         19.48         32.49         7.36 o                         
   9  -3   6          2.28          3.51         7.52 o                         
 -10  -2   6        155.00        190.93        29.70 o                         
  -9  -2   6        238.21        203.84        28.64 o                         
  -8  -2   6         91.87         82.02        17.36 o                         
  -7  -2   6        192.41        152.96        21.24 o                         
  -6  -2   6        557.12        602.12        38.60 o                         
  -5  -2   6         56.83         67.45         4.81 o                         
  -4  -2   6        224.25        249.54         8.72 o                         
  -3  -2   6       1038.14       1051.89        15.13 o                         
  -2  -2   6        804.02        794.88        12.62 o                         
  -1  -2   6       2297.05       2391.97        25.29 o                         
   0  -2   6       1120.22       1165.16        16.85 o                         
   1  -2   6        928.65        780.28        23.85 o                         
   2  -2   6        356.50        307.41        13.99 o                         
   3  -2   6        757.96        745.21        19.08 o                         
   4  -2   6        301.34        298.37        13.45 o                         
   5  -2   6         61.26         50.43         7.17 o                         
   6  -2   6         23.73         28.14         8.84 o                         
   7  -2   6          0.20          4.49         5.48 o                         
   8  -2   6        120.54        132.33        13.51 o                         
   9  -2   6         11.29         30.95        12.53 o                         
 -10  -1   6         27.80         20.49        10.78 o                         
  -9  -1   6          2.34        -11.53        11.53 o                         
  -8  -1   6          9.32         -2.69         8.65 o                         
  -7  -1   6        356.56        368.94        22.38 o                         
  -6  -1   6       1004.53       1017.21        21.96 o                         
  -5  -1   6       1696.05       1676.91        24.51 o                         
  -4  -1   6        335.64        365.30         9.99 o                         
  -3  -1   6       4448.05       4581.24        42.21 o                         
  -2  -1   6       1029.04       1064.99        13.23 o                         
  -1  -1   6          1.74          2.60         1.04 o                         
   0  -1   6        232.16        267.98         8.83 o                         
   1  -1   6       2162.20       2067.86        43.49 o                         
   2  -1   6        529.68        547.57        20.02 o                         
   3  -1   6        329.40        321.76        11.39 o                         
   4  -1   6        462.45        494.55        16.18 o                         
   5  -1   6         61.72         61.28        10.59 o                         
   6  -1   6        188.99        195.19        18.92 o                         
   7  -1   6         54.34         50.62         8.03 o                         
   8  -1   6         28.09         31.71        11.84 o                         
   9  -1   6         21.80         30.19         9.08 o                         
 -10   0   6          4.82         14.66         8.65 o                         
  -9   0   6         18.79         22.75        10.72 o                         
  -8   0   6          3.90          7.80         6.61 o                         
  -7   0   6         62.78         60.85         5.02 o                         
  -6   0   6        217.08        201.24         7.71 o                         
  -5   0   6        876.44        882.27        20.95 o                         
  -4   0   6        389.10        424.01        10.49 o                         
  -3   0   6        108.24        160.32         5.31 o                         
  -2   0   6       2521.35       2822.81        33.31 o                         
  -1   0   6       4927.22       5255.14        39.07 o                         
   0   0   6        554.08        524.67        12.19 o                         
   1   0   6        821.34        783.87        31.17 o                         
   2   0   6        461.96        432.05        17.81 o                         
   3   0   6        198.87        179.67        13.94 o                         
   4   0   6        279.48        295.87        15.39 o                         
   5   0   6         29.36         30.45         5.47 o                         
   6   0   6        261.70        282.90        16.77 o                         
   7   0   6        149.45        151.49        13.08 o                         
   8   0   6         55.43         71.98        11.73 o                         
   9   0   6         37.10         51.52        11.78 o                         
 -10   1   6         33.24         38.22        14.04 o                         
  -9   1   6         12.95         24.30         7.68 o                         
  -8   1   6         67.45         67.51        16.10 o                         
  -7   1   6        201.20        203.32        16.65 o                         
  -6   1   6        622.60        591.68        21.66 o                         
  -5   1   6        279.70        273.57        11.64 o                         
  -4   1   6       1927.90       1889.23        26.15 o                         
  -3   1   6       1526.67       1560.39        18.97 o                         
  -2   1   6       1414.15       1472.83        18.65 o                         
  -1   1   6       4432.77       4633.99        37.88 o                         
   0   1   6       2225.21       2293.45        29.12 o                         
   1   1   6       3138.62       3194.83        51.37 o                         
   2   1   6        291.49        273.39        20.43 o                         
   3   1   6        116.13        141.24        14.66 o                         
   4   1   6        157.22        163.27         9.14 o                         
   5   1   6        176.85        182.61        10.24 o                         
   6   1   6        134.35        145.34        10.17 o                         
   7   1   6        151.23        160.26        15.09 o                         
   8   1   6         60.47         51.26        14.26 o                         
   9   1   6         58.21         65.11        17.17 o                         
 -10   2   6         87.46         83.22        14.04 o                         
  -9   2   6         69.94         65.70        21.05 o                         
  -8   2   6        171.10        189.86        17.22 o                         
  -7   2   6          2.85         -3.28         5.20 o                         
  -6   2   6        410.15        417.35        15.76 o                         
  -5   2   6        615.75        649.78        18.97 o                         
  -4   2   6        301.27        270.68         9.27 o                         
  -3   2   6       1200.63       1214.25        19.74 o                         
  -2   2   6        299.28        301.44         7.54 o                         
  -1   2   6       3369.58       3557.59        54.33 o                         
   0   2   6        399.21        348.40        14.65 o                         
   1   2   6        401.86        367.02        10.70 o                         
   2   2   6        109.57         94.68         8.52 o                         
   3   2   6         14.39         21.26         4.61 o                         
   4   2   6        247.35        225.62        12.53 o                         
   5   2   6        744.80        737.48        27.93 o                         
   6   2   6        319.59        306.83        14.44 o                         
   7   2   6        184.38        190.99        16.11 o                         
   8   2   6        116.14         86.88        12.10 o                         
   9   2   6         39.49         39.54        13.28 o                         
 -10   3   6        124.10        130.75        23.50 o                         
  -9   3   6        195.83        184.19        18.32 o                         
  -8   3   6        334.57        324.74        22.59 o                         
  -7   3   6        559.07        554.66        27.27 o                         
  -6   3   6        649.00        616.08        27.92 o                         
  -5   3   6        148.24        144.26         8.68 o                         
  -4   3   6        240.53        233.36         8.90 o                         
  -3   3   6        130.59        110.31         5.77 o                         
  -2   3   6          2.77          7.45         1.83 o                         
  -1   3   6         33.34         28.19        12.92 o                         
   0   3   6       2770.49       2718.46        50.40 o                         
   1   3   6        552.09        435.21        16.36 o                         
   2   3   6       1105.34       1118.50        30.17 o                         
   3   3   6       1303.84       1251.73        31.19 o                         
   4   3   6        173.58        158.92        14.22 o                         
   5   3   6         18.10         14.37         5.23 o                         
   6   3   6          5.95         11.10         4.84 o                         
   7   3   6         10.96          6.73         5.55 o                         
   8   3   6         13.96          8.97         5.16 o                         
 -10   4   6         31.66         26.13        14.13 o                         
  -9   4   6         31.50         18.26         9.34 o                         
  -8   4   6         64.32         55.40        10.05 o                         
  -7   4   6         39.63         47.60        18.39 o                         
  -6   4   6        194.80        171.18        18.02 o                         
  -5   4   6        219.22        198.89        21.62 o                         
  -4   4   6        188.09        194.94        19.99 o                         
  -3   4   6         68.96         77.36         8.08 o                         
  -2   4   6        474.93        487.35        19.94 o                         
  -1   4   6        667.29        680.98        23.93 o                         
   0   4   6        954.64       1073.58        31.17 o                         
   1   4   6       1189.05       1229.76        46.98 o                         
   2   4   6        351.28        378.43        12.85 o                         
   3   4   6        716.50        715.07        23.39 o                         
   4   4   6         65.76         70.15         8.24 o                         
   5   4   6          7.43         14.41         4.30 o                         
   6   4   6         99.77        114.36        12.16 o                         
   7   4   6         96.75         93.09        11.83 o                         
   8   4   6         48.06         53.27        10.02 o                         
  -9   5   6          5.87          4.96         5.00 o                         
  -8   5   6          9.64         16.49         6.69 o                         
  -7   5   6        740.53        777.53        52.79 o                         
  -6   5   6        110.41        120.97        12.87 o                         
  -5   5   6        178.88        158.23        14.08 o                         
  -4   5   6        759.71        737.26        27.04 o                         
  -3   5   6       1712.31       1674.57        32.38 o                         
  -2   5   6       4143.33       4212.48        73.52 o                         
  -1   5   6       1480.33       1446.59        24.33 o                         
   0   5   6        854.43        848.02        16.05 o                         
   1   5   6        205.61        226.42        15.14 o                         
   2   5   6        136.26        139.29         9.09 o                         
   3   5   6        553.88        490.16        19.93 o                         
   4   5   6        251.20        254.61        15.63 o                         
   5   5   6        165.85        148.21        17.04 o                         
   6   5   6        117.17        140.74        13.47 o                         
   7   5   6        173.73        143.00        14.34 o                         
   8   5   6         37.09         55.46        15.10 o                         
  -9   6   6        162.79        172.60        20.27 o                         
  -8   6   6         28.90         19.80        11.09 o                         
  -7   6   6          8.22          7.45         5.58 o                         
  -6   6   6        271.64        236.59        17.91 o                         
  -5   6   6        203.25        198.17        15.38 o                         
  -4   6   6        263.16        258.85        27.13 o                         
  -3   6   6        542.74        574.27        22.35 o                         
  -2   6   6       2186.46       2218.65        41.21 o                         
  -1   6   6       1071.59       1128.61        23.27 o                         
   0   6   6        154.83        156.34         7.70 o                         
   1   6   6        758.95        769.57        19.36 o                         
   2   6   6        339.73        317.83        13.64 o                         
   3   6   6        472.76        441.84        17.44 o                         
   4   6   6        369.17        383.33        20.00 o                         
   5   6   6        170.95        164.17        14.25 o                         
   6   6   6         11.48         13.81         5.25 o                         
   7   6   6         13.06         -2.04         4.42 o                         
  -9   7   6         16.74         24.03         8.90 o                         
  -8   7   6        220.41        205.85        23.28 o                         
  -7   7   6        191.80        204.21        18.27 o                         
  -6   7   6         93.63        111.22        17.08 o                         
  -5   7   6        236.63        244.22        17.77 o                         
  -4   7   6         81.06         73.41         9.27 o                         
  -3   7   6        232.87        204.28        13.74 o                         
  -2   7   6        723.15        737.20        24.42 o                         
  -1   7   6       1118.04       1074.95        22.36 o                         
   0   7   6        820.83        858.36        33.32 o                         
   1   7   6        482.24        515.12        25.85 o                         
   2   7   6        482.77        447.71        25.28 o                         
   3   7   6         94.19         81.81         8.20 o                         
   4   7   6         11.47         13.23         4.67 o                         
   5   7   6          1.26          0.83         4.08 o                         
   6   7   6         95.97         94.09        12.01 o                         
   7   7   6        152.98        148.95        21.56 o                         
  -8   8   6        125.08        151.68        17.28 o                         
  -7   8   6        207.38        183.53        17.82 o                         
  -6   8   6        124.10        123.10        15.10 o                         
  -5   8   6          6.50         14.91         6.33 o                         
  -4   8   6         11.74          0.90         3.01 o                         
  -3   8   6          8.29          2.16         3.51 o                         
  -2   8   6         53.16         59.85        11.28 o                         
  -1   8   6        325.37        319.18        21.09 o                         
   0   8   6        150.40        152.49        14.91 o                         
   1   8   6        114.80        132.16        21.77 o                         
   2   8   6        299.16        353.00        23.25 o                         
   3   8   6        457.14        481.07        20.32 o                         
   4   8   6        472.99        493.11        28.71 o                         
   5   8   6        399.68        340.13        32.33 o                         
   6   8   6        116.59        109.53        18.80 o                         
  -7   9   6         93.77         76.94        12.11 o                         
  -6   9   6         65.58         54.16        11.94 o                         
  -5   9   6          0.74          3.13         3.95 o                         
  -4   9   6         50.66         50.51         8.24 o                         
  -3   9   6        388.11        325.28        34.09 o                         
  -2   9   6         79.51         64.67        15.79 o                         
  -1   9   6        200.18        246.39        29.14 o                         
   0   9   6        297.27        309.99        33.15 o                         
   1   9   6        114.15        108.60        13.57 o                         
   2   9   6        347.17        323.57        29.26 o                         
   3   9   6        411.31        381.72        25.86 o                         
   4   9   6        226.96        209.84        19.97 o                         
   5   9   6        119.80        131.35        16.60 o                         
  -6  10   6        165.32        165.43        27.63 o                         
  -5  10   6        227.57        208.79        29.39 o                         
  -4  10   6        130.37        148.57        25.25 o                         
  -3  10   6        370.87        415.82        40.60 o                         
  -2  10   6        481.58        465.45        42.17 o                         
  -1  10   6        234.04        229.53        29.89 o                         
   0  10   6        276.54        246.07        31.14 o                         
   1  10   6        203.55        273.83        33.40 o                         
   2  10   6        265.45        268.26        33.46 o                         
   3  10   6        161.74        119.47        15.50 o                         
   4  10   6        103.21         71.26        12.89 o                         
  -5  11   6        135.41        219.50        31.96 o                         
  -4  11   6        169.63        180.78        28.64 o                         
  -3  11   6        252.92        265.06        33.96 o                         
  -2  11   6        423.58        469.78        44.93 o                         
  -1  11   6        191.88        170.94        26.94 o                         
   0  11   6        235.13        227.21        31.27 o                         
   1  11   6         63.42         49.88        15.85 o                         
   2  11   6         65.90         97.00        23.00 o                         
   3  11   6        189.60        255.03        35.40 o                         
  -2  12   6        172.62        151.89        27.38 o                         
  -1  12   6        121.94        111.54        23.12 o                         
   0  12   6        143.38        136.79        26.51 o                         
  -2 -12   7         99.87        115.34        21.71 o                         
  -1 -12   7         29.52         13.53         9.02 o                         
   0 -12   7        112.12        120.25        21.74 o                         
   1 -12   7         72.11        101.57        20.24 o                         
   2 -12   7         99.56         88.67        19.61 o                         
  -4 -11   7        153.73        151.30        15.73 o                         
  -3 -11   7        103.20        118.81        14.02 o                         
  -2 -11   7        261.75        252.72        22.71 o                         
  -1 -11   7        235.55        246.60        19.35 o                         
   0 -11   7        149.96        147.56        15.51 o                         
   1 -11   7        144.31        139.33        14.29 o                         
   2 -11   7         29.68         19.80        10.28 o                         
   3 -11   7          9.19         -3.82         7.33 o                         
   4 -11   7         13.00          6.70         8.33 o                         
  -5 -10   7        400.28        450.66        46.43 o                         
  -4 -10   7        230.31        237.24        18.58 o                         
  -3 -10   7        253.62        267.02        25.69 o                         
  -2 -10   7        143.42        161.81        15.22 o                         
  -1 -10   7        439.31        426.55        23.94 o                         
   0 -10   7        135.80        154.40        14.46 o                         
   1 -10   7         12.89          4.24         3.76 o                         
   2 -10   7         45.15         41.20         7.92 o                         
   3 -10   7          6.96         -0.88         8.52 o                         
   4 -10   7         14.82         34.03        12.85 o                         
   5 -10   7         56.98         94.24        18.86 o                         
  -6  -9   7         62.36         90.36        21.05 o                         
  -5  -9   7        291.11        283.29        35.47 o                         
  -4  -9   7        182.05        179.06        21.68 o                         
  -3  -9   7        350.05        324.94        20.21 o                         
  -2  -9   7         60.94         70.07         9.63 o                         
  -1  -9   7         74.08        108.68        11.54 o                         
   0  -9   7        257.36        252.27        17.21 o                         
   1  -9   7        122.53        141.84        12.70 o                         
   2  -9   7         26.90         18.51         7.86 o                         
   3  -9   7        181.13        180.01        21.93 o                         
   4  -9   7        101.66         94.56        18.05 o                         
   5  -9   7        100.27        115.49        20.43 o                         
   6  -9   7         69.12         76.01        16.48 o                         
  -7  -8   7         49.88         73.38        19.43 o                         
  -6  -8   7         58.76         66.23        17.80 o                         
  -5  -8   7        112.41         92.11        11.38 o                         
  -4  -8   7        392.92        372.14        22.38 o                         
  -3  -8   7        169.22        138.73        17.36 o                         
  -2  -8   7        344.11        345.43        19.18 o                         
  -1  -8   7        321.46        292.35        17.32 o                         
   0  -8   7        370.67        325.31        21.46 o                         
   1  -8   7        752.17        706.84        26.45 o                         
   2  -8   7        230.68        234.73        28.61 o                         
   3  -8   7        383.25        369.70        32.02 o                         
   4  -8   7        190.46        204.21        24.63 o                         
   5  -8   7        175.46        175.83        23.87 o                         
   6  -8   7         56.57        114.61        19.61 o                         
   7  -8   7          2.88          8.21         7.77 o                         
  -8  -7   7         53.02         82.78        21.31 o                         
  -7  -7   7         70.30         84.66        19.86 o                         
  -6  -7   7        386.52        329.41        36.09 o                         
  -5  -7   7        141.05        127.88        12.41 o                         
  -4  -7   7        748.01        716.69        29.67 o                         
  -3  -7   7        806.07        797.72        31.44 o                         
  -2  -7   7        787.03        852.14        28.73 o                         
  -1  -7   7        153.79        153.37        13.13 o                         
   0  -7   7        122.73        129.56        10.42 o                         
   1  -7   7        355.83        332.84        19.68 o                         
   2  -7   7        109.74        113.40         9.50 o                         
   3  -7   7        280.56        259.86        25.94 o                         
   4  -7   7        167.92        171.00        21.37 o                         
   5  -7   7         20.67         29.76         9.15 o                         
   6  -7   7        104.61         96.62        18.36 o                         
   7  -7   7         73.85         90.17        17.36 o                         
  -8  -6   7         83.61        109.72        23.00 o                         
  -7  -6   7        170.58        155.97        26.13 o                         
  -6  -6   7         48.99         34.84        13.60 o                         
  -5  -6   7        112.00        111.34        10.92 o                         
  -4  -6   7        439.52        420.57        21.24 o                         
  -3  -6   7        199.80        204.12        14.85 o                         
  -2  -6   7        748.37        826.08        31.21 o                         
  -1  -6   7       1013.33       1118.41        22.84 o                         
   0  -6   7        648.73        721.53        25.66 o                         
   1  -6   7        210.66        200.66        11.11 o                         
   2  -6   7        109.05        102.51        15.23 o                         
   3  -6   7         76.46         68.36        13.10 o                         
   4  -6   7        311.46        287.30        26.63 o                         
   5  -6   7        156.23        140.68        19.24 o                         
   6  -6   7         37.86         43.30        12.03 o                         
   7  -6   7         66.69         71.18        14.98 o                         
   8  -6   7         32.79         48.25        13.53 o                         
  -9  -5   7        122.17         81.08        20.68 o                         
  -8  -5   7         24.67         42.30        15.54 o                         
  -7  -5   7         32.70         50.32        15.48 o                         
  -6  -5   7        294.24        329.23        33.59 o                         
  -5  -5   7          1.68          7.34         4.32 o                         
  -4  -5   7        240.04        249.31        29.29 o                         
  -3  -5   7       2732.59       2587.06        55.09 o                         
  -2  -5   7        779.29        727.89        25.12 o                         
  -1  -5   7        608.44        597.07        22.38 o                         
   0  -5   7         13.41         13.76         1.83 o                         
   1  -5   7          0.54          1.25         1.91 o                         
   2  -5   7        252.19        271.10        12.53 o                         
   3  -5   7          8.44         11.60         3.67 o                         
   4  -5   7         70.29         90.05        14.79 o                         
   5  -5   7         64.04         58.78        12.66 o                         
   6  -5   7         37.79         45.81        12.03 o                         
   7  -5   7         25.22         41.73        11.78 o                         
   8  -5   7         65.04         62.47        14.60 o                         
  -9  -4   7         74.66         71.43        18.42 o                         
  -8  -4   7        263.64        239.49        30.52 o                         
  -7  -4   7          2.05          3.32         7.90 o                         
  -6  -4   7        205.38        194.95        12.44 o                         
  -5  -4   7       2844.91       2891.30        72.41 o                         
  -4  -4   7        507.53        516.36        21.41 o                         
  -3  -4   7        228.11        272.98        15.33 o                         
  -2  -4   7        795.87        762.17        21.52 o                         
  -1  -4   7       1010.85       1057.98        18.54 o                         
   0  -4   7        960.24        880.03        17.72 o                         
   1  -4   7        119.44        113.42        14.41 o                         
   2  -4   7        606.42        564.07        16.62 o                         
   3  -4   7        211.21        185.77        10.88 o                         
   4  -4   7        146.91        137.32        10.51 o                         
   5  -4   7        197.58        215.49        21.99 o                         
   6  -4   7         38.95         43.17        10.97 o                         
   7  -4   7         84.52         72.19        14.73 o                         
   8  -4   7        114.67         98.19        16.86 o                         
 -10  -3   7         60.13         33.90        15.23 o                         
  -9  -3   7         56.29         62.79        17.80 o                         
  -8  -3   7        376.34        317.88        33.52 o                         
  -7  -3   7       1065.65        998.95        56.58 o                         
  -6  -3   7        203.28        198.35        11.98 o                         
  -5  -3   7        103.99         91.28        10.90 o                         
  -4  -3   7       1323.78       1327.30        26.81 o                         
  -3  -3   7          3.37          9.24         2.56 o                         
  -2  -3   7          2.06          4.30         2.55 o                         
  -1  -3   7        395.45        350.09        22.93 o                         
   0  -3   7       1008.06        934.22        39.85 o                         
   1  -3   7       2183.31       2214.28        66.61 o                         
   2  -3   7        117.90        132.10         6.90 o                         
   3  -3   7        369.69        386.95        36.94 o                         
   4  -3   7        264.23        290.92        14.80 o                         
   5  -3   7        186.74        229.09        22.12 o                         
   6  -3   7         31.93         33.21         9.96 o                         
   7  -3   7         13.77         12.91         7.27 o                         
   8  -3   7          0.09          1.34         4.58 o                         
   9  -3   7          0.28         11.66         9.59 o                         
 -10  -2   7        162.77        187.23        29.01 o                         
  -9  -2   7        170.01        148.70        24.50 o                         
  -8  -2   7          0.47          4.20         6.33 o                         
  -7  -2   7          3.49          2.82         6.27 o                         
  -6  -2   7         46.20         60.97        13.28 o                         
  -5  -2   7        922.81        912.45        15.54 o                         
  -4  -2   7       1146.41       1189.53        19.00 o                         
  -3  -2   7       2958.37       3077.30        30.71 o                         
  -2  -2   7       1317.94       1230.09        18.97 o                         
  -1  -2   7       2331.55       2438.74        24.94 o                         
   0  -2   7       2397.59       2335.91        30.75 o                         
   1  -2   7         25.38         17.35         4.14 o                         
   2  -2   7        143.77        142.76         4.59 o                         
   3  -2   7        565.26        531.85        15.89 o                         
   4  -2   7        429.28        434.26        26.22 o                         
   5  -2   7         68.36         64.16        16.23 o                         
   6  -2   7         92.21        111.73        16.42 o                         
   7  -2   7          8.35         13.28         6.45 o                         
   8  -2   7         41.44         55.30         9.15 o                         
   9  -2   7         14.46         16.17         7.27 o                         
 -10  -1   7         58.43         55.83        16.92 o                         
  -9  -1   7         24.37         20.49        11.53 o                         
  -8  -1   7          0.47         -7.96         7.96 o                         
  -7  -1   7         64.30         64.74         9.81 o                         
  -6  -1   7         94.78        108.88         6.02 o                         
  -5  -1   7        706.78        734.18        12.65 o                         
  -4  -1   7       1179.98       1128.61        15.75 o                         
  -3  -1   7        713.93        747.05        11.99 o                         
  -2  -1   7        730.43        757.54        12.25 o                         
  -1  -1   7          6.04         12.76         1.67 o                         
   0  -1   7       2639.03       2645.95        39.45 o                         
   1  -1   7       2064.68       2060.82        35.62 o                         
   2  -1   7         66.98         63.32         7.55 o                         
   3  -1   7        404.60        352.53        17.82 o                         
   4  -1   7        133.99        136.25         8.37 o                         
   5  -1   7         42.58         41.48         9.84 o                         
   6  -1   7         94.29         91.49        14.60 o                         
   7  -1   7         34.41         35.86         7.57 o                         
   8  -1   7         37.02         45.49        13.16 o                         
   9  -1   7         25.54         31.75         9.19 o                         
 -10   0   7         54.67         67.11        17.29 o                         
  -9   0   7         61.96         68.36        16.48 o                         
  -8   0   7         15.24         40.77         9.08 o                         
  -7   0   7         12.32         10.28         2.74 o                         
  -6   0   7        379.89        421.60        12.43 o                         
  -5   0   7        208.69        206.02         9.43 o                         
  -4   0   7        305.00        279.02         9.14 o                         
  -3   0   7        193.50        159.68         6.27 o                         
  -2   0   7       1070.34       1155.15        17.56 o                         
  -1   0   7       3869.14       4035.88        46.64 o                         
   0   0   7        276.69        289.92         8.91 o                         
   1   0   7       4713.43       4860.19        68.62 o                         
   2   0   7       1623.81       1656.88        39.77 o                         
   3   0   7        660.85        667.01        24.61 o                         
   4   0   7        152.06        183.77        12.85 o                         
   5   0   7        297.42        303.32        17.16 o                         
   6   0   7        205.63        232.28        16.01 o                         
   7   0   7         52.93         59.59         8.94 o                         
   8   0   7         64.77         85.49        13.60 o                         
   9   0   7         72.61         76.84        13.33 o                         
 -10   1   7        110.22         94.59        14.77 o                         
  -9   1   7        120.20        101.74        13.93 o                         
  -8   1   7        148.91        125.19        14.39 o                         
  -7   1   7          3.43          4.78         4.14 o                         
  -6   1   7        395.46        424.38        16.98 o                         
  -5   1   7        262.47        254.97        10.56 o                         
  -4   1   7        797.23        807.74        28.76 o                         
  -3   1   7        437.77        467.32        10.97 o                         
  -2   1   7        131.38        130.17         4.91 o                         
  -1   1   7       2104.07       2145.56        25.56 o                         
   0   1   7        572.49        533.14        12.23 o                         
   1   1   7        338.60        336.66        16.26 o                         
   2   1   7        179.18        179.15        17.48 o                         
   3   1   7         97.35         99.34         9.66 o                         
   4   1   7        166.55        157.26        18.86 o                         
   5   1   7          3.83          7.07         3.09 o                         
   6   1   7          8.56          3.51         2.91 o                         
   7   1   7        225.99        222.38        18.58 o                         
   8   1   7        112.41        109.93        13.78 o                         
 -10   2   7        101.77        116.91        16.17 o                         
  -9   2   7        295.51        356.85        25.38 o                         
  -8   2   7        324.50        391.25        24.53 o                         
  -7   2   7        595.32        593.52        27.95 o                         
  -6   2   7        615.79        599.60        26.25 o                         
  -5   2   7       1099.58       1123.58        33.46 o                         
  -4   2   7       1079.64       1139.57        23.92 o                         
  -3   2   7        111.81         91.34         6.71 o                         
  -2   2   7        605.97        538.41        10.68 o                         
  -1   2   7         70.22         54.47         4.98 o                         
   0   2   7       1214.15       1224.99        30.34 o                         
   1   2   7        201.70        206.38         7.96 o                         
   2   2   7       1609.68       1551.44        39.85 o                         
   3   2   7        475.61        504.38        16.44 o                         
   4   2   7        304.17        281.32        14.06 o                         
   5   2   7        576.44        628.50        29.26 o                         
   6   2   7          6.88         15.69         3.89 o                         
   7   2   7         41.85         52.43         7.24 o                         
   8   2   7         29.07         38.20         9.46 o                         
 -10   3   7        101.28         91.01        14.20 o                         
  -9   3   7        163.95        166.68        17.42 o                         
  -8   3   7         90.68         90.85        17.04 o                         
  -7   3   7         72.57         62.39         9.50 o                         
  -6   3   7         97.40        103.00        10.82 o                         
  -5   3   7        134.16        125.09        11.04 o                         
  -4   3   7        361.14        362.29        13.27 o                         
  -3   3   7        131.37        143.02        10.66 o                         
  -2   3   7        878.18        802.21        13.96 o                         
  -1   3   7        311.39        307.48         9.94 o                         
   0   3   7        233.72        209.26        12.86 o                         
   1   3   7          3.10         -0.51         3.01 o                         
   2   3   7        466.46        456.07        14.97 o                         
   3   3   7       1384.01       1270.20        36.47 o                         
   4   3   7          1.94         -0.17         2.64 o                         
   5   3   7         47.59         62.63         8.80 o                         
   6   3   7         64.63         64.42         7.27 o                         
   7   3   7         25.88         30.10         8.84 o                         
   8   3   7         16.52         20.96         6.76 o                         
 -10   4   7         24.70         25.63        12.03 o                         
  -9   4   7          2.42         -2.92         9.78 o                         
  -8   4   7         99.25         94.45        12.80 o                         
  -7   4   7        122.47        130.05        13.49 o                         
  -6   4   7         24.06         20.03         6.45 o                         
  -5   4   7       1273.22       1316.39        43.21 o                         
  -4   4   7        387.59        413.22        14.82 o                         
  -3   4   7        606.53        643.01        17.00 o                         
  -2   4   7        394.54        360.40        14.08 o                         
  -1   4   7        831.90        887.79        33.05 o                         
   0   4   7       2992.28       3024.51        58.80 o                         
   1   4   7       1270.48       1278.24        65.04 o                         
   2   4   7        735.72        713.25        17.93 o                         
   3   4   7        134.80        123.35         9.47 o                         
   4   4   7        441.05        422.56        19.71 o                         
   5   4   7        156.90        133.01        12.66 o                         
   6   4   7        140.28        128.74        25.91 o                         
   7   4   7         63.53         62.02         9.99 o                         
   8   4   7         48.09         38.98         8.44 o                         
  -9   5   7         41.23         58.40        11.01 o                         
  -8   5   7          6.82         -0.24         4.23 o                         
  -7   5   7        512.80        507.91        39.13 o                         
  -6   5   7        172.83        176.39        17.70 o                         
  -5   5   7         21.36         20.67         5.34 o                         
  -4   5   7         19.56         21.74         8.77 o                         
  -3   5   7        165.30        184.70        13.69 o                         
  -2   5   7       1278.42       1303.75        18.57 o                         
  -1   5   7        778.29        834.55        46.56 o                         
   0   5   7       1879.30       1823.35        63.63 o                         
   1   5   7        985.94        967.38        33.13 o                         
   2   5   7        400.99        398.02        13.81 o                         
   3   5   7        129.50        134.64        10.53 o                         
   4   5   7        118.74        167.44        12.78 o                         
   5   5   7        111.94        111.31        12.66 o                         
   6   5   7        110.20        121.51        30.30 o                         
   7   5   7         80.92         67.21        10.33 o                         
  -9   6   7        190.53        194.31        19.92 o                         
  -8   6   7         48.31         57.12        16.95 o                         
  -7   6   7          0.29          2.44         5.27 o                         
  -6   6   7        414.61        438.88        36.97 o                         
  -5   6   7        526.22        500.79        37.60 o                         
  -4   6   7        186.87        199.89        22.93 o                         
  -3   6   7        641.17        633.35        28.61 o                         
  -2   6   7        486.87        498.71        23.95 o                         
  -1   6   7       1215.34       1135.52        61.20 o                         
   0   6   7        895.21        924.71        43.08 o                         
   1   6   7        834.74        904.74        34.01 o                         
   2   6   7        361.51        365.30        14.20 o                         
   3   6   7        391.70        438.64        17.31 o                         
   4   6   7        586.83        594.56        30.70 o                         
   5   6   7         95.48        111.93        11.82 o                         
   6   6   7          5.80         19.80         8.65 o                         
   7   6   7          2.09         -9.65         9.65 o                         
  -8   7   7         80.54         79.64        17.73 o                         
  -7   7   7        254.13        262.68        30.83 o                         
  -6   7   7        386.23        409.49        24.29 o                         
  -5   7   7        605.54        630.44        28.53 o                         
  -4   7   7         82.55        100.03        10.74 o                         
  -3   7   7          7.39          3.45         5.89 o                         
  -2   7   7         10.21         15.81         5.74 o                         
  -1   7   7         21.03         31.82         7.29 o                         
   0   7   7          0.87          1.40         4.92 o                         
   1   7   7        127.50        101.28        12.12 o                         
   2   7   7        151.29        158.35        17.76 o                         
   3   7   7         15.86         25.42         9.93 o                         
   4   7   7         92.88         94.88        16.54 o                         
   5   7   7        141.82        151.33        21.99 o                         
   6   7   7        225.00        233.92        27.51 o                         
  -8   8   7        258.63        261.43        33.27 o                         
  -7   8   7        157.85        169.67        17.12 o                         
  -6   8   7        214.52        257.72        19.94 o                         
  -5   8   7        134.48        127.87        17.73 o                         
  -4   8   7         34.69         44.71         7.79 o                         
  -3   8   7         37.08         22.31        10.15 o                         
  -2   8   7          2.85          0.69         8.08 o                         
  -1   8   7       1241.52       1229.20        43.46 o                         
   0   8   7        403.02        374.95        23.69 o                         
   1   8   7        190.77        217.41        18.48 o                         
   2   8   7        298.01        289.57        21.55 o                         
   3   8   7        258.13        232.56        23.06 o                         
   4   8   7        355.64        345.04        24.85 o                         
   5   8   7        308.67        295.27        23.51 o                         
  -7   9   7         31.56         42.57         9.94 o                         
  -6   9   7         48.97         43.99        14.73 o                         
  -5   9   7         36.55         62.29        17.04 o                         
  -4   9   7        193.36        187.67        26.63 o                         
  -3   9   7        320.23        324.15        34.28 o                         
  -2   9   7         80.09        100.07        19.30 o                         
  -1   9   7        175.69        218.94        27.95 o                         
   0   9   7        447.67        454.72        27.69 o                         
   1   9   7        210.35        207.79        18.95 o                         
   2   9   7        106.68        122.10        15.04 o                         
   3   9   7        152.37        146.92        16.66 o                         
   4   9   7        158.33        163.00        17.72 o                         
   5   9   7        158.91        143.02        17.94 o                         
  -6  10   7        148.43        108.09        23.37 o                         
  -5  10   7        292.00        246.82        32.02 o                         
  -4  10   7        256.23        249.46        31.71 o                         
  -3  10   7        255.09        269.45        33.15 o                         
  -2  10   7        452.51        465.39        43.36 o                         
  -1  10   7        305.08        269.63        32.96 o                         
   0  10   7        365.76        336.24        36.91 o                         
   1  10   7        189.04        174.26        18.29 o                         
   2  10   7        143.10        170.10        18.47 o                         
   3  10   7         98.83        105.14        23.34 o                         
  -4  11   7         77.88         48.12        15.67 o                         
  -3  11   7        105.77        113.42        22.68 o                         
  -2  11   7        168.55        213.11        30.52 o                         
  -1  11   7         45.70         52.95        16.29 o                         
   0  11   7        154.37        158.35        27.45 o                         
   1  11   7        140.41        122.44        24.31 o                         
   2  11   7         84.22        108.03        23.31 o                         
  -1 -12   8         52.38         45.30        14.54 o                         
   0 -12   8        150.84        128.77        22.56 o                         
   1 -12   8        138.06        177.33        26.63 o                         
  -4 -11   8        106.42         77.94        19.80 o                         
  -3 -11   8        310.30        287.37        30.20 o                         
  -2 -11   8        193.67        173.64        24.12 o                         
  -1 -11   8        170.76        155.21        23.00 o                         
   0 -11   8         84.77        114.11        20.62 o                         
   1 -11   8        215.95        139.67        22.56 o                         
   2 -11   8         58.74         69.99        16.86 o                         
   3 -11   8         14.06         23.18        10.03 o                         
  -5 -10   8        266.47        340.50        41.23 o                         
  -4 -10   8        133.25        129.10        17.17 o                         
  -3 -10   8        196.03        233.98        19.02 o                         
  -2 -10   8        270.72        270.81        19.34 o                         
  -1 -10   8        243.53        232.89        17.56 o                         
   0 -10   8         92.40         66.61        16.10 o                         
   1 -10   8          8.47          6.58         7.90 o                         
   2 -10   8         96.37        102.26        19.05 o                         
   3 -10   8         62.21         83.47        18.05 o                         
   4 -10   8          1.24          9.21         9.34 o                         
   5 -10   8         43.34         86.35        19.05 o                         
  -6  -9   8         80.34         96.25        22.75 o                         
  -5  -9   8         67.46         45.81        16.67 o                         
  -4  -9   8        169.08        183.98        21.37 o                         
  -3  -9   8        103.66        115.87        18.30 o                         
  -2  -9   8        255.63        278.95        18.55 o                         
  -1  -9   8         45.53         62.52         8.92 o                         
   0  -9   8        257.07        271.58        17.36 o                         
   1  -9   8        182.19        178.17        15.92 o                         
   2  -9   8        109.94        114.55        19.74 o                         
   3  -9   8        247.25        270.14        29.64 o                         
   4  -9   8        140.15        116.55        20.87 o                         
   5  -9   8         92.98         86.22        18.49 o                         
   6  -9   8         63.25         53.20        14.85 o                         
  -7  -8   8         22.19          8.71         8.71 o                         
  -6  -8   8         46.05         55.77        15.79 o                         
  -5  -8   8         87.78         74.95        19.64 o                         
  -4  -8   8        416.28        419.55        24.53 o                         
  -3  -8   8        449.89        501.48        34.34 o                         
  -2  -8   8        506.67        524.75        23.75 o                         
  -1  -8   8        759.50        815.97        29.21 o                         
   0  -8   8        353.92        401.49        21.43 o                         
   1  -8   8        291.90        302.63        16.53 o                         
   2  -8   8        119.55        121.72        10.55 o                         
   3  -8   8        202.48        201.02        24.50 o                         
   4  -8   8        148.55        145.69        22.06 o                         
   5  -8   8        110.80        119.37        20.11 o                         
   6  -8   8         83.14         92.93        19.24 o                         
  -8  -7   8         91.34        114.23        24.94 o                         
  -7  -7   8        245.55        326.78        38.54 o                         
  -6  -7   8         83.56        104.90        21.74 o                         
  -5  -7   8        123.04        129.44        26.19 o                         
  -4  -7   8        101.81        119.96        15.48 o                         
  -3  -7   8        359.31        336.33        23.31 o                         
  -2  -7   8        124.38        109.23        18.45 o                         
  -1  -7   8        255.43        237.25        14.25 o                         
   0  -7   8        248.95        236.93        13.43 o                         
   1  -7   8        408.32        418.43        29.64 o                         
   2  -7   8        151.57        178.90        21.87 o                         
   3  -7   8         84.53        109.72        17.17 o                         
   4  -7   8         79.45         85.97        16.10 o                         
   5  -7   8         11.23         12.22         9.34 o                         
   6  -7   8         66.74         71.12        16.73 o                         
   7  -7   8         65.08        111.54        20.05 o                         
  -8  -6   8         94.67        102.39        22.62 o                         
  -7  -6   8        143.27        179.21        27.07 o                         
  -6  -6   8        176.03        214.18        28.82 o                         
  -5  -6   8          1.91          4.52         4.57 o                         
  -4  -6   8        684.95        712.18        29.10 o                         
  -3  -6   8         71.62         79.94        13.06 o                         
  -2  -6   8        611.32        592.91        34.84 o                         
  -1  -6   8       1427.54       1407.50        33.66 o                         
   0  -6   8        558.53        504.44        17.48 o                         
   1  -6   8        341.88        340.64        13.29 o                         
   2  -6   8         25.01         34.09        10.03 o                         
   3  -6   8          0.38         -5.64         5.64 o                         
   4  -6   8         45.05         82.02        15.16 o                         
   5  -6   8        136.24        146.57        20.93 o                         
   6  -6   8         20.24         25.38        10.40 o                         
   7  -6   8         31.08         46.56        12.91 o                         
  -9  -5   8         77.13         74.32        19.43 o                         
  -8  -5   8        128.87        182.10        28.14 o                         
  -7  -5   8         14.86         16.73         9.09 o                         
  -6  -5   8        380.09        404.80        37.60 o                         
  -5  -5   8         15.45         20.55         4.51 o                         
  -4  -5   8         88.50         80.93        14.88 o                         
  -3  -5   8       1843.48       2030.47        76.04 o                         
  -2  -5   8        740.29        845.01        32.90 o                         
  -1  -5   8        138.14        173.33         7.28 o                         
   0  -5   8        412.13        390.55        12.19 o                         
   1  -5   8        225.09        231.28        22.06 o                         
   2  -5   8        272.89        277.59        24.75 o                         
   3  -5   8         43.56         30.27         9.71 o                         
   4  -5   8         96.60         95.06        15.92 o                         
   5  -5   8         99.30        106.84        17.11 o                         
   6  -5   8         20.46         11.22         8.33 o                         
   7  -5   8         26.35         19.24         9.15 o                         
   8  -5   8         17.39         -4.32         7.14 o                         
  -9  -4   8         80.58         98.88        21.74 o                         
  -8  -4   8        112.36         87.10        19.17 o                         
  -7  -4   8        205.53        213.43        27.26 o                         
  -6  -4   8        186.99        175.87        12.69 o                         
  -5  -4   8       3073.02       3078.23        93.68 o                         
  -4  -4   8        304.66        272.95        16.38 o                         
  -3  -4   8        131.67        107.43        11.15 o                         
  -2  -4   8       1217.16       1177.03        29.88 o                         
  -1  -4   8         54.45         46.84         4.35 o                         
   0  -4   8        529.31        516.02        31.58 o                         
   1  -4   8        307.44        292.32        24.38 o                         
   2  -4   8        649.68        627.75        36.66 o                         
   3  -4   8        393.12        394.58        30.08 o                         
   4  -4   8        243.15        208.41        22.31 o                         
   5  -4   8        103.16        128.39        18.23 o                         
   6  -4   8         50.71         41.67        11.59 o                         
   7  -4   8         20.72         16.98         8.21 o                         
   8  -4   8         22.18         41.48        12.22 o                         
  -9  -3   8        116.78        129.90        24.19 o                         
  -8  -3   8        243.95        300.71        33.52 o                         
  -7  -3   8        321.40        287.37        31.02 o                         
  -6  -3   8          3.47          5.56         7.17 o                         
  -5  -3   8        106.19         97.53        10.34 o                         
  -4  -3   8        374.46        406.69        19.27 o                         
  -3  -3   8        547.49        574.45        25.53 o                         
  -2  -3   8        616.04        627.68        23.87 o                         
  -1  -3   8       2376.14       2339.67        69.81 o                         
   0  -3   8       1148.38       1123.09        46.75 o                         
   1  -3   8        379.15        369.96        26.69 o                         
   2  -3   8        623.03        641.03        36.34 o                         
   3  -3   8        145.16        130.13         8.41 o                         
   4  -3   8         54.82         63.85        12.34 o                         
   5  -3   8         71.55         62.35        13.10 o                         
   6  -3   8        167.78        192.43        22.50 o                         
   7  -3   8         30.68          4.89         5.89 o                         
   8  -3   8          3.22          3.54         4.67 o                         
  -9  -2   8        110.00        111.60        22.06 o                         
  -8  -2   8        147.41        142.43        22.50 o                         
  -7  -2   8         29.81         33.34        11.78 o                         
  -6  -2   8         13.11         27.88        10.03 o                         
  -5  -2   8         55.06         70.84         4.58 o                         
  -4  -2   8        815.21        821.87        18.72 o                         
  -3  -2   8       1248.82       1300.76        20.27 o                         
  -2  -2   8        425.46        390.45         9.69 o                         
  -1  -2   8        824.38        869.20        16.91 o                         
   0  -2   8        641.85        645.81        13.66 o                         
   1  -2   8        462.84        393.02        32.82 o                         
   2  -2   8        451.93        432.44         8.99 o                         
   3  -2   8       1170.17       1159.68        43.49 o                         
   4  -2   8         84.99         99.12        14.82 o                         
   5  -2   8        170.28        195.32        21.31 o                         
   6  -2   8         64.10         67.93        13.10 o                         
   7  -2   8          8.15         26.32         9.90 o                         
   8  -2   8         34.92         36.42        20.90 o                         
 -10  -1   8         76.38         69.37        18.05 o                         
  -9  -1   8         92.64        109.60        20.93 o                         
  -8  -1   8         24.52         24.12         9.46 o                         
  -7  -1   8          6.82          5.06         5.17 o                         
  -6  -1   8          1.84          9.27         3.35 o                         
  -5  -1   8         75.86         78.49         5.79 o                         
  -4  -1   8        461.70        490.22        11.71 o                         
  -3  -1   8        574.77        557.82        12.67 o                         
  -2  -1   8        440.63        447.77         9.66 o                         
  -1  -1   8         18.99         10.75         1.62 o                         
   0  -1   8         66.43         74.61         6.24 o                         
   1  -1   8       2562.08       2454.21        55.36 o                         
   2  -1   8        455.48        458.01        21.00 o                         
   3  -1   8        509.89        516.56        22.79 o                         
   4  -1   8        376.72        406.76        21.65 o                         
   5  -1   8        147.97        146.32        18.61 o                         
   6  -1   8         95.11        126.08        17.67 o                         
   7  -1   8         65.17         63.73         9.55 o                         
   8  -1   8         48.71         57.21        14.35 o                         
 -10   0   8         20.29          0.56         8.08 o                         
  -9   0   8        220.35        236.68        21.20 o                         
  -8   0   8        281.82        285.18        21.60 o                         
  -7   0   8        268.56        297.27        13.57 o                         
  -6   0   8        129.09        123.17         8.84 o                         
  -5   0   8        109.93        101.57         5.89 o                         
  -4   0   8       1041.32       1012.47        22.30 o                         
  -3   0   8       1255.68       1226.50        17.44 o                         
  -2   0   8       1457.82       1467.54        22.81 o                         
  -1   0   8        456.23        464.97        34.95 o                         
   0   0   8       1305.37       1277.18        21.56 o                         
   1   0   8       1381.05       1384.96        25.68 o                         
   2   0   8       1274.97       1300.37        36.69 o                         
   3   0   8        109.27        115.81        10.93 o                         
   4   0   8        328.96        360.67        38.57 o                         
   5   0   8         42.09         24.37         6.11 o                         
   6   0   8          5.09         -0.79         3.86 o                         
   7   0   8         16.85         27.33         6.53 o                         
   8   0   8         14.44         25.33        12.00 o                         
 -10   1   8        105.20        149.02        32.65 o                         
  -9   1   8         69.32         77.22        16.86 o                         
  -8   1   8        224.83        187.53        17.76 o                         
  -7   1   8        326.63        366.29        22.28 o                         
  -6   1   8        434.32        418.99        40.89 o                         
  -5   1   8        436.80        443.14        14.76 o                         
  -4   1   8        127.30        145.55         9.75 o                         
  -3   1   8       1396.90       1383.79        22.99 o                         
  -2   1   8        937.37        921.81        16.06 o                         
  -1   1   8         76.04         58.98         3.70 o                         
   0   1   8        186.14        172.68         8.40 o                         
   1   1   8        251.78        253.06        22.21 o                         
   2   1   8        816.17        777.47        24.87 o                         
   3   1   8        161.22        206.42        21.77 o                         
   4   1   8        181.63        164.83        13.35 o                         
   5   1   8        104.64        132.36         9.56 o                         
   6   1   8         85.17         82.43         8.23 o                         
   7   1   8        196.15        230.73        18.01 o                         
   8   1   8         18.42         20.67         8.21 o                         
 -10   2   8         99.14         98.36        15.09 o                         
  -9   2   8        338.14        376.95        26.31 o                         
  -8   2   8        456.02        432.88        26.19 o                         
  -7   2   8        267.96        278.25        19.44 o                         
  -6   2   8        286.10        314.49        18.98 o                         
  -5   2   8        604.54        660.94        19.04 o                         
  -4   2   8        457.56        443.87        21.13 o                         
  -3   2   8        221.23        240.61         9.90 o                         
  -2   2   8         50.54         54.27         3.44 o                         
  -1   2   8        370.35        339.08        12.56 o                         
   0   2   8        236.59        227.03        12.85 o                         
   1   2   8        142.43        116.94         4.62 o                         
   2   2   8        183.67        170.47         9.39 o                         
   3   2   8        169.44        159.09         9.21 o                         
   4   2   8        250.13        255.95        11.83 o                         
   5   2   8        428.27        423.66        16.56 o                         
   6   2   8         50.46         43.93         6.12 o                         
   7   2   8          1.24         -3.84         6.52 o                         
   8   2   8         14.20         16.66         6.99 o                         
  -9   3   8         44.51         44.18        14.60 o                         
  -8   3   8         87.79         94.89        26.04 o                         
  -7   3   8          0.81         -3.68         4.92 o                         
  -6   3   8        192.82        193.54        14.93 o                         
  -5   3   8        193.69        190.98        10.54 o                         
  -4   3   8         65.94         56.67         5.48 o                         
  -3   3   8        942.50        944.58        17.95 o                         
  -2   3   8        279.43        243.88         9.02 o                         
  -1   3   8        234.89        292.60        10.19 o                         
   0   3   8        476.78        444.09        10.33 o                         
   1   3   8        818.76        786.50        33.46 o                         
   2   3   8       1100.23       1051.28        26.13 o                         
   3   3   8        358.96        356.45        11.50 o                         
   4   3   8        258.54        258.14        15.49 o                         
   5   3   8         97.10         93.18         8.56 o                         
   6   3   8        108.42        116.49        10.13 o                         
   7   3   8          4.58         12.00         5.78 o                         
   8   3   8         17.10         10.82         5.76 o                         
  -9   4   8         53.17         64.41        29.48 o                         
  -8   4   8         36.78         39.75         8.39 o                         
  -7   4   8         95.66        118.45        13.13 o                         
  -6   4   8          7.84          5.43         5.86 o                         
  -5   4   8       1095.37       1025.16        32.38 o                         
  -4   4   8        898.73        933.35        22.93 o                         
  -3   4   8         13.69         20.36         8.92 o                         
  -2   4   8        228.27        252.60        24.59 o                         
  -1   4   8       1019.20       1039.38        32.34 o                         
   0   4   8       2833.41       2767.52        58.53 o                         
   1   4   8        761.39        743.90        28.17 o                         
   2   4   8        435.37        440.41        15.77 o                         
   3   4   8        502.78        478.60        37.35 o                         
   4   4   8        232.75        249.59        18.45 o                         
   5   4   8         89.12         92.98        10.61 o                         
   6   4   8         50.70         67.02         9.55 o                         
   7   4   8         79.00         78.58        16.73 o                         
  -9   5   8         64.65         78.74        20.99 o                         
  -8   5   8         43.00         35.91         8.02 o                         
  -7   5   8        419.84        407.32        32.80 o                         
  -6   5   8        261.74        228.19        16.51 o                         
  -5   5   8         25.27         14.51         5.11 o                         
  -4   5   8        635.75        627.77        19.14 o                         
  -3   5   8        808.94        805.23        19.42 o                         
  -2   5   8          2.08          1.31         3.94 o                         
  -1   5   8        344.74        355.67        34.46 o                         
   0   5   8        449.28        445.12        47.50 o                         
   1   5   8       1380.40       1321.81        40.53 o                         
   2   5   8        200.69        203.94         8.95 o                         
   3   5   8        409.84        384.58        15.17 o                         
   4   5   8        398.32        349.73        18.40 o                         
   5   5   8        224.56        184.29        23.69 o                         
   6   5   8        194.80        202.40        25.06 o                         
   7   5   8         22.25          6.64         6.14 o                         
  -9   6   8        225.03        233.73        28.82 o                         
  -8   6   8        152.99        154.96        16.34 o                         
  -7   6   8         17.12         21.79         6.59 o                         
  -6   6   8        269.42        270.33        21.84 o                         
  -5   6   8        505.87        511.00        26.94 o                         
  -4   6   8        164.61        152.80        11.29 o                         
  -3   6   8        531.62        527.92        16.09 o                         
  -2   6   8        194.87        198.34        21.90 o                         
  -1   6   8        315.69        322.50        19.76 o                         
   0   6   8        190.91        174.48        14.99 o                         
   1   6   8        372.48        322.25        20.52 o                         
   2   6   8        174.15        179.95        16.04 o                         
   3   6   8         71.61         94.56        11.99 o                         
   4   6   8         82.06         95.89        16.82 o                         
   5   6   8          5.26          7.52         7.90 o                         
   6   6   8         28.81         23.87         9.59 o                         
  -8   7   8        116.01        135.04        24.19 o                         
  -7   7   8        188.25        195.00        27.07 o                         
  -6   7   8        361.87        403.98        37.10 o                         
  -5   7   8        323.68        322.83        32.08 o                         
  -4   7   8        433.40        375.41        33.59 o                         
  -3   7   8         27.42         14.41         9.09 o                         
  -2   7   8          3.55          0.74         4.47 o                         
  -1   7   8         83.27         72.74        10.47 o                         
   0   7   8          1.21          3.96         4.56 o                         
   1   7   8        767.29        788.58        34.09 o                         
   2   7   8        251.14        279.53        20.69 o                         
   3   7   8         91.86        112.40        13.69 o                         
   4   7   8        128.60        181.81        17.85 o                         
   5   7   8        218.09        260.95        21.82 o                         
   6   7   8        141.86        153.52        23.62 o                         
  -7   8   8         94.65         71.18        17.55 o                         
  -6   8   8        169.89        160.92        25.13 o                         
  -5   8   8        270.10        258.48        30.39 o                         
  -4   8   8        175.70        173.70        25.19 o                         
  -3   8   8         26.18         39.16        11.40 o                         
  -2   8   8        136.74        139.93        14.86 o                         
  -1   8   8        213.59        199.02        19.64 o                         
   0   8   8         29.98         39.32         8.30 o                         
   1   8   8         34.26         37.64        17.48 o                         
   2   8   8        290.17        278.97        23.62 o                         
   3   8   8        196.39        208.24        19.29 o                         
   4   8   8         56.95         65.13        16.89 o                         
   5   8   8        146.26        120.84        16.26 o                         
  -6   9   8         47.61         46.62        16.98 o                         
  -5   9   8        121.60        125.20        23.37 o                         
  -4   9   8        226.60        215.74        28.39 o                         
  -3   9   8        357.78        325.90        35.22 o                         
  -2   9   8        276.47        279.35        32.58 o                         
  -1   9   8        378.93        378.60        47.72 o                         
   0   9   8        820.79        808.02        38.02 o                         
   1   9   8        262.76        264.73        21.98 o                         
   2   9   8        161.28        152.93        17.41 o                         
   3   9   8        171.35        177.46        18.76 o                         
   4   9   8         82.05         99.70        14.54 o                         
  -5  10   8        239.42        239.93        32.15 o                         
  -4  10   8        233.85        257.23        32.65 o                         
  -3  10   8        160.61        187.67        27.95 o                         
  -2  10   8        197.96        173.45        26.94 o                         
  -1  10   8        171.79        169.88        26.88 o                         
   0  10   8        277.07        323.22        25.13 o                         
   1  10   8        113.31         95.26        14.22 o                         
   2  10   8        113.56         91.07        14.24 o                         
   3  10   8         94.22         75.47        13.03 o                         
  -3  11   8         47.87         44.93        14.29 o                         
  -2  11   8         60.23         46.93        15.60 o                         
  -1  11   8         99.43        105.27        22.93 o                         
   0  11   8        193.06        192.43        30.02 o                         
  -3 -11   9        247.17        279.60        30.33 o                         
  -2 -11   9        200.53        236.67        28.45 o                         
  -1 -11   9        107.13        114.73        20.93 o                         
   0 -11   9        161.09        148.01        24.06 o                         
   1 -11   9        135.01        142.49        23.25 o                         
   2 -11   9         85.53         82.02        17.61 o                         
  -4 -10   9         81.00         57.96        14.04 o                         
  -3 -10   9        104.05        121.81        19.43 o                         
  -2 -10   9        194.02        168.12        23.31 o                         
  -1 -10   9        125.14         98.13        18.61 o                         
   0 -10   9         67.76         71.25        16.29 o                         
   1 -10   9         38.54         43.80        13.47 o                         
   2 -10   9        107.33         84.66        17.42 o                         
   3 -10   9        111.65        136.54        22.93 o                         
   4 -10   9         28.98        -12.16        12.16 o                         
  -6  -9   9        140.31        197.01        32.65 o                         
  -5  -9   9         25.91         22.24        10.65 o                         
  -4  -9   9         39.29         27.07         8.96 o                         
  -3  -9   9         58.75         52.39         8.81 o                         
  -2  -9   9        284.72        281.23        28.64 o                         
  -1  -9   9        431.20        395.27        34.15 o                         
   0  -9   9        197.81        234.36        26.94 o                         
   1  -9   9        344.26        327.03        32.21 o                         
   2  -9   9        115.05        132.34        21.31 o                         
   3  -9   9        187.69        234.29        28.39 o                         
   4  -9   9         71.49         80.96        18.05 o                         
   5  -9   9         62.88         29.70        12.41 o                         
  -7  -8   9          8.25         -0.56         7.77 o                         
  -6  -8   9        122.80        128.27        25.32 o                         
  -5  -8   9        180.38        212.87        21.71 o                         
  -4  -8   9        242.83        276.34        20.70 o                         
  -3  -8   9        104.59        103.14        11.04 o                         
  -2  -8   9        214.05        225.42        15.40 o                         
  -1  -8   9        338.19        329.08        17.83 o                         
   0  -8   9        188.11        235.11        25.88 o                         
   1  -8   9        114.94         99.38        17.67 o                         
   2  -8   9         64.99         73.75        15.79 o                         
   3  -8   9        116.68        115.99        19.93 o                         
   4  -8   9         74.58         88.10        17.23 o                         
   5  -8   9         50.51         56.77        16.35 o                         
   6  -8   9         32.73         42.11        13.97 o                         
  -7  -7   9        241.81        284.05        36.53 o                         
  -6  -7   9        171.68        131.46        24.12 o                         
  -5  -7   9        109.50         97.99        11.82 o                         
  -4  -7   9        191.44        247.67        18.42 o                         
  -3  -7   9          1.16         11.47         6.70 o                         
  -2  -7   9        554.67        700.41        25.74 o                         
  -1  -7   9        158.52        170.48        11.61 o                         
   0  -7   9        400.60        390.93        15.99 o                         
   1  -7   9        517.36        544.91        38.41 o                         
   2  -7   9        354.08        340.38        30.83 o                         
   3  -7   9         67.46         66.42        14.54 o                         
   4  -7   9         23.40         29.08        10.53 o                         
   5  -7   9          2.52         -3.51         6.64 o                         
   6  -7   9         21.86         32.46        11.22 o                         
  -8  -6   9         99.61         79.08        20.62 o                         
  -7  -6   9        149.88        139.30        25.50 o                         
  -6  -6   9        185.80        207.41        28.57 o                         
  -5  -6   9          8.69          5.06         7.58 o                         
  -4  -6   9        122.09        129.69        12.97 o                         
  -3  -6   9        199.89        195.25        15.81 o                         
  -2  -6   9          5.63          2.49         3.42 o                         
  -1  -6   9       1274.37       1253.57        29.96 o                         
   0  -6   9        794.03        732.03        75.82 o                         
   1  -6   9        186.04        193.00        22.18 o                         
   2  -6   9        121.81        149.26        20.05 o                         
   3  -6   9          9.67         12.03         7.77 o                         
   4  -6   9         84.86         80.40        16.48 o                         
   5  -6   9         17.22         27.20        10.34 o                         
   6  -6   9          8.01         18.42        10.28 o                         
   7  -6   9         11.88          9.52         8.08 o                         
  -8  -5   9         56.77         56.77        16.10 o                         
  -7  -5   9        133.85        193.88        27.70 o                         
  -6  -5   9        229.61        259.67        30.45 o                         
  -5  -5   9        297.13        339.97        19.83 o                         
  -4  -5   9         20.33         16.55         5.70 o                         
  -3  -5   9       3701.32       3497.69        79.55 o                         
  -2  -5   9        937.35        869.75        43.24 o                         
  -1  -5   9         10.63          4.07         3.42 o                         
   0  -5   9        420.43        444.71        31.58 o                         
   1  -5   9        155.82        195.63        21.68 o                         
   2  -5   9        295.82        295.26        27.51 o                         
   3  -5   9        149.25        158.03        20.87 o                         
   4  -5   9        124.65        128.52        19.55 o                         
   5  -5   9        127.29        146.19        20.87 o                         
   6  -5   9         95.13         89.79        17.29 o                         
   7  -5   9         30.99         61.97        15.10 o                         
  -9  -4   9         51.83         47.69        16.35 o                         
  -8  -4   9        168.91        122.88        23.56 o                         
  -7  -4   9        200.61        174.01        25.75 o                         
  -6  -4   9        430.24        371.90        35.15 o                         
  -5  -4   9        491.42        536.93        24.42 o                         
  -4  -4   9        461.48        521.78        23.98 o                         
  -3  -4   9          4.30          0.94         3.45 o                         
  -2  -4   9        806.31        838.73        41.23 o                         
  -1  -4   9        278.88        349.21        26.88 o                         
   0  -4   9         91.58        111.41        15.67 o                         
   1  -4   9        832.11        795.55        42.74 o                         
   2  -4   9        465.04        432.62        32.15 o                         
   3  -4   9        561.95        504.99        36.03 o                         
   4  -4   9         85.54         96.88        16.67 o                         
   5  -4   9         63.52         74.88        15.29 o                         
   6  -4   9         19.79         27.45        11.40 o                         
   7  -4   9         27.03         11.09         8.33 o                         
  -9  -3   9         85.50         99.44        20.87 o                         
  -8  -3   9        184.01        197.57        27.32 o                         
  -7  -3   9        308.67        288.81        31.96 o                         
  -6  -3   9         61.77         60.36         7.74 o                         
  -5  -3   9          3.97          5.75         4.15 o                         
  -4  -3   9         49.74         46.79        10.09 o                         
  -3  -3   9        296.02        336.96        18.47 o                         
  -2  -3   9       1063.00       1050.52        24.37 o                         
  -1  -3   9       1192.01       1240.62        50.60 o                         
   0  -3   9        286.26        242.83        15.71 o                         
   1  -3   9        692.62        658.20        38.16 o                         
   2  -3   9        766.51        816.67        43.42 o                         
   3  -3   9        130.78        171.32        20.11 o                         
   4  -3   9         56.54         67.61        12.97 o                         
   5  -3   9        288.56        351.78        30.52 o                         
   6  -3   9        100.04        104.33        17.80 o                         
   7  -3   9         24.72         32.21        10.84 o                         
   8  -3   9         10.20         11.56         5.92 o                         
  -9  -2   9        141.90        116.30        23.06 o                         
  -8  -2   9        147.55        186.11        26.32 o                         
  -7  -2   9        217.43        204.90        26.07 o                         
  -6  -2   9         31.59         22.50         5.77 o                         
  -5  -2   9         65.68         62.58         4.39 o                         
  -4  -2   9         34.36         31.12         4.03 o                         
  -3  -2   9         51.66         55.47         4.18 o                         
  -2  -2   9        732.11        745.40        14.20 o                         
  -1  -2   9        751.04        758.28        19.97 o                         
   0  -2   9        551.54        528.68        14.10 o                         
   1  -2   9         15.29         14.15         5.68 o                         
   2  -2   9        104.55         94.45         4.79 o                         
   3  -2   9        538.02        527.61        32.71 o                         
   4  -2   9        345.30        331.54        29.08 o                         
   5  -2   9         24.89         13.28         6.64 o                         
   6  -2   9         94.24         85.78        16.42 o                         
   7  -2   9         40.77         31.27        10.53 o                         
   8  -2   9         36.24         29.89        11.34 o                         
  -9  -1   9         67.33         45.87        14.47 o                         
  -8  -1   9        124.46        120.87        17.86 o                         
  -7  -1   9        404.87        387.58        23.89 o                         
  -6  -1   9        298.86        290.04        18.36 o                         
  -5  -1   9         27.17         34.26         3.70 o                         
  -4  -1   9        126.32        137.05         6.86 o                         
  -3  -1   9        408.79        377.47        10.77 o                         
  -2  -1   9        282.57        273.33         7.75 o                         
  -1  -1   9        519.03        521.63        15.06 o                         
   0  -1   9       1009.37       1012.17        24.60 o                         
   1  -1   9       1460.57       1515.26        31.83 o                         
   2  -1   9        502.52        512.40        14.51 o                         
   3  -1   9        721.22        714.73        28.57 o                         
   4  -1   9        906.37        975.46        34.56 o                         
   5  -1   9        136.23        120.53        12.49 o                         
   6  -1   9         59.00         68.24        14.10 o                         
   7  -1   9         33.75         31.56         7.48 o                         
   8  -1   9         12.57          1.38         8.40 o                         
  -9   0   9         62.47         61.82        11.98 o                         
  -8   0   9        374.10        378.12        25.15 o                         
  -7   0   9         53.88         54.65         6.42 o                         
  -6   0   9        485.14        485.07        18.35 o                         
  -5   0   9         70.05         84.09         5.78 o                         
  -4   0   9        206.94        196.00         8.79 o                         
  -3   0   9        380.25        387.72         9.72 o                         
  -2   0   9         52.06         58.73         4.20 o                         
  -1   0   9       1311.72       1339.22        24.79 o                         
   0   0   9         86.55         79.86         4.67 o                         
   1   0   9        189.21        191.82         7.72 o                         
   2   0   9         77.86         81.22         9.83 o                         
   3   0   9        346.55        370.97        20.36 o                         
   4   0   9         55.24         68.29         9.26 o                         
   5   0   9         51.02         55.82         9.19 o                         
   6   0   9         52.29         74.52         8.03 o                         
   7   0   9         13.48         11.51         5.01 o                         
   8   0   9          5.17          4.91         5.81 o                         
  -9   1   9         48.77         55.33        11.68 o                         
  -8   1   9        213.51        227.89        29.04 o                         
  -7   1   9        859.06        833.46        25.36 o                         
  -6   1   9       1092.24       1116.23        37.17 o                         
  -5   1   9        819.21        844.30        21.87 o                         
  -4   1   9        948.16        932.88        25.84 o                         
  -3   1   9       1599.28       1662.76        30.39 o                         
  -2   1   9        834.75        875.21        16.13 o                         
  -1   1   9         80.52         83.96         4.54 o                         
   0   1   9        179.13        165.14         7.18 o                         
   1   1   9        137.57        122.10         6.82 o                         
   2   1   9        253.03        249.55        12.16 o                         
   3   1   9         92.45         84.71        16.39 o                         
   4   1   9        183.83        161.93        19.21 o                         
   5   1   9        176.95        193.29        14.33 o                         
   6   1   9         58.06         70.81         7.90 o                         
   7   1   9         84.14         77.47        10.90 o                         
   8   1   9         19.39         39.79        14.41 o                         
  -9   2   9        358.01        347.02        26.85 o                         
  -8   2   9        138.79        107.90        13.51 o                         
  -7   2   9        124.04        131.09        18.36 o                         
  -6   2   9        187.25        155.77        13.56 o                         
  -5   2   9         14.72         15.32         3.35 o                         
  -4   2   9         92.86         86.86         6.86 o                         
  -3   2   9        101.20        106.11         8.06 o                         
  -2   2   9        803.27        783.50        19.79 o                         
  -1   2   9        444.85        463.70        22.56 o                         
   0   2   9        350.15        321.66        15.94 o                         
   1   2   9         55.81         53.05         3.85 o                         
   2   2   9        337.11        319.68        13.06 o                         
   3   2   9        119.72        118.37        12.09 o                         
   4   2   9        123.78        136.74         9.07 o                         
   5   2   9        284.45        310.14        17.57 o                         
   6   2   9         57.97         62.31         9.25 o                         
   7   2   9         15.08         22.71         7.11 o                         
  -9   3   9         50.98         37.27         9.82 o                         
  -8   3   9         95.74        115.53        17.17 o                         
  -7   3   9         28.81         27.42        19.21 o                         
  -6   3   9          3.95          5.31         3.83 o                         
  -5   3   9        298.55        288.29        13.30 o                         
  -4   3   9          2.95          7.96         2.74 o                         
  -3   3   9        726.23        712.90        15.59 o                         
  -2   3   9        857.48        842.57        20.74 o                         
  -1   3   9         81.79         81.65         5.71 o                         
   0   3   9        193.99        187.34         9.74 o                         
   1   3   9        807.86        874.67        29.81 o                         
   2   3   9       1208.53       1145.28        23.53 o                         
   3   3   9        971.30        925.38        18.86 o                         
   4   3   9        286.83        257.12        15.65 o                         
   5   3   9        119.86        111.67         9.65 o                         
   6   3   9        103.18        126.75        10.89 o                         
   7   3   9         59.30         56.46        14.79 o                         
  -9   4   9         49.60         50.39        11.10 o                         
  -8   4   9         77.18         84.84        12.24 o                         
  -7   4   9        184.57        168.14        15.48 o                         
  -6   4   9         54.19         52.96        20.08 o                         
  -5   4   9        454.18        483.59        18.31 o                         
  -4   4   9        829.72        801.59        21.12 o                         
  -3   4   9        101.28        100.54         8.07 o                         
  -2   4   9        180.27        177.87        14.63 o                         
  -1   4   9        445.67        441.28        21.42 o                         
   0   4   9         21.12         14.92         5.09 o                         
   1   4   9        576.24        554.04        24.99 o                         
   2   4   9        531.86        566.72        26.09 o                         
   3   4   9        571.31        543.00        26.46 o                         
   4   4   9         89.91         93.12        16.73 o                         
   5   4   9         66.64         78.52        16.92 o                         
   6   4   9        142.87        146.41        15.15 o                         
   7   4   9         53.77         45.74        13.41 o                         
  -9   5   9        167.75        134.97        22.24 o                         
  -8   5   9        344.21        311.62        22.88 o                         
  -7   5   9        395.15        350.40        28.42 o                         
  -6   5   9        192.73        199.49        23.25 o                         
  -5   5   9          0.66          3.93         3.54 o                         
  -4   5   9        487.67        509.77        24.52 o                         
  -3   5   9        962.30       1005.60        34.58 o                         
  -2   5   9        206.52        209.82        15.59 o                         
  -1   5   9        490.36        508.68        24.48 o                         
   0   5   9        784.30        821.45        32.05 o                         
   1   5   9        513.41        513.36        25.41 o                         
   2   5   9        472.12        461.81        24.97 o                         
   3   5   9        287.25        279.59        19.98 o                         
   4   5   9        119.25        149.62        15.16 o                         
   5   5   9         47.89         23.06        10.72 o                         
   6   5   9         70.94         78.95        17.61 o                         
  -8   6   9         56.28         87.04        19.61 o                         
  -7   6   9        104.97        109.47        20.55 o                         
  -6   6   9        174.51        196.01        25.50 o                         
  -5   6   9        471.83        467.83        38.04 o                         
  -4   6   9        640.68        631.92        28.92 o                         
  -3   6   9        844.98        837.03        33.15 o                         
  -2   6   9        259.55        257.18        18.18 o                         
  -1   6   9        331.38        296.55        19.64 o                         
   0   6   9         42.95         28.97         6.65 o                         
   1   6   9         46.50         33.96        14.94 o                         
   2   6   9          0.45         -0.89         4.72 o                         
   3   6   9        158.79        155.13        15.47 o                         
   4   6   9        151.03        160.31        26.00 o                         
   5   6   9         85.76         80.69        12.70 o                         
   6   6   9         29.04         37.28        13.72 o                         
  -7   7   9        257.06        234.48        30.33 o                         
  -6   7   9        382.90        345.96        35.78 o                         
  -5   7   9        230.52        245.70        28.64 o                         
  -4   7   9        175.14        141.43        21.49 o                         
  -3   7   9        537.06        557.81        28.25 o                         
  -2   7   9        274.42        294.86        20.58 o                         
  -1   7   9         61.86         69.80        10.41 o                         
   0   7   9         40.84         35.64         7.59 o                         
   1   7   9        303.53        271.22        20.59 o                         
   2   7   9        194.62        203.21        18.38 o                         
   3   7   9         19.73         11.20         6.32 o                         
   4   7   9        101.77        110.09        20.40 o                         
   5   7   9        104.77         78.08        16.17 o                         
  -7   8   9         69.73         29.26        11.66 o                         
  -6   8   9         73.67        111.29        21.74 o                         
  -5   8   9         51.84         55.89        15.04 o                         
  -4   8   9         22.59          9.34         9.21 o                         
  -3   8   9        138.08        139.42        22.31 o                         
  -2   8   9        232.90        211.42        18.44 o                         
  -1   8   9        446.35        465.43        57.62 o                         
   0   8   9        275.36        322.26        40.76 o                         
   1   8   9        214.22        212.93        19.34 o                         
   2   8   9        489.23        458.13        28.60 o                         
   3   8   9        138.04        155.98        17.49 o                         
   4   8   9         46.74         43.17         9.23 o                         
  -6   9   9        184.58        155.71        25.69 o                         
  -5   9   9        258.11        203.96        29.39 o                         
  -4   9   9        220.24        244.63        31.46 o                         
  -3   9   9        273.88        326.34        35.53 o                         
  -2   9   9        375.18        357.84        25.47 o                         
  -1   9   9        207.19        192.39        22.75 o                         
   0   9   9        213.14        247.33        21.62 o                         
   1   9   9        169.75        170.62        32.11 o                         
   2   9   9        241.48        255.72        22.45 o                         
   3   9   9        141.55        156.96        18.52 o                         
  -4  10   9        203.62        229.78        31.39 o                         
  -3  10   9          9.56         11.28        11.15 o                         
  -2  10   9         22.06         13.53         9.78 o                         
  -1  10   9         52.01         33.21        12.72 o                         
   0  10   9        105.05        124.67        16.23 o                         
   1  10   9         83.40         86.06        13.99 o                         
  -1 -11  10         73.66         33.02        13.35 o                         
   0 -11  10        117.48         78.52        19.17 o                         
   1 -11  10         96.41        130.71        22.93 o                         
  -4 -10  10        133.49        160.29        22.37 o                         
  -3 -10  10         10.04          4.82         6.89 o                         
  -2 -10  10         56.32         41.61        13.53 o                         
  -1 -10  10         49.45         52.76        14.79 o                         
   0 -10  10        144.20        158.22        23.56 o                         
   1 -10  10        141.36        168.37        25.50 o                         
   2 -10  10         94.39         96.25        20.37 o                         
   3 -10  10        121.97         95.43        20.05 o                         
  -5  -9  10         29.76         17.29        13.10 o                         
  -4  -9  10         78.01         77.39        15.54 o                         
  -3  -9  10        126.12        137.86        20.87 o                         
  -2  -9  10        263.51        272.83        28.89 o                         
  -1  -9  10        189.12        199.95        24.94 o                         
   0  -9  10        168.34        181.53        24.44 o                         
   1  -9  10        231.06        222.14        27.82 o                         
   2  -9  10        140.77        153.08        23.12 o                         
   3  -9  10         55.41         33.02        13.53 o                         
   4  -9  10         37.44         43.17        14.04 o                         
  -6  -8  10         44.00         56.46        18.42 o                         
  -5  -8  10        299.04        286.30        36.34 o                         
  -4  -8  10        119.52        137.79        19.24 o                         
  -3  -8  10         71.07         98.94        16.79 o                         
  -2  -8  10         49.35         78.52        15.29 o                         
  -1  -8  10        120.25        105.96        17.92 o                         
   0  -8  10        151.79        131.84        19.93 o                         
   1  -8  10        125.95        122.63        19.61 o                         
   2  -8  10        106.60        100.82        19.30 o                         
   3  -8  10        141.76        113.04        20.68 o                         
   4  -8  10         98.72         98.94        20.24 o                         
   5  -8  10         10.83         11.84         9.02 o                         
  -7  -7  10        123.12        134.85        26.26 o                         
  -6  -7  10        242.13        302.16        36.97 o                         
  -5  -7  10        133.63        137.59        14.61 o                         
  -4  -7  10        253.44        287.34        20.64 o                         
  -3  -7  10         13.79         13.66         7.77 o                         
  -2  -7  10         47.69         46.50        12.41 o                         
  -1  -7  10        182.51        168.75        21.49 o                         
   0  -7  10          8.56         13.16         7.77 o                         
   1  -7  10        577.65        666.78        44.18 o                         
   2  -7  10        390.92        400.72        35.47 o                         
   3  -7  10         97.28        109.72        18.99 o                         
   4  -7  10         25.16         23.00         9.96 o                         
   5  -7  10          5.12        -10.84        10.84 o                         
   6  -7  10          7.61          2.63         8.15 o                         
  -7  -6  10         30.68         54.01        15.98 o                         
  -6  -6  10        128.13        131.15        23.37 o                         
  -5  -6  10         80.31        103.88        12.16 o                         
  -4  -6  10        309.70        338.54        21.53 o                         
  -3  -6  10        164.54        175.70        20.43 o                         
  -2  -6  10         47.20         46.45         6.96 o                         
  -1  -6  10       1380.31       1372.98        60.59 o                         
   0  -6  10       1120.41       1074.09        54.64 o                         
   1  -6  10          0.40         -8.15         8.15 o                         
   2  -6  10        131.21        131.34        19.99 o                         
   3  -6  10        127.88         90.86        17.23 o                         
   4  -6  10         52.55         64.42        15.60 o                         
   5  -6  10         50.32         70.62        16.79 o                         
   6  -6  10         16.10         16.23         9.09 o                         
  -8  -5  10         50.90         49.25        17.29 o                         
  -7  -5  10        197.84        213.55        30.08 o                         
  -6  -5  10        188.44        168.56        25.94 o                         
  -5  -5  10        287.56        261.51        18.47 o                         
  -4  -5  10        371.56        332.13        20.70 o                         
  -3  -5  10        892.27        907.75        34.46 o                         
  -2  -5  10        900.81        903.81        24.97 o                         
  -1  -5  10         20.06         19.80         8.90 o                         
   0  -5  10        592.03        579.12        38.47 o                         
   1  -5  10        280.04        228.72        24.81 o                         
   2  -5  10         97.41         89.11        16.54 o                         
   3  -5  10        239.82        238.74        26.26 o                         
   4  -5  10        196.06        210.29        25.69 o                         
   5  -5  10        167.96        169.69        23.87 o                         
   6  -5  10         42.96         46.06        13.53 o                         
   7  -5  10         13.50         -4.14         6.83 o                         
  -8  -4  10         44.65         64.23        16.86 o                         
  -7  -4  10        156.02        172.32        25.88 o                         
  -6  -4  10        188.16        204.40        27.13 o                         
  -5  -4  10        596.79        589.08        26.69 o                         
  -4  -4  10          4.62         14.81         6.58 o                         
  -3  -4  10          4.82          1.79         3.53 o                         
  -2  -4  10        170.87        151.89        18.05 o                         
  -1  -4  10        589.73        582.94        36.78 o                         
   0  -4  10        181.32        171.44        20.30 o                         
   1  -4  10        572.31        652.94        40.35 o                         
   2  -4  10        320.33        375.85        31.27 o                         
   3  -4  10        101.68         99.95        17.17 o                         
   4  -4  10        259.43        317.51        30.27 o                         
   5  -4  10         33.15         28.26        11.40 o                         
   6  -4  10         34.21         44.30        13.35 o                         
   7  -4  10         34.63         46.43        14.10 o                         
  -9  -3  10        119.65         88.79        20.99 o                         
  -8  -3  10        193.38        183.35        27.45 o                         
  -7  -3  10        342.40        292.63        31.89 o                         
  -6  -3  10        284.31        300.92        18.42 o                         
  -5  -3  10        256.49        276.35        18.02 o                         
  -4  -3  10         15.69          8.23         4.39 o                         
  -3  -3  10         16.84         25.87         8.11 o                         
  -2  -3  10        199.37        201.34         8.60 o                         
  -1  -3  10        420.53        464.11        22.62 o                         
   0  -3  10        511.87        524.32        24.52 o                         
   1  -3  10        451.46        508.31        35.22 o                         
   2  -3  10        203.92        184.73        21.87 o                         
   3  -3  10         71.48         85.16        15.48 o                         
   4  -3  10        105.25        112.16        18.11 o                         
   5  -3  10        180.28        221.70        25.57 o                         
   6  -3  10         76.15         84.53        17.36 o                         
   7  -3  10         12.47          4.39         6.96 o                         
  -9  -2  10         58.54         49.50        15.92 o                         
  -8  -2  10         87.00        100.01        19.61 o                         
  -7  -2  10         91.75         46.93        14.35 o                         
  -6  -2  10        371.12        383.76        23.06 o                         
  -5  -2  10         31.89         32.38         3.56 o                         
  -4  -2  10         83.03        116.46         7.63 o                         
  -3  -2  10        114.48        101.64         5.77 o                         
  -2  -2  10        144.00        141.07         6.52 o                         
  -1  -2  10        468.93        470.41        15.29 o                         
   0  -2  10         69.04         52.15         4.55 o                         
   1  -2  10        169.25        153.96        19.83 o                         
   2  -2  10        125.91        102.55         8.01 o                         
   3  -2  10        983.07       1064.00        37.52 o                         
   4  -2  10        142.60        157.41        21.49 o                         
   5  -2  10        155.00        140.30        20.43 o                         
   6  -2  10        181.32        207.29        25.06 o                         
   7  -2  10         62.08         56.71        14.91 o                         
  -9  -1  10        129.36        113.04        21.62 o                         
  -8  -1  10         66.23         62.00        10.78 o                         
  -7  -1  10        152.40        172.42        16.42 o                         
  -6  -1  10        768.95        735.87        23.70 o                         
  -5  -1  10        280.18        265.06        10.64 o                         
  -4  -1  10        487.99        499.42        13.34 o                         
  -3  -1  10        110.11         95.86         5.62 o                         
  -2  -1  10        197.19        184.86         8.48 o                         
  -1  -1  10        864.28        848.28        18.54 o                         
   0  -1  10        360.46        376.78        11.88 o                         
   1  -1  10        200.17        192.89        11.36 o                         
   2  -1  10        193.93        189.24         8.45 o                         
   3  -1  10        180.70        172.81        14.83 o                         
   4  -1  10        161.16        152.07        14.55 o                         
   5  -1  10         83.06         78.24        11.07 o                         
   6  -1  10         30.95         27.01        10.28 o                         
   7  -1  10         24.41         25.52        20.99 o                         
  -9   0  10         29.33         47.66        10.48 o                         
  -8   0  10        125.35        134.66        24.53 o                         
  -7   0  10        208.19        216.29        17.99 o                         
  -6   0  10        290.36        286.62        14.62 o                         
  -5   0  10       1234.66       1112.75        23.03 o                         
  -4   0  10        966.54        972.95        21.21 o                         
  -3   0  10       1345.29       1373.40        18.84 o                         
  -2   0  10        670.89        709.65        17.08 o                         
  -1   0  10        616.32        626.53        18.40 o                         
   0   0  10        804.50        822.89        16.20 o                         
   1   0  10         10.29          8.57         1.99 o                         
   2   0  10        243.31        230.77        18.34 o                         
   3   0  10          0.40          0.85         2.70 o                         
   4   0  10        188.40        181.60        15.48 o                         
   5   0  10        108.20        106.93        19.64 o                         
   6   0  10         49.01         41.20         6.63 o                         
  -9   1  10        149.24        170.49        18.56 o                         
  -8   1  10        172.61        212.25        18.87 o                         
  -7   1  10        571.56        540.06        28.96 o                         
  -6   1  10        343.46        323.70        13.97 o                         
  -5   1  10        160.93        165.02         9.92 o                         
  -4   1  10        162.57        171.25         9.85 o                         
  -3   1  10         42.59         34.10         4.48 o                         
  -2   1  10        268.58        252.94        10.14 o                         
  -1   1  10        223.48        219.61         9.39 o                         
   0   1  10        382.08        390.74        17.37 o                         
   1   1  10        401.20        408.85        12.97 o                         
   2   1  10        155.89        146.30         9.66 o                         
   3   1  10         79.29         83.88        11.10 o                         
   4   1  10         44.69         59.21        11.47 o                         
   5   1  10         47.11         70.98        10.56 o                         
   6   1  10         28.07         20.65         6.36 o                         
   7   1  10        112.23        103.45        18.86 o                         
  -9   2  10        117.51        121.60        24.06 o                         
  -8   2  10        259.46        273.47        21.23 o                         
  -7   2  10         68.33         87.36        11.36 o                         
  -6   2  10        212.79        199.46        11.35 o                         
  -5   2  10         11.08         18.58         3.60 o                         
  -4   2  10         35.76         59.39         5.87 o                         
  -3   2  10        453.52        468.18        17.50 o                         
  -2   2  10          3.95          9.86        10.59 o                         
  -1   2  10        133.37        124.59        10.20 o                         
   0   2  10        288.60        288.71        15.64 o                         
   1   2  10        301.32        247.86        12.25 o                         
   2   2  10         45.69         36.16         4.43 o                         
   3   2  10        417.89        435.06        28.52 o                         
   4   2  10        413.07        417.16        20.50 o                         
   5   2  10        276.12        289.83        18.54 o                         
   6   2  10         94.54        100.39        23.50 o                         
   7   2  10         19.48         33.96        12.66 o                         
  -9   3  10         89.94         73.61        12.43 o                         
  -8   3  10         72.91         54.46        20.93 o                         
  -7   3  10        178.21        187.67        21.99 o                         
  -6   3  10         76.09         65.20         9.20 o                         
  -5   3  10        386.03        397.98        15.87 o                         
  -4   3  10         26.35         36.91         4.72 o                         
  -3   3  10        525.75        503.20        14.67 o                         
  -2   3  10       2570.20       2546.89        40.86 o                         
  -1   3  10          4.13          4.33         1.98 o                         
   0   3  10         80.81         88.52         7.77 o                         
   1   3  10        281.49        289.88        17.40 o                         
   2   3  10        560.97        523.04        24.47 o                         
   3   3  10        328.54        371.82        21.47 o                         
   4   3  10        178.31        198.76        24.88 o                         
   5   3  10        135.53        154.19        15.76 o                         
   6   3  10        110.60        110.92        13.82 o                         
  -8   4  10         84.96        100.45        19.86 o                         
  -7   4  10        267.25        251.19        18.65 o                         
  -6   4  10        248.25        257.55        30.77 o                         
  -5   4  10        418.74        386.70        21.60 o                         
  -4   4  10        356.11        373.51        22.59 o                         
  -3   4  10         32.83         18.68         7.96 o                         
  -2   4  10         82.76         89.28        12.06 o                         
  -1   4  10        786.30        831.61        30.68 o                         
   0   4  10        116.79        116.92        13.22 o                         
   1   4  10         70.47         60.70         8.97 o                         
   2   4  10        503.33        505.90        25.49 o                         
   3   4  10        458.04        391.83        36.94 o                         
   4   4  10        364.76        355.33        23.15 o                         
   5   4  10        140.58        102.95        19.43 o                         
   6   4  10         49.29         62.40        11.03 o                         
  -8   5  10        172.45        201.90        28.82 o                         
  -7   5  10        292.21        316.13        33.52 o                         
  -6   5  10        286.03        273.14        30.33 o                         
  -5   5  10        157.12        156.66        21.68 o                         
  -4   5  10        158.96        135.20        12.91 o                         
  -3   5  10       1145.01       1082.21        36.91 o                         
  -2   5  10        407.72        387.89        21.74 o                         
  -1   5  10        781.41        758.23        30.96 o                         
   0   5  10         91.35         68.77         9.85 o                         
   1   5  10         78.77         65.85        12.97 o                         
   2   5  10          2.48          2.39         4.56 o                         
   3   5  10          2.65          1.98         4.33 o                         
   4   5  10         18.02         11.43        11.19 o                         
   5   5  10         38.86         33.66         8.56 o                         
   6   5  10         59.81         87.41        18.92 o                         
  -8   6  10        103.85        123.38        23.12 o                         
  -7   6  10         89.14        101.01        19.61 o                         
  -6   6  10        237.65        231.28        28.82 o                         
  -5   6  10        225.49        215.12        26.00 o                         
  -4   6  10        470.64        465.35        25.37 o                         
  -3   6  10        394.75        402.65        23.42 o                         
  -2   6  10        291.16        326.66        21.07 o                         
  -1   6  10        734.39        762.32        32.94 o                         
   0   6  10        198.74        182.12        16.24 o                         
   1   6  10         13.54         12.56         4.77 o                         
   2   6  10          3.09          2.68         7.49 o                         
   3   6  10        154.68        144.32        31.80 o                         
   4   6  10        148.05        178.54        21.05 o                         
   5   6  10          1.29          9.43         5.88 o                         
  -7   7  10        130.30         79.27        19.74 o                         
  -6   7  10        362.97        312.37        34.90 o                         
  -5   7  10        166.53        178.65        25.19 o                         
  -4   7  10        148.76        152.11        15.57 o                         
  -3   7  10        177.60        196.76        17.38 o                         
  -2   7  10         61.81         83.77        13.94 o                         
  -1   7  10          7.17         14.24         6.11 o                         
   0   7  10         53.14         62.82        10.92 o                         
   1   7  10        293.08        278.56        31.42 o                         
   2   7  10        184.84        167.67        20.18 o                         
   3   7  10         65.44         49.21        14.69 o                         
   4   7  10        185.36        185.46        19.17 o                         
  -6   8  10         68.67         80.52        24.00 o                         
  -5   8  10        156.19        195.69        27.51 o                         
  -4   8  10        125.57        146.75        23.75 o                         
  -3   8  10        161.78        143.01        21.49 o                         
  -2   8  10        330.69        317.75        23.12 o                         
  -1   8  10        317.87        284.09        22.04 o                         
   0   8  10        301.44        271.28        21.95 o                         
   1   8  10        207.72        202.35        19.48 o                         
   2   8  10        265.65        267.41        22.53 o                         
   3   8  10        206.16        202.19        20.16 o                         
  -5   9  10        197.74        190.87        28.89 o                         
  -4   9  10        176.40        200.33        28.26 o                         
  -3   9  10        303.17        320.20        35.78 o                         
  -2   9  10        358.96        382.31        26.87 o                         
  -1   9  10         60.25         68.25        11.75 o                         
   0   9  10         46.19         54.32        10.76 o                         
   1   9  10        116.89        154.86        17.91 o                         
   2   9  10         90.53        117.53        15.89 o                         
  -3  10  10        104.33        105.71        21.62 o                         
  -2  10  10        144.76        159.54        27.07 o                         
  -1  10  10        190.19        202.72        20.83 o                         
   0  10  10         51.18         52.01        16.92 o                         
  -3 -10  11         31.29         15.79         9.65 o                         
  -2 -10  11         31.02         35.59        11.97 o                         
  -1 -10  11         81.40         85.66        18.17 o                         
   0 -10  11        114.65        107.53        20.80 o                         
   1 -10  11        170.32        171.32        26.94 o                         
   2 -10  11         78.12         83.90        19.17 o                         
  -4  -9  11         52.40         46.81        12.97 o                         
  -3  -9  11        202.01        211.86        26.32 o                         
  -2  -9  11         84.83         79.71        16.86 o                         
  -1  -9  11         53.37         63.23        15.67 o                         
   0  -9  11         37.95         34.03        11.15 o                         
   1  -9  11        126.87        133.78        22.81 o                         
   2  -9  11         68.20         66.36        17.04 o                         
   3  -9  11         48.55         27.38        12.47 o                         
  -5  -8  11        186.25        266.25        35.91 o                         
  -4  -8  11        289.35        278.91        28.20 o                         
  -3  -8  11         85.38         61.78        14.41 o                         
  -2  -8  11        210.98        236.86        27.63 o                         
  -1  -8  11          5.21         24.00        10.40 o                         
   0  -8  11         54.16         91.36        18.05 o                         
   1  -8  11         66.29         65.11        16.35 o                         
   2  -8  11         53.73         61.47        15.98 o                         
   3  -8  11        153.29        137.17        23.94 o                         
   4  -8  11        150.02        143.81        23.56 o                         
  -6  -7  11        104.61        110.16        23.69 o                         
  -5  -7  11         79.91        100.33        15.79 o                         
  -4  -7  11        149.45        141.43        19.24 o                         
  -3  -7  11         45.04         87.48        16.23 o                         
  -2  -7  11         88.60        126.39        19.43 o                         
  -1  -7  11        180.70        215.62        25.63 o                         
   0  -7  11         34.24         39.41        12.53 o                         
   1  -7  11        351.85        307.42        31.39 o                         
   2  -7  11        587.65        634.64        46.18 o                         
   3  -7  11         16.28         27.88        11.97 o                         
   4  -7  11         27.96         20.87         9.90 o                         
   5  -7  11         21.08         19.74        11.47 o                         
  -7  -6  11         45.27         31.89        13.60 o                         
  -6  -6  11         48.01         29.76        11.84 o                         
  -5  -6  11        310.72        308.63        21.62 o                         
  -4  -6  11        118.23        109.61        13.07 o                         
  -3  -6  11        417.62        396.77        32.27 o                         
  -2  -6  11         97.69         82.02        15.29 o                         
  -1  -6  11        911.95        774.56        46.87 o                         
   0  -6  11        735.14        734.02        46.87 o                         
   1  -6  11          0.33          1.50         7.46 o                         
   2  -6  11         98.36         95.00        18.11 o                         
   3  -6  11        148.51        147.07        22.62 o                         
   4  -6  11         59.24         40.73        11.97 o                         
   5  -6  11         76.24         54.95        15.16 o                         
   6  -6  11         60.30         95.87        20.68 o                         
  -7  -5  11         72.64         78.33        19.30 o                         
  -6  -5  11        100.46        108.66        20.80 o                         
  -5  -5  11        218.11        204.45        16.98 o                         
  -4  -5  11        251.92        285.99        20.00 o                         
  -3  -5  11        381.64        360.68        29.95 o                         
  -2  -5  11         86.70         65.04        13.85 o                         
  -1  -5  11          2.44         -2.32         8.15 o                         
   0  -5  11        195.44        245.76        25.75 o                         
   1  -5  11        398.72        385.31        33.34 o                         
   2  -5  11         23.45         22.18        10.15 o                         
   3  -5  11        216.13        202.84        26.00 o                         
   4  -5  11        150.31        187.48        25.57 o                         
   5  -5  11         60.49         76.89        17.17 o                         
   6  -5  11         48.06         27.82        12.47 o                         
  -8  -4  11         70.94         84.72        20.74 o                         
  -7  -4  11        187.99        180.65        27.20 o                         
  -6  -4  11        354.89        356.92        35.78 o                         
  -5  -4  11        324.12        345.71        34.81 o                         
  -4  -4  11        343.17        393.48        22.68 o                         
  -3  -4  11         13.72         31.33         9.27 o                         
  -2  -4  11         10.25          9.65         6.83 o                         
  -1  -4  11          3.45         -3.26         6.33 o                         
   0  -4  11        384.70        351.66        30.52 o                         
   1  -4  11        484.07        480.62        36.41 o                         
   2  -4  11        218.20        226.65        25.75 o                         
   3  -4  11        183.38        188.24        24.44 o                         
   4  -4  11        122.18        150.64        22.50 o                         
   5  -4  11         60.31         90.67        18.30 o                         
   6  -4  11         12.61         12.66         8.52 o                         
  -8  -3  11        105.34        163.42        26.32 o                         
  -7  -3  11        105.72         87.41        18.99 o                         
  -6  -3  11        142.44        137.74        15.79 o                         
  -5  -3  11        181.59        191.78        15.50 o                         
  -4  -3  11        130.55        144.21        32.68 o                         
  -3  -3  11          0.50          0.98         4.36 o                         
  -2  -3  11         18.48         17.65         5.03 o                         
  -1  -3  11          0.71         -3.78         4.76 o                         
   0  -3  11         58.95         70.31         9.87 o                         
   1  -3  11        184.19        181.22        22.56 o                         
   2  -3  11        102.33        128.71        19.17 o                         
   3  -3  11         10.88          4.82         6.52 o                         
   4  -3  11         17.77         16.35         9.40 o                         
   5  -3  11        180.67        196.07        25.63 o                         
   6  -3  11        113.64        165.36        23.81 o                         
  -8  -2  11        111.43        171.88        26.13 o                         
  -7  -2  11        242.11        229.22        28.20 o                         
  -6  -2  11        139.24        149.84        14.67 o                         
  -5  -2  11        538.74        535.83        14.52 o                         
  -4  -2  11        782.73        715.01        21.18 o                         
  -3  -2  11        387.84        386.43        14.03 o                         
  -2  -2  11         22.27         32.59         4.68 o                         
  -1  -2  11        220.99        229.45        11.08 o                         
   0  -2  11        131.83        130.13         7.51 o                         
   1  -2  11        318.86        296.40        31.32 o                         
   2  -2  11        401.81        405.12        23.31 o                         
   3  -2  11        118.33        126.36        13.62 o                         
   4  -2  11        241.87        276.28        28.95 o                         
   5  -2  11         84.44         80.40        16.67 o                         
   6  -2  11        124.64        139.55        22.81 o                         
   7  -2  11         27.53         16.10         9.52 o                         
  -9  -1  11         62.52         63.79        17.04 o                         
  -8  -1  11         62.30         50.48        10.30 o                         
  -7  -1  11          3.46          2.23         5.78 o                         
  -6  -1  11        278.29        309.63        15.81 o                         
  -5  -1  11        238.63        263.97        11.22 o                         
  -4  -1  11        282.29        327.81        11.34 o                         
  -3  -1  11        614.44        561.98        16.90 o                         
  -2  -1  11        599.28        595.27        19.71 o                         
  -1  -1  11        824.53        798.57        22.31 o                         
   0  -1  11        254.00        238.50        11.56 o                         
   1  -1  11        425.43        449.39        24.10 o                         
   2  -1  11        193.26        194.85        29.08 o                         
   3  -1  11          9.22         14.65         7.61 o                         
   4  -1  11         22.11         27.26         6.84 o                         
   5  -1  11         24.77         41.19         8.90 o                         
   6  -1  11         24.95         38.98        12.47 o                         
   7  -1  11         26.99         50.25        14.10 o                         
  -9   0  11         63.84         56.91        11.62 o                         
  -8   0  11        252.37        248.69        28.64 o                         
  -7   0  11        158.16        169.17        16.13 o                         
  -6   0  11        201.15        221.04        13.41 o                         
  -5   0  11        858.24        848.83        23.83 o                         
  -4   0  11       1081.38       1040.44        28.06 o                         
  -3   0  11        221.06        251.60        10.71 o                         
  -2   0  11        235.46        247.02        10.35 o                         
  -1   0  11        269.71        268.12        10.45 o                         
   0   0  11        498.54        525.34        20.01 o                         
   1   0  11        190.01        218.58        16.84 o                         
   2   0  11         14.93         12.98         6.89 o                         
   3   0  11        257.80        275.34        19.58 o                         
   4   0  11         68.72         69.82        10.64 o                         
   5   0  11         33.64         24.01         7.10 o                         
   6   0  11          4.05          7.90         5.25 o                         
  -9   1  11         69.39         68.21        16.14 o                         
  -8   1  11        125.48        122.37        14.64 o                         
  -7   1  11        405.97        396.68        18.50 o                         
  -6   1  11        535.95        506.81        20.29 o                         
  -5   1  11        149.28        164.61        10.40 o                         
  -4   1  11        267.09        248.43        14.07 o                         
  -3   1  11        117.90        123.72         8.17 o                         
  -2   1  11         53.72         82.19         8.30 o                         
  -1   1  11         74.60         80.08         9.21 o                         
   0   1  11        102.40        101.54         8.79 o                         
   1   1  11         35.10         29.71         6.36 o                         
   2   1  11        196.97        189.91        11.36 o                         
   3   1  11         84.37        103.74        39.35 o                         
   4   1  11         51.58         50.57        12.66 o                         
   5   1  11         91.60         97.56        17.80 o                         
   6   1  11        106.61        104.21        18.17 o                         
  -8   2  11        169.11        158.87        16.34 o                         
  -7   2  11        169.99        167.03        15.54 o                         
  -6   2  11         30.65         30.04         4.90 o                         
  -5   2  11        183.52        177.74        10.76 o                         
  -4   2  11          4.45          2.06         2.32 o                         
  -3   2  11        282.65        319.88        24.85 o                         
  -2   2  11         73.42         86.10         8.83 o                         
  -1   2  11        561.66        557.20        22.40 o                         
   0   2  11       2122.30       2116.89        47.65 o                         
   1   2  11         13.80         17.94        12.44 o                         
   2   2  11         74.36         86.72        12.66 o                         
   3   2  11        226.91        228.44        16.41 o                         
   4   2  11        389.20        399.34        34.90 o                         
   5   2  11        174.49        209.10        25.25 o                         
   6   2  11         94.09        104.99        18.80 o                         
  -8   3  11         15.27         24.56        11.34 o                         
  -7   3  11        130.83        171.82        24.00 o                         
  -6   3  11        234.09        223.56        19.27 o                         
  -5   3  11        241.63        256.43        26.60 o                         
  -4   3  11        244.43        279.73        17.92 o                         
  -3   3  11        238.87        256.72        16.27 o                         
  -2   3  11        344.91        345.74        24.06 o                         
  -1   3  11         43.27         39.05         6.86 o                         
   0   3  11         96.07         89.15        10.75 o                         
   1   3  11        506.24        516.23        24.33 o                         
   2   3  11         21.21         36.37         7.58 o                         
   3   3  11         57.27         68.54        11.78 o                         
   4   3  11        237.53        226.65        21.99 o                         
   5   3  11        251.04        301.41        31.68 o                         
   6   3  11         87.57        107.44        13.93 o                         
  -8   4  11        104.46        145.12        25.32 o                         
  -7   4  11        160.40        168.00        25.06 o                         
  -6   4  11        636.95        589.90        44.11 o                         
  -5   4  11        637.39        636.95        35.53 o                         
  -4   4  11        495.56        502.86        33.96 o                         
  -3   4  11         91.49         90.23        10.35 o                         
  -2   4  11        321.43        336.84        39.19 o                         
  -1   4  11       2134.47       2076.00        52.29 o                         
   0   4  11        220.26        214.99        16.21 o                         
   1   4  11        284.34        292.64        19.45 o                         
   2   4  11        142.63        140.89        13.90 o                         
   3   4  11         13.96         15.31         5.69 o                         
   4   4  11          9.77          8.44         5.76 o                         
   5   4  11         10.45          5.95         4.61 o                         
  -8   5  11         85.84        105.84        22.56 o                         
  -7   5  11         88.84         92.86        19.68 o                         
  -6   5  11         94.84         85.03        18.17 o                         
  -5   5  11        107.32        107.52        12.45 o                         
  -4   5  11        270.26        266.40        18.52 o                         
  -3   5  11        204.48        190.16        15.73 o                         
  -2   5  11        445.79        415.74        23.37 o                         
  -1   5  11        333.77        341.33        21.39 o                         
   0   5  11        386.22        382.97        22.81 o                         
   1   5  11         52.99         82.83        11.07 o                         
   2   5  11          3.10          1.78         5.47 o                         
   3   5  11          0.45          1.16         5.26 o                         
   4   5  11          0.86         -0.86         5.25 o                         
   5   5  11         34.35         41.83         9.32 o                         
  -7   6  11         86.27         65.92        16.73 o                         
  -6   6  11        168.25        170.44        24.94 o                         
  -5   6  11        397.21        440.45        38.16 o                         
  -4   6  11        497.73        495.18        26.80 o                         
  -3   6  11        237.39        269.20        23.75 o                         
  -2   6  11        176.02        192.47        20.84 o                         
  -1   6  11        207.27        206.19        17.35 o                         
   0   6  11        117.30        106.78        12.87 o                         
   1   6  11         10.78         12.03        14.47 o                         
   2   6  11         27.73         27.98         7.58 o                         
   3   6  11        178.75        156.74        16.98 o                         
   4   6  11        109.98         95.24        13.67 o                         
  -6   7  11        109.55        134.10        23.50 o                         
  -5   7  11        125.64        144.44        22.68 o                         
  -4   7  11         88.60         98.66        12.76 o                         
  -3   7  11        130.77        147.05        32.52 o                         
  -2   7  11         63.44         57.26         9.87 o                         
  -1   7  11        166.86        153.69        16.05 o                         
   0   7  11        439.66        395.23        31.14 o                         
   1   7  11        334.58        334.35        24.17 o                         
   2   7  11        119.02        131.76        15.89 o                         
   3   7  11         95.66        106.64        14.60 o                         
  -5   8  11        149.66        136.54        23.31 o                         
  -4   8  11        310.80        335.12        35.40 o                         
  -3   8  11        371.27        411.24        26.82 o                         
  -2   8  11        278.77        305.14        23.50 o                         
  -1   8  11        173.68        173.75        17.81 o                         
   0   8  11        271.22        295.72        23.39 o                         
   1   8  11        117.98        115.39        22.43 o                         
   2   8  11         81.04         70.79        13.60 o                         
  -4   9  11         60.77         24.75        12.66 o                         
  -3   9  11         75.25         78.08        18.17 o                         
  -2   9  11        143.54        149.15        17.38 o                         
  -1   9  11         17.90         33.25        10.43 o                         
   0   9  11         32.25         37.19        11.94 o                         
  -3  -9  12        190.41        162.54        23.69 o                         
  -2  -9  12        180.65        149.01        23.06 o                         
  -1  -9  12         52.15         41.61        14.04 o                         
   0  -9  12         57.19         54.39        15.16 o                         
   1  -9  12         13.65         11.03         9.46 o                         
   2  -9  12         28.96         49.82        16.23 o                         
  -4  -8  12        165.93        159.72        22.81 o                         
  -3  -8  12        107.66        114.42        19.49 o                         
  -2  -8  12         88.21         72.00        15.79 o                         
  -1  -8  12         38.16         45.93        13.28 o                         
   0  -8  12         11.92         18.23         9.90 o                         
   1  -8  12        105.04         94.24        19.17 o                         
   2  -8  12         16.90         33.77        13.91 o                         
   3  -8  12        113.71        107.03        21.87 o                         
  -6  -7  12         32.08         27.63        13.60 o                         
  -5  -7  12         49.60         61.16        18.17 o                         
  -4  -7  12         44.67         29.76         9.96 o                         
  -3  -7  12        216.66        183.35        23.62 o                         
  -2  -7  12        131.16        126.26        19.93 o                         
  -1  -7  12        208.33        234.54        27.51 o                         
   0  -7  12         53.15         86.47        17.80 o                         
   1  -7  12        329.73        304.60        32.46 o                         
   2  -7  12        448.36        436.38        40.04 o                         
   3  -7  12          5.50         18.67        10.84 o                         
   4  -7  12          6.16         -0.25         8.65 o                         
  -6  -6  12        109.47        116.30        23.18 o                         
  -5  -6  12        137.46        126.93        22.09 o                         
  -4  -6  12        212.29        203.21        23.69 o                         
  -3  -6  12        131.29        122.75        18.92 o                         
  -2  -6  12        266.82        319.76        30.77 o                         
  -1  -6  12        205.67        215.87        25.82 o                         
   0  -6  12        427.03        377.22        34.65 o                         
   1  -6  12          1.00         21.87        11.91 o                         
   2  -6  12         87.35         95.87        19.30 o                         
   3  -6  12        197.89        198.95        26.76 o                         
   4  -6  12         24.75         18.92        10.09 o                         
   5  -6  12         55.02         59.15        16.54 o                         
  -7  -5  12        120.04        115.80        23.56 o                         
  -6  -5  12         38.63         40.42        13.10 o                         
  -5  -5  12        160.32        147.28        15.18 o                         
  -4  -5  12        294.32        297.58        28.32 o                         
  -3  -5  12        359.63        346.39        30.95 o                         
  -2  -5  12         83.79         85.41        16.23 o                         
  -1  -5  12          1.56         -8.08         8.71 o                         
   0  -5  12          9.10          7.71         6.96 o                         
   1  -5  12         85.22         81.65        15.92 o                         
   2  -5  12        113.02        139.86        21.81 o                         
   3  -5  12        141.78        161.04        24.44 o                         
   4  -5  12        107.61        155.28        23.94 o                         
   5  -5  12         39.58         31.71        12.60 o                         
  -7  -4  12        291.33        294.39        35.47 o                         
  -6  -4  12        132.55        125.14        21.93 o                         
  -5  -4  12        289.44        241.84        41.76 o                         
  -4  -4  12        221.13        177.44        16.04 o                         
  -3  -4  12        212.14        184.04        22.12 o                         
  -2  -4  12          0.62         -2.69         6.96 o                         
  -1  -4  12         14.02         11.47         8.21 o                         
   0  -4  12          5.80         10.65         7.58 o                         
   1  -4  12         72.32         90.05        16.98 o                         
   2  -4  12         59.24         70.56        15.60 o                         
   3  -4  12         76.60         90.98        18.17 o                         
   4  -4  12         59.41         60.59        16.10 o                         
   5  -4  12          4.73         21.18        11.09 o                         
   6  -4  12         15.24         32.02        12.47 o                         
  -8  -3  12        112.36        117.30        22.68 o                         
  -7  -3  12         97.75        108.28        20.99 o                         
  -6  -3  12        161.04        176.96        24.63 o                         
  -5  -3  12        191.53        196.36        16.40 o                         
  -4  -3  12        399.80        427.05        26.44 o                         
  -3  -3  12        316.05        441.77        33.90 o                         
  -2  -3  12        321.66        348.72        21.52 o                         
  -1  -3  12         20.37         26.18         6.90 o                         
   0  -3  12          0.33          1.01         4.27 o                         
   1  -3  12        192.80        173.13        23.50 o                         
   2  -3  12         63.79         78.52        17.04 o                         
   3  -3  12         55.00         43.05        12.78 o                         
   4  -3  12         82.77         98.82        19.30 o                         
   5  -3  12        129.06        139.42        22.68 o                         
   6  -3  12         68.95         92.36        19.24 o                         
  -8  -2  12        130.78        153.52        25.19 o                         
  -7  -2  12         71.02         67.30        16.35 o                         
  -6  -2  12        108.40         88.73        11.88 o                         
  -5  -2  12          4.08          4.04         2.92 o                         
  -4  -2  12        470.13        446.25        16.18 o                         
  -3  -2  12        247.29        247.18        13.31 o                         
  -2  -2  12        435.23        415.60        16.77 o                         
  -1  -2  12        291.11        269.47        12.52 o                         
   0  -2  12        310.42        320.30        21.90 o                         
   1  -2  12        354.14        334.05        21.94 o                         
   2  -2  12        145.57        139.81        14.87 o                         
   3  -2  12        163.62        181.34        16.96 o                         
   4  -2  12         28.21         53.83        14.54 o                         
   5  -2  12         13.37         22.43        10.84 o                         
   6  -2  12          7.02          6.52         9.27 o                         
  -8  -1  12         62.99         62.14        11.10 o                         
  -7  -1  12        103.13        116.52        17.98 o                         
  -6  -1  12        242.83        229.98        14.07 o                         
  -5  -1  12        328.21        307.35        12.79 o                         
  -4  -1  12        172.91        189.10        11.10 o                         
  -3  -1  12       1209.92       1167.15        30.27 o                         
  -2  -1  12        770.58        727.52        22.86 o                         
  -1  -1  12        236.87        272.66        13.28 o                         
   0  -1  12        254.03        266.26        12.71 o                         
   1  -1  12        139.05        130.17        13.92 o                         
   2  -1  12        297.73        264.21        19.92 o                         
   3  -1  12         53.72         45.17         9.65 o                         
   4  -1  12         35.19         33.06         8.20 o                         
   5  -1  12         26.62         19.61         8.08 o                         
   6  -1  12         25.50         15.60         9.52 o                         
  -8   0  12         77.65         49.26        10.19 o                         
  -7   0  12        224.21        250.87        22.71 o                         
  -6   0  12        172.85        199.16        13.15 o                         
  -5   0  12        616.84        605.18        20.61 o                         
  -4   0  12        467.16        452.10        15.45 o                         
  -3   0  12        229.62        244.80        13.18 o                         
  -2   0  12        262.47        285.99        14.53 o                         
  -1   0  12        224.27        239.51        14.91 o                         
   0   0  12         98.55        105.92        12.40 o                         
   1   0  12         22.98         31.22         7.51 o                         
   2   0  12        189.71        193.02        28.07 o                         
   3   0  12         41.09         49.31        23.47 o                         
   4   0  12         63.78         61.68        10.83 o                         
   5   0  12         24.44         20.89        16.98 o                         
   6   0  12         26.26         19.94        11.69 o                         
  -8   1  12        128.18        156.72        24.44 o                         
  -7   1  12        190.22        204.15        17.91 o                         
  -6   1  12        291.85        291.85        15.85 o                         
  -5   1  12         83.87         85.32         8.66 o                         
  -4   1  12         53.12         61.07         8.27 o                         
  -3   1  12         18.30         24.40         5.65 o                         
  -2   1  12         52.86         40.16         6.99 o                         
  -1   1  12        174.98        156.53        19.86 o                         
   0   1  12         76.23        149.20        21.24 o                         
   1   1  12        246.84        256.79        27.95 o                         
   2   1  12        423.49        490.11        27.35 o                         
   3   1  12         97.96        151.64        22.06 o                         
   4   1  12         10.27         20.49         9.65 o                         
   5   1  12        120.58        145.75        22.43 o                         
   6   1  12         96.09        132.28        21.99 o                         
  -8   2  12         29.64         41.17        14.85 o                         
  -7   2  12        101.78         90.23        18.42 o                         
  -6   2  12        130.75        151.70        21.49 o                         
  -5   2  12        327.67        358.81        20.31 o                         
  -4   2  12        480.15        510.30        24.36 o                         
  -3   2  12        264.13        239.70        16.53 o                         
  -2   2  12        292.89        288.52        16.48 o                         
  -1   2  12         76.39         78.67         9.87 o                         
   0   2  12        350.17        355.28        18.39 o                         
   1   2  12         19.95         22.62        10.28 o                         
   2   2  12         88.50         84.19        11.93 o                         
   3   2  12        142.36        131.46        14.88 o                         
   4   2  12         79.23        105.44        17.14 o                         
   5   2  12         80.12         91.10        13.26 o                         
  -8   3  12         72.29         65.29        16.86 o                         
  -7   3  12         63.79         39.92        14.35 o                         
  -6   3  12        100.16         90.85        11.44 o                         
  -5   3  12        231.02        222.42        16.76 o                         
  -4   3  12        639.22        649.58        44.08 o                         
  -3   3  12        499.94        456.99        33.40 o                         
  -2   3  12        502.24        493.20        23.21 o                         
  -1   3  12         55.26         66.02        29.26 o                         
   0   3  12        203.39        229.88        16.09 o                         
   1   3  12        932.30        964.31        34.37 o                         
   2   3  12        171.91        154.77        22.93 o                         
   3   3  12         12.78         16.61        10.46 o                         
   4   3  12        128.18        176.33        21.46 o                         
   5   3  12         29.56         29.91         9.31 o                         
  -7   4  12        104.65         92.99        19.17 o                         
  -6   4  12        132.14        153.35        14.74 o                         
  -5   4  12        256.96        223.59        18.42 o                         
  -4   4  12        144.44        127.83        18.23 o                         
  -3   4  12        188.11        172.23        14.63 o                         
  -2   4  12        126.72        121.16        12.44 o                         
  -1   4  12        188.69        190.53        15.60 o                         
   0   4  12        394.97        367.41        21.87 o                         
   1   4  12        226.96        240.53        27.73 o                         
   2   4  12        216.76        203.80        17.31 o                         
   3   4  12          1.69          0.38         6.02 o                         
   4   4  12          4.68         -7.96         9.52 o                         
   5   4  12          0.97         -7.37         9.05 o                         
  -7   5  12         63.11         61.85        16.73 o                         
  -6   5  12        109.99         90.23        18.80 o                         
  -5   5  12        150.84        142.92        14.64 o                         
  -4   5  12        267.59        268.86        19.90 o                         
  -3   5  12        398.60        402.93        39.10 o                         
  -2   5  12        411.28        385.56        23.17 o                         
  -1   5  12        398.03        433.36        24.83 o                         
   0   5  12        196.18        218.18        17.63 o                         
   1   5  12        214.49        201.97        17.61 o                         
   2   5  12         74.05         52.70         9.58 o                         
   3   5  12         16.06         16.49        17.14 o                         
   4   5  12          0.47         -3.89         7.27 o                         
  -6   6  12         95.75        158.35        25.00 o                         
  -5   6  12         83.26        104.48        14.35 o                         
  -4   6  12        275.96        299.07        21.90 o                         
  -3   6  12        265.22        317.25        40.42 o                         
  -2   6  12         72.47         98.32        12.78 o                         
  -1   6  12         94.55        118.64        18.89 o                         
   0   6  12         88.87        103.81        13.29 o                         
   1   6  12         66.20         74.09        14.29 o                         
   2   6  12        158.21        165.84        22.37 o                         
   3   6  12        172.73        199.43        19.40 o                         
  -5   7  12         87.07         53.45        14.41 o                         
  -4   7  12         32.94         33.41         8.19 o                         
  -3   7  12        120.12        133.39        15.24 o                         
  -2   7  12        238.21        262.54        21.15 o                         
  -1   7  12        184.28        206.21        19.05 o                         
   0   7  12        200.40        198.60        19.13 o                         
   1   7  12        105.46        100.69        13.82 o                         
   2   7  12        218.55        193.52        19.57 o                         
  -4   8  12        201.68        188.05        18.87 o                         
  -3   8  12        135.48        125.31        15.52 o                         
  -2   8  12        114.06         93.06        26.47 o                         
  -1   8  12        144.99        112.78        14.99 o                         
   0   8  12        183.95        180.65        19.04 o                         
   1   8  12         22.46         24.06        10.34 o                         
  -3  -8  13         55.16         67.61        16.48 o                         
  -2  -8  13         54.54         47.06        14.41 o                         
  -1  -8  13         96.54        100.70        19.86 o                         
   0  -8  13         75.14         72.56        17.23 o                         
   1  -8  13         70.78         77.64        18.86 o                         
   2  -8  13         38.70         49.63        15.60 o                         
  -4  -7  13         70.51         62.66        14.73 o                         
  -3  -7  13        153.07        145.88        22.31 o                         
  -2  -7  13        147.25        156.47        23.25 o                         
  -1  -7  13         87.50         97.13        19.68 o                         
   0  -7  13        117.04        139.92        23.00 o                         
   1  -7  13        162.16        154.77        25.19 o                         
   2  -7  13        287.13        316.25        35.34 o                         
   3  -7  13          8.32         26.00        13.28 o                         
  -5  -6  13        100.53         77.07        15.35 o                         
  -4  -6  13         38.23         19.24         9.59 o                         
  -3  -6  13        128.86        129.40        20.55 o                         
  -2  -6  13        187.36        184.60        24.88 o                         
  -1  -6  13        245.13        241.25        28.82 o                         
   0  -6  13         27.21         16.61        10.40 o                         
   1  -6  13          0.32         -2.38         9.09 o                         
   2  -6  13          4.34          4.26         9.27 o                         
   3  -6  13        107.57        109.66        21.87 o                         
   4  -6  13         22.63         20.74        10.09 o                         
  -6  -5  13         96.66        120.69        22.75 o                         
  -5  -5  13        253.22        248.03        20.45 o                         
  -4  -5  13        239.80        262.74        27.95 o                         
  -3  -5  13        261.52        273.71        29.14 o                         
  -2  -5  13        227.24        227.90        27.32 o                         
  -1  -5  13         29.45         15.29         6.96 o                         
   0  -5  13          0.76          4.64         6.70 o                         
   1  -5  13          8.72          8.33         7.27 o                         
   2  -5  13         25.63         19.17        10.03 o                         
   3  -5  13         76.75         54.33        15.35 o                         
   4  -5  13         48.24         42.23        14.35 o                         
  -7  -4  13        159.15        130.71        24.50 o                         
  -6  -4  13        184.27        199.26        28.64 o                         
  -5  -4  13         51.88         59.75        10.00 o                         
  -4  -4  13        170.13        181.72        23.00 o                         
  -3  -4  13        160.53        195.00        24.06 o                         
  -2  -4  13        429.74        422.40        35.78 o                         
  -1  -4  13         55.74         29.45        11.03 o                         
   0  -4  13         43.29         36.03        10.65 o                         
   1  -4  13          0.23         -8.96         8.96 o                         
   2  -4  13          0.96          5.08         6.58 o                         
   3  -4  13         32.38         67.55        16.98 o                         
   4  -4  13         21.83         37.66        12.66 o                         
   5  -4  13         11.24         12.22         8.46 o                         
  -7  -3  13        118.52        109.22        21.56 o                         
  -6  -3  13        195.32        157.22        24.31 o                         
  -5  -3  13        116.89         92.01        18.36 o                         
  -4  -3  13         84.69         63.10        13.53 o                         
  -3  -3  13        129.58        121.75        18.86 o                         
  -2  -3  13        294.70        290.94        20.82 o                         
  -1  -3  13        348.40        385.58        24.27 o                         
   0  -3  13        119.93        146.50        28.64 o                         
   1  -3  13        112.22        116.99        20.68 o                         
   2  -3  13        126.53        141.93        22.24 o                         
   3  -3  13        109.82        118.81        21.62 o                         
   4  -3  13         99.97        138.92        23.37 o                         
   5  -3  13         37.97         52.26        15.54 o                         
  -7  -2  13         40.31         34.59        12.72 o                         
  -6  -2  13        116.95        110.97        13.10 o                         
  -5  -2  13         70.56         62.51         7.67 o                         
  -4  -2  13        129.90        145.52         9.68 o                         
  -3  -2  13        547.34        499.33        19.80 o                         
  -2  -2  13        105.43        129.77        12.82 o                         
  -1  -2  13        632.97        659.82        31.48 o                         
   0  -2  13        371.84        357.16        23.60 o                         
   1  -2  13        208.67        192.65        17.77 o                         
   2  -2  13        167.75        176.46        21.15 o                         
   3  -2  13         68.42         66.56        10.86 o                         
   4  -2  13         82.80        101.39        19.93 o                         
   5  -2  13          8.46         16.04         9.90 o                         
  -7  -1  13         83.70         68.07        21.59 o                         
  -6  -1  13        147.93        143.56        14.87 o                         
  -5  -1  13        237.67        285.08        15.76 o                         
  -4  -1  13        183.77        212.78        11.02 o                         
  -3  -1  13        360.12        365.96        17.27 o                         
  -2  -1  13        756.88        743.34        23.93 o                         
  -1  -1  13        255.94        238.37        18.67 o                         
   0  -1  13        213.78        196.82        17.24 o                         
   1  -1  13        156.74        155.86        16.00 o                         
   2  -1  13         98.71        112.88        13.80 o                         
   3  -1  13         46.16         57.74        10.67 o                         
   4  -1  13         15.71         27.18         7.42 o                         
   5  -1  13         35.01         15.23        12.66 o                         
  -7   0  13         42.04         51.26        13.41 o                         
  -6   0  13        233.32        231.82        17.89 o                         
  -5   0  13        293.27        254.18        14.36 o                         
  -4   0  13        602.90        588.38        21.64 o                         
  -3   0  13         50.30         40.91         6.02 o                         
  -2   0  13         32.48         38.50         5.92 o                         
  -1   0  13          1.53         -3.72         3.72 o                         
   0   0  13         26.83         13.20         5.70 o                         
   1   0  13         60.40         65.19        10.73 o                         
   2   0  13         26.56         28.81         8.96 o                         
   3   0  13         68.92         55.65        10.28 o                         
   4   0  13        104.04        114.78        14.50 o                         
   5   0  13         77.03         81.38        13.29 o                         
  -7   1  13        137.55        134.72        22.50 o                         
  -6   1  13         74.51         67.71        10.43 o                         
  -5   1  13        309.66        362.97        20.33 o                         
  -4   1  13         93.76         96.85         9.20 o                         
  -3   1  13        353.97        346.81        16.92 o                         
  -2   1  13        287.41        311.99        22.32 o                         
  -1   1  13        201.42        189.78        21.21 o                         
   0   1  13        217.09        233.92        27.32 o                         
   1   1  13         59.94         56.08        14.22 o                         
   2   1  13        399.90        485.44        39.98 o                         
   3   1  13         31.30         40.92        13.41 o                         
   4   1  13          2.67         -5.33         7.83 o                         
   5   1  13         22.96         34.84        13.35 o                         
  -7   2  13         51.46         78.39        18.05 o                         
  -6   2  13         21.34         49.82        13.53 o                         
  -5   2  13         42.52         46.12         8.10 o                         
  -4   2  13        148.07        132.27        12.76 o                         
  -3   2  13        226.26        227.62        16.80 o                         
  -2   2  13        285.00        286.43        27.76 o                         
  -1   2  13        218.63        230.28        25.25 o                         
   0   2  13        372.62        360.74        32.58 o                         
   1   2  13         17.30         12.10         6.39 o                         
   2   2  13          0.23          8.60        10.72 o                         
   3   2  13        182.49        241.72        22.12 o                         
   4   2  13         80.58        125.95        19.11 o                         
  -7   3  13         84.35        104.83        20.49 o                         
  -6   3  13        124.83        115.11        19.93 o                         
  -5   3  13        159.60        134.82        25.35 o                         
  -4   3  13        330.57        296.21        22.09 o                         
  -3   3  13        562.14        516.90        36.97 o                         
  -2   3  13        241.08        209.87        15.47 o                         
  -1   3  13        138.44        124.51        19.86 o                         
   0   3  13         34.62         51.32        13.79 o                         
   1   3  13        444.42        429.23        37.66 o                         
   2   3  13        283.13        235.80        29.14 o                         
   3   3  13         98.48        131.75        16.42 o                         
   4   3  13         38.39         38.57        10.08 o                         
  -7   4  13         85.31         78.52        18.92 o                         
  -6   4  13        197.23        242.25        29.83 o                         
  -5   4  13         69.90         56.79         9.45 o                         
  -4   4  13        134.37        144.01        19.86 o                         
  -3   4  13        126.73        136.20        13.75 o                         
  -2   4  13        201.67        206.30        16.47 o                         
  -1   4  13        319.45        337.30        20.96 o                         
   0   4  13        278.42        318.76        32.15 o                         
   1   4  13        226.12        235.98        28.76 o                         
   2   4  13        162.79        164.74        24.75 o                         
   3   4  13         75.63         96.94        20.05 o                         
   4   4  13          7.86          0.26        13.91 o                         
  -6   5  13         63.57         79.52        18.61 o                         
  -5   5  13        105.25         93.53        12.53 o                         
  -4   5  13        112.46        119.26        16.04 o                         
  -3   5  13        267.33        283.13        20.25 o                         
  -2   5  13        386.79        410.91        34.65 o                         
  -1   5  13        194.34        188.24        16.82 o                         
   0   5  13         47.33         39.01         8.45 o                         
   1   5  13         62.52         65.86        16.48 o                         
   2   5  13        125.50        141.68        23.44 o                         
   3   5  13         20.26         18.61        11.47 o                         
  -5   6  13         45.59         41.77         9.30 o                         
  -4   6  13         41.33         30.97         8.43 o                         
  -3   6  13         70.54         65.79        10.79 o                         
  -2   6  13         42.49         46.72         9.32 o                         
  -1   6  13         93.68         76.30        11.92 o                         
   0   6  13         98.09        109.30        13.82 o                         
   1   6  13         79.11         58.02        16.67 o                         
   2   6  13        122.72        135.79        24.31 o                         
  -4   7  13         56.41         65.98        11.14 o                         
  -3   7  13        167.33        175.70        17.62 o                         
  -2   7  13        385.65        405.96        27.22 o                         
  -1   7  13        276.33        224.19        24.75 o                         
   0   7  13        140.00        127.51        15.81 o                         
   1   7  13        156.22        157.78        24.00 o                         
  -3  -7  14         71.28         74.38        17.11 o                         
  -2  -7  14         66.71         65.23        15.92 o                         
  -1  -7  14         76.15         85.97        18.92 o                         
   0  -7  14        114.89         92.49        19.61 o                         
   1  -7  14         89.14         86.54        19.11 o                         
  -4  -6  14         64.19         76.45        16.48 o                         
  -3  -6  14        133.79        135.35        21.93 o                         
  -2  -6  14        209.36        210.67        27.70 o                         
  -1  -6  14        134.98        119.06        20.87 o                         
   0  -6  14         87.49         85.03        18.30 o                         
   1  -6  14          0.20          0.56         7.71 o                         
   2  -6  14          0.13          3.57        10.53 o                         
  -5  -5  14        167.41        193.37        24.81 o                         
  -4  -5  14        183.11        216.31        26.69 o                         
  -3  -5  14         70.97         51.26        13.66 o                         
  -2  -5  14        154.94        218.56        27.13 o                         
  -1  -5  14        179.49        170.06        24.88 o                         
   0  -5  14         83.76         86.97        19.80 o                         
   1  -5  14         19.42         24.69        10.90 o                         
   2  -5  14          1.20        -11.72        11.72 o                         
   3  -5  14          1.90         -3.51         7.52 o                         
  -6  -4  14        160.55        185.67        27.63 o                         
  -5  -4  14        102.40        115.42        19.43 o                         
  -4  -4  14        155.99        135.79        21.05 o                         
  -3  -4  14        144.00        119.31        20.18 o                         
  -2  -4  14         65.39         57.27        14.91 o                         
  -1  -4  14        190.50        190.30        26.07 o                         
   0  -4  14        112.93        126.33        21.37 o                         
   1  -4  14        125.42        115.05        21.74 o                         
   2  -4  14         11.29         34.65        11.34 o                         
   3  -4  14         32.27         47.00        15.98 o                         
   4  -4  14         49.16         66.36        17.61 o                         
  -6  -3  14        104.09        110.66        20.80 o                         
  -5  -3  14         72.83         66.41        10.68 o                         
  -4  -3  14        100.81        107.40        19.24 o                         
  -3  -3  14         24.89         23.25         9.46 o                         
  -2  -3  14        201.85        203.50        41.73 o                         
  -1  -3  14        364.57        357.52        24.45 o                         
   0  -3  14        155.44        127.89        22.43 o                         
   1  -3  14        174.69        154.71        24.25 o                         
   2  -3  14        191.67        243.19        30.58 o                         
   3  -3  14         96.00        106.84        20.99 o                         
   4  -3  14         47.53         46.12        15.41 o                         
  -6  -2  14         53.66         66.67        14.66 o                         
  -5  -2  14        118.43        100.77        11.90 o                         
  -4  -2  14        152.75        133.98        10.06 o                         
  -3  -2  14        134.72        155.44        15.61 o                         
  -2  -2  14        112.40        133.33        14.72 o                         
  -1  -2  14        241.47        269.76        20.91 o                         
   0  -2  14        581.27        562.27        41.48 o                         
   1  -2  14        144.07        152.08        16.51 o                         
   2  -2  14         88.55         81.03        12.72 o                         
   3  -2  14         81.87         71.86        12.59 o                         
   4  -2  14         48.60         58.34        16.48 o                         
  -7  -1  14         41.52         57.65        14.22 o                         
  -6  -1  14         70.89         61.63        10.21 o                         
  -5  -1  14        187.93        201.17        16.83 o                         
  -4  -1  14        214.80        220.13        13.54 o                         
  -3  -1  14        415.59        435.11        16.83 o                         
  -2  -1  14        472.10        465.01        27.22 o                         
  -1  -1  14         61.91         87.70        12.45 o                         
   0  -1  14         10.12          3.47         5.24 o                         
   1  -1  14         13.24         11.60        10.15 o                         
   2  -1  14          0.98          5.53         7.05 o                         
   3  -1  14          9.95         12.34         6.74 o                         
   4  -1  14         30.42         29.47        10.53 o                         
  -7   0  14         21.01          8.84         7.39 o                         
  -6   0  14         43.99         33.11         7.90 o                         
  -5   0  14        195.55        204.54        17.19 o                         
  -4   0  14        110.84        125.97        10.56 o                         
  -3   0  14        220.15        189.57        12.70 o                         
  -2   0  14         46.19         41.96         6.39 o                         
  -1   0  14        160.82        150.73        15.93 o                         
   0   0  14         64.80         70.71        11.11 o                         
   1   0  14         46.41         38.53         9.67 o                         
   2   0  14         80.48         80.40        12.56 o                         
   3   0  14         41.24         43.50        13.50 o                         
   4   0  14        122.10        152.22        17.32 o                         
  -7   1  14        111.73         83.21        18.05 o                         
  -6   1  14         34.73         34.21         8.01 o                         
  -5   1  14         34.22         43.01         6.73 o                         
  -4   1  14         99.10        117.53        10.38 o                         
  -3   1  14        100.95         90.83        11.81 o                         
  -2   1  14        262.78        254.81        21.23 o                         
  -1   1  14        104.78        109.68        13.34 o                         
   0   1  14        123.51        118.71        14.19 o                         
   1   1  14         92.13        109.16        19.17 o                         
   2   1  14        128.38        109.78        20.87 o                         
   3   1  14         31.24         43.24        13.66 o                         
   4   1  14         23.79         30.20        13.66 o                         
  -6   2  14        170.92        201.32        18.28 o                         
  -5   2  14         73.75         82.94        10.72 o                         
  -4   2  14        135.56        129.68        13.35 o                         
  -3   2  14        141.62        135.89        13.71 o                         
  -2   2  14        374.96        361.62        22.08 o                         
  -1   2  14        557.94        537.58        40.48 o                         
   0   2  14        175.17        162.65        16.84 o                         
   1   2  14         74.85         82.43        18.36 o                         
   2   2  14         34.87         58.29        11.21 o                         
   3   2  14        276.48        221.66        38.41 o                         
  -6   3  14         20.28         12.03         7.64 o                         
  -5   3  14         86.59        108.55        12.87 o                         
  -4   3  14        140.71        173.77        31.86 o                         
  -3   3  14        167.41        156.76        15.14 o                         
  -2   3  14        130.70        102.83        18.49 o                         
  -1   3  14        106.12        118.31        19.68 o                         
   0   3  14        116.65        117.30        19.99 o                         
   1   3  14        143.89        164.99        24.69 o                         
   2   3  14        192.71        207.33        20.25 o                         
   3   3  14         54.75         52.18        13.57 o                         
  -6   4  14        159.61        150.95        24.44 o                         
  -5   4  14         86.75         83.41        12.97 o                         
  -4   4  14         29.04         28.26         7.84 o                         
  -3   4  14         74.44         60.03        14.41 o                         
  -2   4  14        163.70        153.77        22.43 o                         
  -1   4  14        268.27        299.08        31.71 o                         
   0   4  14        219.43        259.67        30.02 o                         
   1   4  14        128.03        155.65        24.25 o                         
   2   4  14         54.57         40.86        13.72 o                         
  -5   5  14        199.93        174.94        17.47 o                         
  -4   5  14        147.54        158.03        22.93 o                         
  -3   5  14         39.45         60.47        14.66 o                         
  -2   5  14         53.12         50.07        14.66 o                         
  -1   5  14         96.50         95.25        19.61 o                         
   0   5  14         59.47         62.54        15.60 o                         
   1   5  14         56.89         66.80        16.61 o                         
  -3   6  14        139.35        143.06        23.69 o                         
  -2   6  14         89.86         71.87        16.98 o                         
  -1   6  14        105.93        122.25        22.62 o                         
   0   6  14        266.52        299.96        34.53 o                         
  -2  -6  15        135.98        154.09        25.32 o                         
  -1  -6  15        101.42        124.63        23.25 o                         
   0  -6  15        100.16        104.96        20.93 o                         
  -4  -5  15        215.43        211.55        27.70 o                         
  -3  -5  15         67.61         66.48        17.67 o                         
  -2  -5  15         81.74        115.17        21.56 o                         
  -1  -5  15         92.32        104.52        22.06 o                         
   0  -5  15         87.59         80.52        19.43 o                         
   1  -5  15         71.23         67.36        17.29 o                         
  -4  -4  15        129.05        162.17        24.50 o                         
  -3  -4  15         70.92         94.43        19.17 o                         
  -2  -4  15         58.24         64.92        16.86 o                         
  -1  -4  15         40.43         39.98        14.41 o                         
   0  -4  15        162.47        124.51        22.50 o                         
   1  -4  15        172.93        134.72        24.00 o                         
   2  -4  15         85.10         99.76        21.05 o
[truncated: 8,263 more chars]
